# Supplementary material for: Support Vector Machine model for hERG inhibitory activities based on the integrated hERG database using descriptor selection by NSGA-II
Source: Sci Rep. 2019 Aug 21;9:12220. doi: 10.1038/s41598-019-47536-3 (PMC6704061; doi:10.1038/s41598-019-47536-3)
Supplement: Supplementary file 2 — Dataset 1 [file 41598_2019_47536_MOESM2_ESM.xlsx]

## Sheet: training_all
Canonical_Smiles	class
CCOC(=O)C1CCN(CC1)C(C)C(=O)c2c(C)[nH]c3cc(C)ccc23	1
Cc1nc(N)nc(SCc2ccc(cc2)[N](=O)O)c1N	1
COc1ccc(NC(=O)N2CCC3(CCN(C)CC3)CC2)cc1F	1
OC1(CN(CC1CN2CCC(CC2)N(CC=C)C(=O)OCc3ccc(cc3)C(F)(F)F)C(=O)C4CCCC4)c5ccccc5	1
CCOc1ccccc1OCC(=O)Nc2cc(ccc2N3CCN(CC)CC3)S(=O)(=O)N4CCCCC4	1
CN(C1CCN(Cc2ccc(cc2)C(F)(F)F)CC1)C(=O)Cc3ccc(c(F)c3)S(=O)(=O)C	1
Clc1ccccc1N2CCN(CC2)C(=O)Nc3ccc4OCC(=O)Nc4c3	1
O=C(N(CC1CCC1)C2CCNC2)c3ccccc3C4CCCC4	1
CN1C(=O)C=Cc2c(CCN3CCN(CC3)c4cccc5nc(C)ccc45)c(Cl)ccc12	1
Fc1ccc2c(noc2c1)C3CCN(CCCNS(=O)(=O)c4ccc5ccccc5c4)CC3	1
Cc1oc(nc1)c2ccc3CCN(CCCSc4nnc(c5cccn5C)n4C)CCc3c2	1
COc1ccc(\C=C\C(=O)N\C(=C/c2occc2)\C(=O)NCCc3nc4ccccc4[nH]3)cc1	1
C[N]1=C2SCC(=NN2c3ccccc13)c4ccc(cc4)c5ccccc5	1
CC(=O)Nc1cccc(CCN2CCN(CC2)c3cccc4nc(C)ccc34)c1	1
Cc1ccc2c(cccc2n1)N3CCN(CCc4cccc5c4OCc6nc(C)cn56)CC3	1
Cc1onc(CN2CCN(CC2)c3c(Cl)cnc4[nH]c(nc34)c5cnn(CC(F)F)c5)c1	1
CN1CCC(COCc2cc(cc(n2)N3CCC(C3)C#N)C(F)(F)F)(CC1)c4ccc(F)cc4	1
COc1ccc(cn1)C2(N=C(NC2C)c3cc(ccn3)C#N)c4ccc(F)cc4	1
Fc1ccc(NS(=O)(=O)c2cccc(c2)C(=O)NCc3ccccc3CN4CCCC4)cc1	1
CN1CCN(CC1)c2ccc(Cl)cc2NC(=O)CSCC(=O)Nc3cccc(C)c3	1
CN(C)CCCCc1ccc(cc1)C(C)(C)C	1
CC1(OCCC(=N1)N)c2cccc(c2)c3cccc(Cl)c3	1
CC(C1=C(CCN(C)C)Cc2ccccc12)c3cnccn3	1
CC(C(O)c1ccc2nc(O)oc2c1)N3CCC(O)(CC3)c4ccc(F)cc4	1
Fc1ccc(CN2C(=Nc3ccccc3C2=O)SC4CCOC4=O)cc1	1
CCCN1C(=O)CN(Cc2ccc(cc2)c3ccc(F)c(CN4CCCCC4)n3)C1=O	1
CC(C)(C)COc1ccc2Oc3ccc(cc3C4(COC(=N4)N)c2c1)c5cncc(F)c5	1
CCN(CC)CCN1C(=O)N=C(SCC(=O)Nc2nc(C)cs2)C3=C1CCCC3	1
Cn1ccc2cc(ccc12)C3(Cc4ccccc4)CCNC3	1
Fc1ccc(NC(=O)CN2CCN(CC(=O)Nc3ccc(OCc4ccccc4)cc3)CC2)cc1	1
COc1ccc(cc1OC2CCN(Cc3ccc(F)cc3Cl)CC2)C(=O)NC4CC4	1
C(CN1CCN(Cc2ccccc2)CC1)C3CCCc4c3cnn4c5ccccc5	1
OC(=O)C1CCC(CC1)NC(=O)C(C2CCCCC2)n3c(nc4cc(F)c(F)cc34)c5ccc(Cl)cc5	1
Cc1ccc(C)c(c1)N2CCN(CCCNC(=O)CCN3C(=O)c4cccn4c5cccnc35)CC2	1
Clc1cccc(c1)N2CCN(CC2)C(=O)CNC(=O)c3oc(Br)cc3	1
ONC(=O)\C=C\c1ccc2OC3(CCN(Cc4ccc(F)cc4)CC3)NC(=O)c2c1	1
Nc1nccc(Nc2ccc(Oc3ccc(Cl)cc3)cc2)n1	1
Fc1ccc2C(=O)C=C(Oc2c1)C(=O)NC3CCN(Cc4ccc(cc4)C(=O)NCCN5CCC(F)(F)CC5)CC3	1
CN1CCN(CC1)C2Cc3ccccc3Sc4ccc(Cl)cc24	1
CCC(O)(CC)c1ccc(cc1)N2CCC(Cc3ccccc3N4CCNCC4)C2=O	1
O=S(=O)(Nc1ccc2[nH]c(Cc3ccc(Oc4ccccc4)cc3)nc2c1)c5ccccc5	1
COc1ccc(NC(=O)CCN2CCN(C\C=C\c3ccccc3)CC2)cc1	1
COc1ccc(CNC(=O)c2oc3ccccc3c2C)c(OC)c1	1
COc1ccc(Cl)cc1Nc2cc(C)nc3ccccc23	1
O[N](=O)c1ccc(CCNCCOc2ccc(cc2)[N](=O)O)cc1	1
CC1CN(CCN1CCc2cccc3N(C)C(=O)C=Cc23)c4cccc5nc(C)ccc45	1
CCOc1ccc(cc1)[N]2=C3CCCCCN3C=C2c4ccc(Br)cc4	1
CN(C)CCN(C(=O)C1=COCCO1)c2nc3ccc(Cl)cc3s2	1
CC(C)(C)OCCN1CCC(CNC(=O)c2cc(Cl)cc(Cl)c2)CC1	1
C[N]1=C(COc2ccccc2)C=CC=C1COc3ccccc3	1
FC(F)Oc1ccc(NC(=O)C2CCCN2C(=O)c3cccs3)cc1Cl	1
CN(Cc1c(C)nc2ccccn12)C(=O)C3CCC(=O)N(CCc4cccc(F)c4)C3	1
Cc1c(CN2CCC(CO)(CCOc3ccccc3)CC2)[nH]c4ccc(Cl)cc14	1
COc1cc(ccc1Nc2nc(Nc3cc4CCN(CC(=O)N(C)C)CCc4cc3OC)ncc2Cl)N5CCOCC5	1
CCC(C)Oc1cc2C(N(C(=O)Cc2cc1OC)c3ccc(cc3)N(C)CC4CCC(CC4)N(C)C)c5ccc(Cl)cc5	1
Fc1ccc(NC(=O)Nc2cc(ccc2N3CCCC3)S(=O)(=O)N4CCOCC4)cc1	1
COc1cc(ccc1NC(=O)CN2CCN(CC2)C(=O)c3occc3)[N](=O)O	1
COc1cccc(c1)c2nnc(CCCCCN3CC4CC4(C3)c5ccc(cc5)C(F)(F)F)n2C	1
CSc1cccc(CN2CCN(CCc3ccccc3)C(CCO)C2)c1	1
OC(=O)C1=CC(=C2C=CC=CN2C1=O)CN3CCN(CC3)c4ccc(Br)cc4	1
CC(C)n1cc(CN2CCC(CC2)C(=O)Nc3cccc(c3)c4cccc(Cl)c4)cn1	1
CCOc1ccc(CN(C)CC(=O)NCc2ccccc2Cl)cc1	1
Brc1ccccc1C(=O)N\C(=C\C=C\c2ccccc2)\C(=O)NCc3occc3	1
CC(C)c1csc(CN2CCN(CCc3ccccc3)C(CCO)C2)n1	1
CCCCN(C)C1=Nc2cccc3cccc1c23	1
Cc1nc2C(=O)N(Cc2c(c1CN)c3ccc(Cl)cc3Cl)c4ccc(Cl)cc4	1
O[N](=O)c1cc(ccc1n2cncn2)C(=O)N3CCN(CC3)S(=O)(=O)c4ccccc4Br	1
OC1CCN(Cc2csc(n2)c3cn(CC4CCOCC4)c5c(Cl)cccc35)CC1	1
CSCCC(=O)N(C)CC1CCCN(CCc2cccc(c2)C(F)(F)F)C1	1
COC(=O)c1ccc(cc1)c2noc(CN(CC3CCCO3)Cc4ccccn4)n2	1
CN(C)C(=O)C1CC2(CCN(CC2)c3cc(N)ccn3)c4ccccc14	1
CCC(O)Cn1nc(Nc2ccc(F)c(F)c2)nc1c3ccnc(C)c3	1
O=C(CSC1=Nc2ccccc2C(=O)N1CC3CCCO3)N4CCN(CC4)c5ccccc5	1
CCN1CCN(CC1)c2ncnc3c2c(cn3c4ccc(F)cc4)c5ccccc5	1
Clc1ccc(CC(=O)NNC(=O)CCN2CCN(Cc3ccccc3)CC2)cc1Cl	1
COc1ccc(cc1)C2CC(=NN2C(=O)CN3CCCCC3)c4cccs4	1
Cn1c(CCCCN2CC3CC3(C2)c4ccc(cc4)C(F)(F)F)nnc1c5cccc(c5)C#N	1
COc1ccc(NC(=O)CN2CCN(CC2)S(=O)(=O)N3CCCCCC3)cc1	1
Cn1cc(NC(=O)c2cc(NC(=O)c3ccc(\C=C\c4cnc5ccccc5c4)cc3)cn2C)cc1C(=O)NCCN6CCOCC6	1
COc1ccc(CCN(C)CCOc2ccc(OC)cc2)cc1	1
COc1cccc(OCC(O)CN2CCc3ccccc3C2)c1	1
COC(=O)c1sccc1n2cccc2C(=O)C(=O)N3CCOCC3	1
OC(CNC(=O)c1cnc(O)cc1C(F)(F)F)CN2CCC(CC2)Oc3ccc(Cl)c(Cl)c3	1
CCOC1CCC(CC1)N2CC(C2)NC(=O)CNc3[nH]nc4ccc(cc34)C(F)(F)F	1
CC1CC(Cc2nc3cc(C)c(C)cc3n2Cc4ccc(Cl)cc4)CCN1	1
CCOc1ccc(cc1)C2=C(C)[N](=C3CCCCCN23)c4ccc(OCC)cc4	1
C1CCC(CC1)C2NC(Cc3c2[nH]c4ccccc34)c5nc(c[nH]5)c6cnccn6	1
Fc1ccc(Cn2c(NC3CCNCC3)nc4ccccc24)cc1	1
CC1CCN(CC1)c2nc(CN3CCCCC3)nc4scc(c5ccccc5)c24	1
Clc1ccc(cc1)C2CC(=O)C=C(C2)c3ccc(cc3)C#N	1
Cc1cc(N2CCN(CC2)c3ccc(cc3[N](=O)O)C(F)(F)F)c4ccccc4n1	1
CC1N=C(NC1(c2ccc(F)cc2)c3ccc(F)nc3)c4cccc(n4)C#N	1
FC(F)(F)c1ccc(nc1)N2CCCN(CC2)S(=O)(=O)c3ccc(cc3)C#N	1
CCCCCCCCCC1=[N](C)C(=CC=C1)CCCCCCCCC	1
Fc1ccccc1C(=O)Nc2ccc(c(F)c2)c3oc(NCCCN4CCCCC4)nn3	1
CC(C)(C)c1cc(CN2CCC(O)CC2)cc(c1O)C(C)(C)C	1
Cc1cc(C(=O)CN2CCN(CC(=O)Nc3ccc(F)cc3)CC2)c(C)n1C4CC4	1
CSCC(C1CCNCC1)c2ccc(Cl)c(Cl)c2	1
CCCN1C(=C(Sc2ccc(cc2)[N](=O)O)C(=O)N(CCC)C1=O)N	1
CCCCCN1C(=O)C(=C(Cl)c2ccccc12)C(=O)OCC	1
OCCCN1C=NC2=C(C(c3ccccc3)c4ccc5ccccc5c4O2)C1=N	1
O[N](=O)c1ccc(cc1)N2CCN(CCN3C(=O)C4CCCCN4C3=O)CC2	1
COc1ccc(CN2CCC(CC2)C(=O)Nc3ccc(Oc4ccccc4)nc3)cc1F	1
Clc1ccc(CC(=O)Nc2ccccc2N3CCN(CC3)C(=O)c4ccccc4)cc1	1
CC(C)n1cc(cn1)c2nc3c(N4CCN(Cc5cc(C)on5)CC4)c(Cl)cnc3[nH]2	1
COc1ccccc1c2nnc(SCCCN3CCc4ccc(cc4CC3)c5cc(C)on5)n2C	1
CN(C)C1CCN(c2ccc(Cl)c(Cl)c2)c3ccccc13	1
CS(=O)(=O)Nc1ccc(CC[N](C)(O)CCOc2ccc(NS(=O)(=O)C)cc2)cc1	1
CCC1CCCCN1C(=O)CSC2=Nc3ccsc3C(=O)N2Cc4ccccc4	1
COc1cccc(c1)c2ccc(NC(=O)C3CCCN(Cc4cnc(C)n4C)C3)cc2	1
O=C1CCN(CCc2ccccc2)CCN1C(CSc3ccccc3)Cc4ccccc4	1
CC(C)n1nc(C(=O)NCC2CCN(CCc3ccc(cc3)[N](=O)O)CC2)c4ccccc14	1
COc1ccc(CN2CCN(Cc3cn(C)nc3c4ccccc4)CC2CCO)c(C)c1C	1
OC1(CCNCC1C(=O)N(Cc2cn(Cc3ccncc3)c4cccc(F)c24)C5CC5)c6ccc(F)c(F)c6	1
NC1=NC2(CO1)c3cc(ccc3OC4(CCC4)C25COC5)c6cncc7ccccc67	1
COc1ccc(NC(=O)C2CCN(CC2)C(=O)c3ccc(OC)cc3)cc1	1
Cc1cc(C)c(C#N)c(n1)N2CCN(CC2)C(=O)C3COc4ccccc4O3	1
C\C(=N\NC(=O)CN1CCN(Cc2ccccc2)CC1)\c3ccc(cc3)[N](=O)O	1
OC(COc1ccc2cc(Br)ccc2c1)CN3CCCC3	1
CC1CN(CCc2ccc(cc2)[N](=O)O)CCN1CCc3ccc(cc3)[N](=O)O	1
CSCCC(NC(=O)COc1ccccc1)C(=O)OCc2ccc(cc2)[N](=O)O	1
CC(C)CN1CCN(C(COc2ccccc2)Cc3ccccc3)C(=O)CC1	1
CN1C(=O)C=Cc2c(CCN3CCN(CC3)c4cccc5nc(C)ccc45)c(C)ccc12	1
Clc1cccc(c1)C(=O)NCCCN2CCN(CCCNC(=O)c3cccc(Cl)c3)CC2	1
CC(C)(C)OC(=O)NC(Cc1ccc(F)cc1C(F)(F)F)C(=O)NCc2nc3cccnc3n2C4(CC4)c5ccccc5	1
CN(CCOc1ccc(Cl)cc1)CC(=O)Nc2ccc(OC(F)F)cc2	1
OC1CN(C1)C2CCN(C2)c3ccc(cn3)N4C=Nn5cc(cc5C4=O)c6ccc(Cl)cc6	1
CN1C(=O)COc2c(CCCN3CCN(CC3)c4cc(F)cc5nc(C)ccc45)cccc12	1
COc1ccc(CN2CCN(CCCc3ccccc3)C(CCO)C2)c(O)c1	1
COc1ccccc1CCNCC(=O)N2CCc3ccccc3C2C4CCCCC4	1
COc1ccccc1c2oc(nn2)C3CCN(CC3)S(=O)(=O)c4ccc(cc4)[N](=O)O	1
Clc1ccc(cc1)C(NC(=O)C2CCC(CC2c3ccc(Br)cc3)N4CCOCC4)c5cnccn5	1
Oc1c(Br)cc(\C=C\2/C(=O)Nc3ccc(I)cc23)cc1Br	1
CN1CCN(CC1)c2cc(C)nc3nc(nn23)c4ccc(Cl)cc4	1
CCN(C1CCS(=O)(=O)C1)C(=O)COC(=O)c2cn(nc2c3ccccc3)c4ccccc4	1
Clc1ccc(CNC2CCN(Cc3ccccc3)CC2)cc1	1
C(Cc1c[nH]c2ccccc12)Nc3ccc(CN4CCOCC4)cc3	1
COc1ccc(cc1)C(=O)N(C2CCN(CC2)c3cc(N)ccn3)c4cc(C)ccn4	1
COc1ccc(CC(N2CCC(CN3CCC(CC3)Oc4ccc(Cl)c(Cl)c4)CC2)C(=O)O)cc1	1
CCOc1cc(CN2CCN(CC2)c3ccc(cc3C)C(=O)NC)cc4NC(=O)C(C)Oc14	1
CC(C)(O)c1ccc(cc1)N2CCC(Cc3ccccc3N4CCNCC4)C2=O	1
CC1=CC=CN2C(=O)C3=C(N=C12)N(Cc4ccc(C)cc4)C(=N)C(=C3)C(=O)NCC5CCCO5	1
COc1ccc(OC)c(CN2CCN(CC3=CC(=O)Oc4cc(O)ccc34)CC2)c1	1
CCCCCCC(O)(CCN1CCCCC1)c2ccccc2	1
CC(=O)C1CCN(CCOc2ccn(n2)c3ccc(Cl)c(Cl)c3)CC1	1
Oc1nnc2c3cc(c4ccccc4)c(nc3ccn12)c5ccc(CN6CCC(CC6)c7n[nH]c(n7)c8ccccn8)cc5	1
CCN(CC)Cc1c(O)ccc2occ(C(=O)c3ccc(OC)cc3)c12	1
Fc1ccc(F)c(c1)C(=O)N2CCC(CCN3CCC(C3)NC(=O)CNC(=O)c4cccc(c4)C(F)(F)F)CC2	1
Clc1cccc(c1)N2CCN(CC2)S(=O)(=O)CCNC(=O)Cc3ccccc3	1
CC(C(N)C(=O)N1CCC(F)C1)c2ccc(cc2)c3ccc(F)cc3	1
Cc1ccc(CN2CCC(CC2)c3cc([nH]n3)c4cccs4)cc1	1
CC1=C(C(c2ccc(Cl)c(Cl)c2)n3nccc3N1)c4ncnn4C5CCCCC5	1
COc1cc2nccc(CCC34CCC(CC3)(CO4)NCc5ccc6OCC(=O)Nc6n5)c2nc1C(=O)O	1
CC1CN(CC(C)N1C)c2ccccc2CC3CCN(C3=O)c4ccc(nc4)C(C)(C)O	1
CN1C(=O)N(Cc2nccc3ccccc23)C(=O)c4c1c(C#N)c(N5CCCC(N)C5)n4CC=C(C)C	1
Fc1ccc(OCc2onc(c2)C(=O)N3CCC(CC3)c4ccncc4)c(Cl)c1	1
CCCCN1CCC(COC(=O)c2cc(Cl)c(N)c3OCCOc23)CC1	1
CCOC(=O)N1CCN(CC1)C(=O)\C(=C\c2ccc(Br)cc2)\NC(=O)c3ccc(OC)cc3	1
Cc1cccc(NC(=O)CSCC(=O)Nc2ccccc2N3CCCC3)c1	1
CC(C)(C)c1csc(n1)N2CCN(CC2)C(=O)C3CCCCC3C(=O)NC4(CC4)C#N	1
Cn1nccc1c2cc(NC(=O)c3cccc(c3)C(F)(F)F)ccc2OCCN4CCCC4	1
CC1CCCN1CCc2ccc(cc2)c3ccc(cc3)S(=O)(=O)N4CCC(O)C4	1
CCN(CC)CCN1C(Nc2ccccc2C1=O)c3ccc(Br)cc3	1
CCc1cc2c(ncnc2s1)N3CCN(CC3)C(=O)c4occc4	1
CCCCN(C)CCCNC(=O)c1cc(nc2ccccc12)c3cccs3	1
Cc1ccc(NC(=O)CCc2nnc3ccc(NCc4occc4)nn23)cc1F	1
CCOC(=O)N1CCC(CN2CCC3(CC2)CN(C(=O)NC)c4ncccc34)CC1	1
CC1(C)CC2CC(C)(CN2CCN3CCN(C3=O)c4cccc(Cl)c4)C1	1
FC1CCNCC1c2c([nH]c3cc(F)ccc23)c4ccsc4	1
O=C(CNCc1cccs1)Nc2ccc(cc2)S(=O)(=O)N3CCCCC3	1
CCOC(=O)C1CCCN(Cc2nc(N)nc(Nc3ccccc3OC)n2)C1	1
Oc1ccc2C(=CC(=O)Oc2c1)CN3CCN(CC3)S(=O)(=O)\C=C\c4ccccc4	1
C(COc1ccc(cc1)C2CCOCC2)CN3CCCCC3	1
COc1ccc(cc1OC)C2=Nn3c(SC2)nnc3c4ccncc4	1
CCOC(=O)C1(CCc2ccccc2)CCN(Cc3ccc(NC(=O)C)cc3)CC1	1
Oc1nc2ccccc2n1C3CCN(CCCN4C(=O)CCc5cc(F)ccc45)CC3	1
COc1ccccc1S(=O)(=O)Cc2oc(cc2)C(=O)NCCCN3CCN(CC3)c4ccc(F)cc4	1
Cc1ccc2c(cccc2n1)c3nnc(SCCCN4CCc5nc6ccc(cn6c5CC4)C(F)(F)F)n3C	1
CCCCN(CC)CCNC(=O)c1oc2nc3cc(Cl)ccc3cc2c1	1
O=C(CSC1=Nc2ccccc2C(=O)N1CCCN3CCOCC3)Nc4cccc(c4)S(=O)(=O)N5CCCCCC5	1
CCCCCCOC(=O)C(C#N)c1nc2ccccc2nc1N3CCN(C)CC3	1
C(COc1ccc(cc1)C2Oc3ccccc3SC2c4ccccc4)CN5CCCC5	1
C(c1ccc(Oc2ccccc2)cc1)c3nc4ccccc4[nH]3	1
O=C1N(CCN2CCCC2)CCc3cc(ccc13)c4ccncc4	1
Cc1cc(Nc2cccc(c2)[N](=O)O)c3ccccc3n1	1
COc1ccc(CN2CCN(CC2)c3ccccn3)c(OC)c1	1
CCN(CC)CCN(C(=O)c1ccc(cc1)[N](=O)O)c2nc3c(OC)cccc3s2	1
CCN(CC)C(=O)c1ccc(cc1)C(=C2CCN(Cc3ccc(F)cc3)CC2)c4ccc(NC(=O)OC)cc4	1
COc1cc(CN(C)CCc2ccccc2)ccc1OCc3ccccc3	1
CC(=O)c1cc(cs1)C(c2csc(c2)C(=O)C)c3csc(c3)C(=O)C	1
Cc1nn(Cc2ccc(Cl)cc2)c(C)c1NC(=O)c3ccc(cc3)[N](=O)O	1
FC(F)(F)c1ccccc1c2noc(n2)C3CCN(CC3)C(=O)NC4CC4c5ccccc5	1
CCCCCCCCN1C2=C(CCC2)C(=N)C3=C1CCCC3	1
CC(C)C(CN1CCC(CC1)c2cccc(F)c2)NC(=O)C3Cc4ccc(O)cc4CN3	1
CCN1CCN(CC1)c2ncnc3scc(c4ccc(C)c(C)c4)c23	1
CN1CCN(CC1)c2ccccc2CC3CCN(C3=O)c4ccc(CC(C)(C)O)cc4	1
FC(F)(F)c1ccc(cc1)C(=O)NCC(N2CCCCCC2)c3ccsc3	1
Cc1ccccc1C2CCc3c(O2)c4nc(C)n(C)c4cc3C(=O)NCC5CC5	1
CC(=O)NC1CCc2cc(CCN3CCN(CC3)c4nsc5ccccc45)ccc12	1
NC1=NC(CF)(C(F)CO1)c2cc(NC(=O)c3ccc(cn3)C#N)ccc2F	1
COCCOCCOCCOCCOCCOCCN(C)CCOC(c1ccccc1)c2ccccc2	1
Cc1cc(C)cc(c1)n2ncc3C(CCCc23)NC(=O)c4csnn4	1
Fc1ccccc1C(=O)Nc2ccc(cc2)c3oc(NCCCN4CCCCCC4)nn3	1
OC1(CN(CC1CN2CCC(CC2)N(CC=C)C(=O)Cc3ccc(Cl)cc3)C(=O)C4CCCC4)c5ccccc5	1
O=C(CCc1ccccc1)Nc2ccnn2C3CCN(C\C=C\c4ccccc4)CC3	1
CN1CCc2cc(Cl)c(O)cc2C(C1)c3ccccc3	1
CN(C)CCC1=C(Cc2cnccn2)c3ccc(C)cc3C1	1
Fc1ccccc1C(=O)Nc2ccc(cc2)c3oc(NCCCN4CCCCC4)nn3	1
CN1CC2CC1CN2c3ncc(cn3)c4cccc5[nH]ccc45	1
Cc1ccc(Cn2c(nc3ccccc23)C4CNCCO4)cc1C	1
CN1CCCN(CC1)C(=O)c2ccc(Cl)s2	1
CCN(CC)CCCNC(=O)c1[nH]c2ccccc2c1Sc3ccc(Cl)cc3	1
COc1cc(ncn1)N2C(=O)N(C(=O)C23CCN(Cc4ncccc4C)CC3)c5ccc(cc5)c6ccc7c[nH]nc7c6	1
CCO\C(=C\1/C(c2cccc(Oc3ccccc3)c2)n4nnnc4N=C1C)\O	1
OC1CN(CC1NC(=O)CNC(=O)c2cccc(c2)C(F)(F)F)C3CCC(CC3)c4ccccc4	1
CC(C)N1CCCC(CN2C(=O)c3nn(cc3N=C2c4ccccc4C)c5ccc(Cl)cc5)C1	1
CN(CC(=O)N(C)C)Cc1ccc2CC(CCc2c1)N(C)C(=O)c3ccc(cc3)c4ccc(F)cc4	1
CN1CC=CCC(C1)c2ccc(Cl)c(Cl)c2	1
Oc1ccc(nn1)c2ccc(OC3CCN(CC3)C4CCC4)nc2	1
O=C(c1ccncc1)c2ccc(cc2)N3CCN(CC3)C4CC(=O)N(Cc5cccs5)C4=O	1
CCN(C1CCS(=O)(=O)C1)C(=O)CSC2=Nc3cc(Cl)ccc3C(=O)N2Cc4occc4	1
CNCCCc1cc(nc(n1)C#N)c2cccc(c2)C(F)(F)F	1
O=C(Nc1ccc2CCCc2c1)C3CCN(CC3)c4c5CCCc5nc6ncnn46	1
O[N](=O)c1ccc(CCN2CCN(CCc3ccc4C(=O)OCc4c3)CC2)cc1	1
CN1C(=O)N(Cc2ncc3ccccc3c2C#N)C(=O)c4c1c(C#N)c(N5CCCNCC5)n4CC=C(C)C	1
O[N](=O)c1cc(ccc1NCCCn2ccnc2)C(=O)c3ccccc3	1
Clc1ccc(Cn2cc(NCCN3CCCCCC3)nn2)cc1Cl	1
CCOc1cc(C)c2ncc(F)c(CCC34CCC(CC3)(CO4)NCc5ccc6OCC(=O)Nc6n5)c2n1	1
Cc1ccc(cc1)S(=O)(=O)N2CCCC(C2)c3nnc4CSc5ccccc5n34	1
CN1C2CCN(CC3=C(C)N=CC3)C(=O)C2c4ccccc14	1
CN(C1CCN(CC1)c2nc3ccccc3n2Cc4ccc(F)cc4)c5nccc(O)n5	1
Cc1onc(n1)C2(NC(Cc3c2[nH]c4ccccc34)c5nc(c[nH]5)c6ccc(F)cc6)c7noc(C)n7	1
Brc1ccc(SCCN2CCN(CCc3ccccc3)CCC2=O)cc1	1
COC(=O)c1cc(c[nH]1)S(=O)(=O)NCC2CCN(Cc3ccc(Cl)cc3)CC2	1
CC1SC(=NC2(COC(CC12)c3onc(C)c3)c4ccc(F)cc4F)N	1
Clc1ccc(COC(Cn2ccnc2)c3ccc(Cl)cc3Cl)c(Cl)c1	1
COc1ncc(cn1)c2cccc(F)c2CCNC(=O)c3ccc(OCCC(F)(F)F)nc3	1
Cc1c(C(O)CN2CCN(Cc3ccc4OCOc4c3)CC2)c5ccccc5n1C	1
Cc1ccc(Oc2ccc(cc2Cl)C3=C(C#N)C(=O)N(CC4CC4)C=C3)c(C)n1	1
Fc1cccc(c1)S(=O)(=O)c2ccc3c4CCNCc4oc3c2	1
O=C(Nc1ccnn1C2CCN(C\C=C\c3ccccc3)CC2)C4CCCC4	1
Cc1c(NC(=O)OCC2COCCN2)cn3ncnc(Nc4ccc5c(cnn5Cc6cccc(F)c6)c4)c13	1
CN1CCN(CC1)c2ccc(cc2)c3nc4c(N5CCN(Cc6cc(C)on6)CC5)c(Br)cnc4[nH]3	1
CCCCN1CCC2(C1)OC(Cc3ccccc23)OC	1
Cn1nc(NCC(=O)NC2CN(C2)C3CCC(CC3)C4CCCCC4)c5cc(ccc15)C(F)(F)F	1
COc1ccc(cc1)c2cc([nH]n2)C3CCN(Cc4ccc(cc4)[N](=O)O)CC3	1
COc1ccc(C2\C(=C(\O)/OCc3ccccc3)\C(=Nc4nnnn24)C)c(c1)C#N	1
COc1ccc(NC(=O)CN(C)CC(=O)Nc2sc3CCCc3c2C(=O)N)cc1	1
COC1CC(C1)(NC(=O)C2CCCC2c3cc(on3)c4ccccc4)c5ccccc5	1
Fc1cccc(C2CCC(NC(=O)N3CCC4(CC3)OC(=O)Nc5ncccc45)c6ncc(CC(F)(F)F)n6C2)c1F	1
O=C(N(CC1CCCN(C1)C2CCCCC2)Cc3cccnc3)c4cc5ccccc5[nH]4	1
CCOC(=O)C1(CCOc2ccccc2)CCN(Cc3ccccc3OC)CC1	1
CC(C)N1CC(NS(=O)(=O)C(C)C)C(C1)c2ccc(cc2)c3cccc(NS(=O)(=O)C)c3	1
CC(=O)N(CCOc1ccc(cc1)[N](=O)O)CCc2ccc(cc2)[N](=O)O	1
COc1ccccc1C(=O)Nc2c(oc3ccccc23)C(=O)N(CCN(C)C)Cc4occc4	1
COc1cc2nccc(CCC34CCC(CC3)(CO4)NCc5ccc6OCC(=O)Nc6n5)c2nc1C#N	1
CCCN1CCN(C(CSc2ccc(OC)cc2)c3ccccc3)C(=O)CC1	1
CN1C(=O)C=C(NCCN(CCO)CCCc2ccc(cc2)[N](=O)O)N(C)C1=O	1
CS(=O)(=O)c1ccc(c(Cl)c1)c2noc(n2)C(CC3CC3)C(N)C(=C4CCCC4)F	1
Brc1oc(cc1)C(=O)N2CCN(CC2)c3ccc4nnc(c5ccccc5)n4n3	1
CC(C)N1C(=O)C(=Cc2ccccc12)C(=O)NC3CC4CCC(C3)N4CCCN5CCOCC5	1
CCOC(=O)N1CCC(CN2CCC3(CC2)CC(=O)N(C)c4ncccc34)CC1	1
OCCC1CN(Cc2cccn2c3nccs3)CCN1Cc4ccc(F)c(F)c4	1
CCOC(=O)C1(CCc2ccccc2)CCN(Cc3cc(OC)c(OC)cc3OC)CC1	1
COc1ccc(cc1)c2cnc3C=Cc4c(cccc4C(O)c3c2)C#N	1
Clc1ccccc1C(=O)Nc2ccnn2C3CCN(Cc4ccccc4)CC3	1
O=C(Cc1ccc(c(c1)C#N)n2cnnn2)N3CCN(CCc4ccc5C(=O)OCc5c4)CC3	1
CSc1ccc(CN(C)C(=O)CSCC(=O)Nc2ccc(C)cc2)cc1	1
Fc1cccc(OCC2CCC(CNC(=O)c3cn[nH]c3)CC2)c1	1
Fc1ccc(Cn2c(nc3ccccc23)C4CCCN(C4)C5CCCCC5)cc1	1
COc1ccc(OC)c(CN2CCN(CC2)S(=O)(=O)c3ccccc3)c1	1
COC(=O)c1c(C)nc(O)nc1SCc2ccc(cc2)C#N	1
CC(C)N1CCCC(CN2C(=Nc3cnc(Oc4ccc(F)cc4)cc3C2=O)C)C1	1
CCOc1ccccc1CN2CCC(CC2)n3nccc3NC(=O)CCCc4ccccc4	1
CC(C)CN1C=Nc2c(C1=N)c(c3ccccc3)c(c4ccccc4)n2Cc5occc5	1
CCN1CC2C(CN(Cc3cccc(OC(F)(F)F)c3)C(=O)c4cn(C)cn4)C2C1	1
Cc1ccc(OCC(O)CN2C(=N)N(Cc3ccccc3)c4ccccc24)cc1	1
FC(F)(F)c1ccc(Nc2nc(CN3CCOCC3)nc4cc(ccc24)c5ncccc5C(F)(F)F)cc1	1
CCN1C(=O)CN(Cc2ccc(cc2)c3ccc(F)c(CN4CCCCC4)n3)C1=O	1
CC(C)N1C(=N)C(=CC2=C1N=C3N(C=CC=C3C)C2=O)C(=O)NCc4occc4	1
COC(=O)C1CC(CCC1N2CCC(NC(=O)c3oc(cc3)c4ccc(cc4)C(F)(F)F)C2=O)NC(C)(C)C	1
CCCCN(CCCC)CCNC(=O)CN1C(=O)CSc2ccc(cc12)S(=O)(=O)N3CCCCC3	1
NC(=O)c1ccccc1OC2CC3CCC(C2)N3Cc4ccccc4	1
CN1C(=O)C(NC(=O)C(N)Cc2ccccc2)N=C(c3ccccc3)c4ccccc14	1
Nc1ncc(nc1OCc2c(Cl)cccc2Cl)c3ccc(cc3)C(=O)N4CCCC4CN5CCCC5	1
CC1=CN2C(=O)C3=C(N=C2C=C1)N(C4CCCCC4)C(=N)C(=C3)C(=O)NC5CCCCC5	1
CCn1c(SCC(=O)NCCc2ccc(Cl)cc2)nnc1c3cccs3	1
CCCCNC(=O)C1=CC2=C(N=C3N(C=CC=C3C)C2=O)N(Cc4cccnc4)C1=N	1
FC(F)(F)CNCCCc1cc(nc(n1)C#N)c2cccc(c2)C(F)(F)F	1
FC(F)(F)Oc1cccc(c1)n2nnc3cc(Cl)c(NCC4CCNCC4)nc23	1
CCCCN(CCCC)CCCNC(=O)C1CC(=NO1)c2ccc(cc2)C(F)(F)F	1
Fc1ccc(CCN2CCC(CC2)S(=O)(=O)c3ccccc3)c(F)c1	1
COc1cccc(OC)c1OCCCN2CCC(Cc3ccccc3)CC2	1
Cc1cccc(c1)N2CCN(CCCCCCN3CCN(CC3)c4cccc(C)c4)CC2	1
COC1Cc2ccccc2C3(CCN(Cc4ccccc4)C3)O1	1
Fc1ccccc1C(=O)Nc2ccc(cc2F)c3oc(NCCCN4CCCCC4)nn3	1
CCOC(=O)N1CCC(CC1)NC(=O)C2CCCN(Cc3nc(oc3C)c4cccc(Cl)c4)C2	1
Cc1nc(NCCCO)nc2ccc(NC(=O)\C=C\c3ccc(OC(F)(F)F)cc3)cc12	1
Cc1cc2OC(=O)C=C(CN3CCN(C\C=C\c4ccccc4)CC3)c2cc1O	1
CC1CN(CCN1c2ncc(OCc3ccc(cc3F)S(=O)(=O)C)cn2)c4oc(nn4)C(F)(F)F	1
Fc1ccc(OCCC2CCC(CNC(=O)c3cn[nH]c3)OC2)cc1	1
COc1ccc(NC(=S)N(CCCN2CCOCC2)C(C)c3oc4ccccc4c3)cc1	1
Fc1ccc(cc1)S(=O)(=O)N2Cc3ccccc3CC2C(=O)N4CCN(CC4)C(=O)c5occc5	1
Clc1ccc(C(=O)CN2C3=NCCCN3c4ccccc24)c(Cl)c1	1
CN1CCN(CC1)c2cccc3ccc(OCc4noc(n4)c5ccc(Cl)cc5)cc23	1
Oc1cc2CCNCC(c3ccccc3)c2cc1O	1
CCOC(=O)N1CCC(CC1)N2CCCC(C2)C(=O)c3ccc4cc(OC)ccc4c3	1
COc1ccc(cc1)C2CN(CCc3ccc(OC)c(OC)c3)CC2CCc4cc5ccc(Cl)cc5[nH]4	1
Cn1cc(cn1)C2(NC(Cc3c2[nH]c4ccccc34)c5nc(c[nH]5)c6ccc(F)cn6)c7noc(O)n7	1
CC(=O)Nc1cccc(c1)C2CCN(Cc3ccc(cc3)C(=O)c4nc5ccccc5n4C6CCOCC6)CC2	1
CCN(CC)CCSc1nc(c2cc(OC)c(Cl)cc2Cl)c3c(c[nH]c3n1)C#N	1
Brc1ccc(cc1)S(=O)(=O)N2CCN(CC(=O)N\N=C\c3ccncc3)CC2	1
COC(=O)C1=C(C)N(Cc2cccnc2)C(=O)/C/1=C\c3sccc3C	1
Cn1cc(cn1)C2(NC(Cc3c2[nH]c4ccccc34)c5nc(c[nH]5)c6ccc(F)cn6)c7noc(CN)n7	1
CCNC(=O)C1CC(C(O)C1O)n2cnc3c(NC(CC)Cc4sccc4Cl)ccnc23	1
CC(=O)c1ccc(Nc2cc(C)nc3ccc(C)cc23)cc1	1
CN1CCC(C1)N(Cc2ccccc2C(F)(F)F)c3ccc(C#N)c(Cl)c3	1
O=C(N1Cc2ccccc2C1)c3ccc(cc3)C4=CC5(CCNCC5)Oc6ccccc46	1
CCOc1cccc(NC(=O)c2cccc(NC(=O)C3CCCC3)c2)c1	1
CN(C)S(=O)(=O)N1CCN(CC1)c2ccnc3cc(Cl)ccc23	1
COc1ccc(cc1)C2CN(CCc3ccc(OC)c(OC)c3)CC2CC(=O)NCc4cccc(Cl)c4	1
COc1ccc(CN2CCC(CC2)c3nc4cc(Cl)ccc4[nH]3)cc1	1
OCC1(CCOc2ccccc2)CCN(Cc3c[nH]nc3c4ccccc4)CC1	1
Cc1ccc(cc1)C(N2CCN(Cc3ccccc3)CC2)c4nnnn4Cc5ccccc5	1
CC1CCN(CCCN(Cc2occc2)C(=S)Nc3ccc(C)c(C)c3)CC1	1
Cc1ccc(cn1)c2c(C)c(CNC3CCCC3)nn2c4ncc(Cl)cc4Cl	1
COC(=O)C1CCN(CCCOc2ccc(cc2)n3c(nc4cc(F)ccc34)c5ccccn5)CC1	1
O[N](=O)c1ccc2OC(=O)C(=Cc2c1)C(=O)N3CCN(CC3)C4CCCCC4	1
CC(NCCO)c1cnc2c(C)c(NC(=O)c3ccc(OCC4CC4)cc3)ccc2c1	1
CC1=CC=CN2C(=O)N=C(SCC(=O)N3CCC(Cc4ccccc4)CC3)N=C12	1
C[N]1=C(C=CC=C1C#Cc2ccc(cc2)c3ccc(O)cc3)C#Cc4ccc(cc4)c5ccc(O)cc5	1
CN1CC2CC1CN2c3ncc(cn3)c4ccc5occc5c4	1
Fc1ccc(CC(=O)N2CCC(CC3CC(=NO3)c4ccc(Cl)cc4)(CC2)C(=O)NCC5CCCCC5)cc1	1
CCCN(CCc1c[nH]c2ccccc12)Cc3ccc(\C=C\C(=O)NO)cc3	1
CC(C)CNC(=O)c1ccc2Sc3cc(F)ccc3C(=Nc2c1)c4ccc(Cl)cc4	1
COc1cc(NC(=O)C\C(=N\NC(=O)C(=O)NC2CCCCC2)\C)c(OC)cc1Cl	1
CC1=Nc2ccccc2C(=O)N1Cc3ccc(cc3)[N](=O)O	1
COc1ccc(CNC(=O)CSc2n[nH]c(N)n2)cc1OC	1
CC(=O)Nc1ccc(cn1)c2cc3sc(nc3cn2)N4CCC(CC4)N5CCCCC5	1
OCC1(CCOc2ccccc2)CCN(CC1)C3Cc4ccccc4C3	1
Cc1[nH]c2ccccc2c1CCN3Cc4ccc(\C=C\C(=O)NO)cc4C3	1
Clc1ccc(OCC(=O)N2CCN(C\C=C\c3ccccc3)CC2)cc1	1
Cc1c(Cl)sc2ncnc(NC3CCN(Cc4cccc(F)c4)CC3)c12	1
Cc1ccccc1C2CCN(CC3CCc4cccnc4C(O)C3)CC2	1
CC(N)C(=O)OC(C)(C)Cc1ccc(Cl)cc1	1
COc1ccc(cc1)N2CCN(CC2)C(=O)C3=CC(=O)c4cc(Cl)ccc4O3	1
CCN(CC)CCC\N=C(/Nc1ccnc2cc(Cl)ccc12)\c3cccnc3	1
COc1cccc(c1)C(=O)N(C2CCN(CC2)c3cc(N)ccn3)c4ccccn4	1
CN1\C(=C/C=N/c2ccccc2C)\C(C)(C)c3ccccc13	1
CC1=Nc2nnnn2C(/C/1=C(/O)\OCc3ccccc3)c4cccc5ccccc45	1
CC(=O)c1ccc(cc1)N2CCN(CC2)C(=O)C3=NN(Cc4ccccc4)C(=O)c5ccccc35	1
CCOC(=O)c1cccc(c1)[N]2=C(C=C(C=C2c3ccccc3)c4ccccc4)c5ccccc5	1
Cc1ccc(NC(=O)COC2=COC(=CC2=O)CN3CCN(Cc4ccccc4)CC3)cc1	1
CC(=O)NCCc1ccccc1c2ccc(C3CNCCC3(O)c4ccc(F)c(F)c4)c(C)c2	1
COc1ccc(cc1)n2c(SCC(=O)NCc3cccs3)nnc2c4ccoc4C	1
CN1CCCC1CN2N=C(Cc3ccc(Cl)cc3)c4ccccc4C2=O	1
CC(CC(NC(=O)C1CCC1)c2ccccc2)N3CCC(CC3)n4c(C)nnc4C	1
CC(=O)C1=NN2C(COc3ccc(F)cc23)C1(CCCN4CCNCC4)c5ccccc5	1
C(NC1CN(Cc2ccccc2)CC1C3CCCCC3)C4CCCCC4	1
COc1cc(ccn1)C2CCC(CC2)N3CC(C3)NC(=O)CNC(=O)c4cccc(c4)C(F)(F)F	1
COc1cc(ncn1)N2C(=O)N(C(=O)C23CCN(Cc4ncccc4C)CC3)c5ccc(cc5)c6ccc(cc6)C(=O)O	1
CC(C)(Cc1ccc2ccccc2c1)NCC(O)COc3cccc(Cl)c3C#N	1
Brc1cc(CCN2CCN(CCc3ccc4C(=O)OCc4c3)CC2)ccc1C#N	1
CC(C)S(=O)(=O)NC1CN(C)CC1c2ccc(cc2)c3cccnc3F	1
Fc1ccccc1COC2=CC(=O)N(C=C2)c3ccc(OCCN4CCCC4)cc3	1
OC1CCC2(O)C3Cc4ccc(O)c5OC1C2(CCN3CC6CCC6)c45	1
Brc1cnc(NC(=O)CN2CCN(CC2)C(=O)c3ccccc3)c(Br)c1	1
CCOc1ccc2nc(C)cc(Nc3ccc4OCCOc4c3)c2c1	1
CCOc1cccc2sc(nc12)N(CCCN(C)C)C(=O)Cc3ccccc3	1
NC(=O)c1cccc(OC2CC3CCC(C2)N3Cc4ccccc4)c1	1
CC(OC1CC(C)C(=O)NCC1c2ccc(F)cc2)c3cc(cc(c3)C(F)(F)F)C(F)(F)F	1
COCCCc1cc(CN(C2CC2)C(=O)C3CNCCC3c4ccc(OCCOc5c(Cl)cc(C)cc5Cl)cc4)cc(OCCOC)c1	1
CCNc1cc(cc(CCc2oc(CC)c(C)n2)n1)N3CCOCC3	1
CN1CCC2(CC1)COc3cc4CCN(C(=O)c5ccc(cc5)c6ccc(cc6C)c7noc(C)n7)c4cc23	1
CCNc1nc2N=C3C=CC(=CN3C(=O)c2cc1C(=O)NCC4CCCO4)C	1
CN(C)CCC\N=C(/Nc1ccnc2cc(Cl)ccc12)\c3ccccc3	1
CCc1ccc(CN2CCC(CC2)n3nccc3NC(=O)c4cccc(F)c4)cc1	1
C(COc1ccc(cc1)C2=CCCC2)CN3CCCCC3	1
COc1ccc(cc1Nc2ncc(Cl)c(n2)c3cnc4ccccn34)N5CCNCC5	1
CC1=CN2C(=O)c3cc(C(=O)NC4CCCCC4)c(NCC5CCCO5)nc3N=C2C=C1	1
ONC(=O)\C=C\c1ccc2CN(CCc3cnn4ccccc34)Cc2c1	1
C1CN2CCC1C(C2)Oc3ccc(cn3)c4ccc5[nH]ccc5c4	1
COc1cc(OC)cc(c1)C(=O)NCC2(CCN(Cc3ccccc3C(F)(F)F)CC2)C#N	1
COc1ccccc1N2CCN(CC(O)COc3ccccc3CC=C)CC2	1
COc1cccc(CN2CCCCCCC2)c1OCc3csc(n3)c4ccc(Cl)cc4	1
COc1ccc(CNC2CCC(C(=O)N3CCC(CC3)(C(=O)N4CCCC4)c5ccccc5)C(C)(C)C2)cc1	1
Nc1ccc(cc1NC(=O)c2ccc(CN3CCC4(CCCN4)CC3)cc2)c5ccsc5	1
O=C(C[N]1=CC=C2C=CC=CC2=C1)c3cccc4ccccc34	1
CC(C)c1ccc(C)cc1OCC2=N[N](=C3CCCCCN23)CC(=O)c4ccc(Cl)cc4	1
Clc1ccc(Cn2cc(NCCN3CCCCC3)nn2)cc1Cl	1
COc1cc(ccc1n2cnc(C)c2)c3cn(nn3)C4CC(CCNC4=O)C5CCCCC5	1
COc1cc2ncc(c(N3CCC4(CC3)OCCO4)c2cc1OC)S(=O)(=O)c5ccccc5	1
CC1CN(CC2(CC2)c3ccc(cc3)C(=O)N)CCN1S(=O)(=O)c4ccc(cc4)C(C)(O)C(F)(F)F	1
COc1cc(\C=C\2/CCCN3CCC(ON=C23)c4cc(F)cc(Cl)c4)ccc1n5cnc(C)c5	1
COc1ccc(CCNCc2ccc(SC)cc2)cc1	1
Cc1ccc(cc1)n2ncc3C(CC(C)(C)Cc23)NC(=O)CCc4ccncc4	1
CCCCCCC\N=C\1/CC(CC(=C1)O)c2ccccc2	1
Cc1cccc(NC(=O)c2ccc(Cl)c(c2)S(=O)(=O)N3CCCCC3)n1	1
COc1ccccc1\C=C\CN2CCC(CC2)n3nccc3NC(=O)CCc4ccccc4	1
OC(CCc1ccccc1)C2CCCC2OCCc3ccc(OC(F)(F)F)cc3	1
Cc1ccc(cn1)c2cnc3nc(sc3c2)N4CCC(CC4)N5CCCCC5	1
OCCN(Cc1ccccc1)Cc2ccc(Cl)cc2	1
Cc1csc(Cn2c(nc3ccccc23)C4CCCN(C4)C5CCCCC5)n1	1
CCOC(=O)N1CCC(CC1)N2Cc3cccc(C(=O)Nc4cccc(F)c4)c3C2=O	1
CCCCOc1ccc(cc1)C(=O)NC2COc3cccc(N4CCN(C)CC4)c3C2	1
CCOC(=O)N1CCC(O)(CN2CCC(C2)N3C(=O)Cc4ccccc34)CC1	1
Fc1ccccc1CN2CCC(CC2)Nc3ncnc4sc5CCCCc5c34	1
COc1ccc(CN2CCc3cc4nc(N)sc4cc3CC2)cc1	1
COC(=O)C(NC1CCC(CC1)c2c[nH]c3ccccc23)C4CCN(CC4)C(=O)\C=C\c5cc(F)c(F)c(F)c5	1
O[N](=O)c1ccc(cc1)C(=O)N2CCN=C2SCc3ccccc3	1
CC1SC(N(CC(O)c2ccc(cc2)[N](=O)O)C1=O)c3ccccc3	1
CCOC(=O)c1cnc2c(OC)cccc2c1NCc3cccnc3	1
CN1CC2CC1CN2c3ccc(nn3)c4ccc5[nH]c(C)cc5c4	1
CCOC(=O)N1CCN(CC1)C(=O)C2(CCN(CC2)c3cc(N)ccn3)c4ccccc4	1
OC1(CN(CC1CN2CCC(CC2)N(CC=C)C(=O)OCc3ccc(F)cc3)C(=O)C4CCCC4)c5ccccc5	1
Fc1ccccc1NC(=O)c2ccc(CN3CCN(CC3)c4ccccc4)cc2	1
CC(Oc1ccc(Cl)cc1C)C(=O)Nc2ccc(cn2)[N](=O)O	1
COc1ccc(OC)c(NC(=O)c2ccccc2NC(=O)c3occc3)c1	1
NCC(O)COc1ccc2ncc(F)c(CCC34CCC(CC3)(CO4)NCc5ccc6OCC(=O)Nc6n5)c2n1	1
FC(F)Oc1ccc2C(=O)C=C(Oc2c1)C(=O)NC3CCN(Cc4ccc5OCOc5c4)CC3	1
Fc1ccc(cc1)C(=O)CN2CCC(CC2)S(=O)(=O)c3ccccc3	1
Cc1cccc2sc(NC(=O)C3CCN(CC3)C(=O)c4occc4)nc12	1
CN(CC1CCCN(CCc2ccc(Cl)cc2)C1)Cc3ccccc3O	1
CC(Cc1c(F)c(F)cc(F)c1F)Nc2ccnc(O)c2c3nc4cc5C(=O)N(CCN(C)C)Cc5cc4[nH]3	1
CC(C)C(CN1CCC(C)(C(C)C1)c2cccc(O)c2)NC(=O)C3Cc4ccc(O)cc4CN3	1
FC(F)(F)c1ccc2onc(NCC(=O)NC3CN(C3)C4CCC(CC4)c5nccs5)c2c1	1
Cc1ccc2nc(\N=C(/N)\NC(=O)NC3CCCCC3)nc(C)c2c1	1
CCN1CCN(CC1)c2nc(Nc3cccc(OC)c3)nc(N)c2[N](=O)O	1
CNc1oc(nn1)c2cn3ncnc(Nc4cnc5[nH]c(C)cc5c4)c3c2C(C)C	1
CC(O\C(=C\1/C(c2cccc3ccccc23)n4nnnc4N=C1C)\O)c5ccccc5	1
OCC(Cc1ccccc1)Nc2c3ccccc3nc4ccccc24	1
C(Sc1nnc(c2cccnc2)n1Cc3occc3)\C=C\c4ccccc4	1
CCN(c1ccccc1)S(=O)(=O)c2ccc(Oc3ccc(cc3)n4ccnc4)nc2	1
CC(=O)NC1CCN(Cc2ccc(OCc3ccc(Cl)cc3)c(Cl)c2)C1	1
CCOCCCN1C2=C(C=C(C(=O)OCC)/C/1=N\C(=O)c3cccnc3)C(=O)N4C=CC=CC4=N2	1
CN1CCN(CC1)c2ccccc2CC3CCN(C3=O)c4cccc(c4)c5ocnn5	1
CN1CCN(CC(=O)Nc2c(oc3ccccc23)C(=O)c4ccccc4)CC1	1
CC(=O)Nc1cccc(c1)C2CCN(Cc3ccc(cc3)C(=O)c4nc5ccccc5n4c6ccc(F)cc6)CC2	1
COC(=O)N1CCc2c(C1)nc(C)n2C3CC4CCC(C3)N4CCC(NC(=O)C)c5cccc(F)c5	1
CN(Cc1ccccc1)C(=O)CSc2nnc(c3occc3)n2c4ccccc4	1
Clc1ccc(cc1)c2nnc(NCCN3CCCC3)c4ccccc24	1
Fc1cccc(c1)C2CCN(CC2)C3=C(C#N)C(=O)N(CC4CC4)C=C3	1
Oc1ccc2c(OC(=O)c3ccccc23)c1CN(CC=C)CC=C	1
COc1cc(ccc1n2cnc(C)c2)c3cn(nn3)C4CCc5ccccc5N(CCF)C4=O	1
CCOc1cc2ncc(C(=O)N)c(Nc3cccc(Cl)c3Cl)c2cc1N4CCCN(C)CC4	1
CCCCN(CCCC)CCCNC(=O)C12CN(Cc3ccccc3)CC1C(=NO2)c4cccc(c4)[N](=O)O	1
CN1C(=O)N(Cc2nccc3ccccc23)C(=O)c4c1c(C#N)c(N5CCCC(N)C5)n4Cc6ccccc6	1
CC(C)N1CCN(CCN2CCN(C2=O)c3cccc(Cl)c3)CC1	1
CC(C)N(CCO)Cc1nc(sc1Cl)c2cn(CC3CCOCC3)c4c(Cl)cccc24	1
Cc1ccc(CC2CCN(CCS(=O)(=O)c3ccc(O)cc3)CC2O)cc1	1
CCCCN(CC)C\C=C\CCc1ccc(Cl)cc1	1
CC1CCN(CCCCOc2ccc(cc2)C(=O)c3ccccc3)CC1	1
CC(C)c1nc(Nc2cc(NCCN)nnc2C(=O)N)ccc1C	1
CC(C)COCC(CN(Cc1ccccc1)c2ccccc2)N3CCCC3	1
Clc1ccc(CN2C(=O)c3ccccc3n4c(CCC(=O)NCCN5CCCC5)nnc24)cc1	1
Clc1cccc(c1)C2N3CCC(NCc4cncn4Cc5ccc(C#N)c(Oc6cccc2c6)c5)C3=O	1
OC(CNC1CCCc2ccccc12)COc3ccc4ccccc4c3	1
CN(C)CCNC(=O)\C(=C\c1oc(cc1)c2cccc(Cl)c2)\NC(=O)c3ccccc3	1
Fc1cccc(c1)C2Nc3ccccc3C(=O)N2Cc4ccccc4	1
CCN(C1CCN(CCC(N2CCN(CC2)S(=O)(=O)CC(F)(F)F)c3ccccc3)CC1)C(=O)Cc4ccc(cc4)S(=O)(=O)C	1
COc1ccc2c(c1)nc3c(O)n(cnc23)\N=C\c4ccc(OC)c(CN5CCCC5)c4	1
Fc1ccc2c(c1)nc(c3ccccn3)n2c4ccc(OCCCN5CCc6ccccc6C5)cc4	1
C1CC(CO1)C2NC(Cc3c2[nH]c4ccccc34)c5nc(c[nH]5)c6ccccc6	1
Cc1ccc(CCOCC2=[N](C)C(=CC=C2)COCCc3ccc(C)cc3)cc1	1
CCc1oc2c(C)c3CCN(CCCCSc4nnc(c5cccc6nc(C)ccc56)n4C)CCc3cc2n1	1
NC1CC(OC2CCCC12)c3ccncc3NC(=O)c4ccc(F)c(n4)c5c(F)cccc5F	1
C1CN2CCC1C(C2)Oc3ccc(nn3)c4ccc5CC=Cc5c4	1
O=C(N(CC1CCC1)C2CCNC2)c3ccccc3Oc4ccccc4	1
CS(=O)(=O)Nc1ccc(cc1)C(=O)C2CCN(CCc3ccccn3)CC2	1
C[N]1=C(C=CC=C1C#Cc2ccccc2Cl)C#Cc3ccccc3Cl	1
CC1CCCN1C2CCN(C2)c3ccc(NC(=O)Nc4cc(Cl)cc(Cl)c4)c(C)c3	1
CCN(CC)CCN1C(=O)N=C(SCC(=O)Nc2ccc(C)c(F)c2)C3=C1CCCC3	1
Clc1cccc(c1)N2CCN(CCN3Cc4ccccc4C3)C2=O	1
CC1=C(CCOC(=O)c2ccc(C)cc2)SC=[N]1Cc3ccccc3	1
COc1ccccc1c2oc3cccc(C(=O)NC4CC5CCCC(C4)N5C)c3n2	1
Clc1ccc(cc1)C(=O)C2CC[N](CCc3ccccc3)(CCc4ccccc4)CC2	1
Nc1ccc(cc1NC(=O)c2ccc(nc2)N3CCC4(CC3)CCN(C4)c5ncccn5)c6cccs6	1
C=CCNc1nc(nc2ccccc12)N3CCCC3	1
CCCCN1N=C(C(=O)Nc2cccc(c2)C(=O)NC3CC3)c4ccccc4C1=O	1
CN1C2CCC1CC(C2)Nc3nc4N(C(=O)NCc4c(n3)c5ccccc5Cl)c6c(Cl)cccc6Cl	1
C(Cc1ccccc1)N2C3CCC2CC(C3)c4c([nH]c5ccccc45)c6ccccc6	1
Cn1ncc(Cl)c1c2cc(NC(=O)c3cccc(c3)C(F)(F)F)ccc2OCCN4CCNC(=O)C4	1
CCn1c(CN2CCN(Cc3ccc(C)cc3)C(CCO)C2)nc4ccccc14	1
Cc1cccc2C(=O)N(CCc3ccccn3)C(C(=O)NCc4ccc(OC(F)(F)F)cc4)c12	1
COc1cc(N2CCN(C)CC2)c(NC(=O)C=C)cc1Nc3nccc(n3)c4c[nH]c5ccccc45	1
CCOC(=O)N1CCC(CN2CCC3(CC2)CN(C(=O)N(CC)CC)c4ncccc34)CC1	1
O=S(=O)(N1CCOCC1)c2cccc(COc3ccc(cc3)C#N)c2	1
CN(C)CCNC(=O)\C(=C\c1oc(cc1)c2cccc(c2)[N](=O)O)\NC(=O)c3ccccc3	1
CC(C)c1nc(SCC(=O)N2CCN(CC2)C(=O)c3occc3)c4c(C)c(C)sc4n1	1
CC(C)N1C(=O)CN(Cc2ccc(cc2)c3cccc(CN4CCCCC4)n3)C1=O	1
Cc1ccc(cc1)C2=CC(=NCCN2)NC(C)(C)Cc3ccccc3	1
CCN(CC)S(=O)(=O)c1ccc(OC)c(NC(=O)CSc2ccccc2)c1	1
Fc1ccc(cc1)C2=Nc3cc(ccc3Sc4ccccc24)C(=O)NN5CCCCC5	1
Fc1cccc(OC(CC2CNC2)c3ccc(Cl)c(F)c3)c1	1
CC(C)(C)CCN1CCC(CNC(=O)Cc2ccc(cc2)C(C)(C)C)CC1	1
Clc1cc(Cl)cc(CNC(=O)N(C2CCN(CC2)C3CCCC3)c4ccc(Br)cc4)c1	1
O=C1N=CC=C2N=C(C(=CC12)c3ccccc3)c4ccc(CN5CCC(CC5)c6n[nH]c(n6)c7ccccn7)cc4	1
CC(NC(=O)C1(CCC(CC1)N2CCC(CC2)c3ccc(F)cc3)c4ccccc4)c5cc(cc(c5)C(F)(F)F)C(F)(F)F	1
OC(COCC1COc2ccccc2O1)CN3CCN(CC3)c4ccc(F)cc4	1
CCC(O)(CC)c1ccc(cn1)N2CCC(Cc3ccccc3N4CCN(C)CC4)C2=O	1
CCOC(=O)C1CCN(CC1)c2cc(C)nc3ccc(OC)cc23	1
COC(=O)C1CC(CN1)Nc2nc(nc3ccccc23)c4ccccc4C	1
Cc1ccc(cc1)C(=O)N2CCN(CC2)c3ccc(NC(=O)COc4ccccc4C)cc3	1
CCOC(=O)c1c2CCCCn2c3c(NCc4ccccc4)ncnc13	1
CCOC(=O)C1(Cc2cccc(OC)c2)CCN(C\C=C\c3ccc(OC)cc3)CC1	1
CC1CCN(CCc2nc3cc(NS(=O)(=O)c4ccc(F)cc4)ccc3n2C)CC1	1
OC1(CCC(CC1)N2CC(C2)NC(=O)CNC(=O)c3cccc(c3)C(F)(F)F)c4cccc(c4)C#N	1
Cc1ccc(CN2CCN(Cc3cccc(c3)n4cccn4)CC2CCO)cc1	1
Cn1c(SCCCN2CCC3CC3(CC2)c4ccc(cc4)C(F)(F)F)nnc1c5ccnnc5	1
Cc1cc([nH]n1)C(=O)N2CCN(CC2)c3ccc(cc3)[N](=O)O	1
CCOC(=O)c1c(C)nc(C)c(C(=O)OCC)c1c2cccc3ccccc23	1
Clc1ccc(OCCNCCc2ccccc2)cc1	1
O=C(NC1CCc2ccc(CCN3CCN(CC3)c4nsc5ccccc45)cc12)c6cccnc6	1
CSc1ccc(\C=N\NC(=O)CN2CCN(Cc3ccccc3)CC2)cc1	1
NC1CC(CCC1c2cc(F)c(F)cc2F)N3Cc4cnc(nc4C3)C(F)(F)F	1
CCN(CC)Cc1ccc2CC(CCc2c1)N3CCN(CCc4ccc(F)cc4)CC3=O	1
CC(C)(C)CC(=O)NC(Cc1ccccc1C(F)(F)F)C(=O)NCc2nc3cccnc3n2Cc4ccccc4	1
CN1CCN(CC(O)(c2ccc(Cl)cc2)c3ccc(Cl)cc3)CC1	1
Cc1ccc(CN2CCN(Cc3ccc(C)s3)CC2CCO)cc1	1
COc1cnc2C=CC(=O)N(CCN3CCC(CC3)c4nc5cc(ccc5[nH]4)C#N)c2c1	1
Nc1cncc(Nc2ccc(Oc3ccc(cc3)C(F)(F)F)cc2)n1	1
COc1cccc(c1)C2CCCN(CCN3CCN(C3=O)c4cccc(Cl)c4)C2	1
CSc1ccc2Sc3ccccc3CC(N4CCN(C)CC4)c2c1	1
CN(Cc1ccc(F)cc1)C(=O)c2cc(COc3ccc(cc3)n4cncn4)on2	1
Cc1cc(c2ccc3CCN(CCSc4nnc(c5ccc(F)c(F)c5)n4C)CCc3c2)n(C)n1	1
COCCN1CCN(CC1)c2ccc(cc2)c3nc4c(N5CCN(Cc6cc(C)on6)CC5)c(Br)cnc4[nH]3	1
CCCCNc1ncnc2sc3CN(CCC)CCc3c12	1
CC(O)Cn1c(cc2cc(ccc12)C(=O)NC(C)(C)C)c3cc(C)cc(C)c3	1
Cc1nc(C)c(s1)c2nnc(SCCCN3CCC4CC4(CC3)c5ccc(cc5)C(F)(F)F)n2C	1
Cc1cccc(c1)c2ccc3ncnc(NCc4cccnc4)c3c2	1
COc1ccc(\C=C\CN2CCCC(C2)C(=O)c3cc(F)ccc3F)cc1	1
N=C1N(CC2CCCO2)C3=C(C=C1C(=O)NC4CCCCC4)C(=O)N5C=CC=CC5=N3	1
Cn1c(CCN2CCCCC2)nc3cc(NS(=O)(=O)c4ccc(Cl)cc4)ccc13	1
CCOc1ccccc1OCC(=O)NN2Cc3ccccc3C2=N	1
C(N1CCN(CC1)C2CCCC2)c3onc(n3)C(c4ccccc4)c5ccccc5	1
Fc1ccc(C2CCN(CC2)c3ccn4c(CC5CC5)nnc4c3C(F)(F)F)c(F)c1	1
COc1ccccc1NC(=O)N2CCC(CC2)C(=O)c3ccc(Cl)cc3	1
Cc1ccc2c(cccc2n1)c3nnc(SCCCN4CC5CC5(C4)c6ccc(Br)cc6)n3C	1
CC1CCCN1CCc2ccc3nc(ccc3c2)c4ccc5nccnc5c4	1
COc1ccc2cc(CN(Cc3cccnc3)Cc4nnnn4Cc5ccccc5)c(O)nc2c1	1
CCOc1nc(NC(=O)C2(CCC2)NC(=O)c3ccc4c(C5CCCC5)c(c6ccc(F)cn6)n(C)c4c3)ccc1\C=C\C(=O)O	1
COCCCNC(=O)C1=CC2=C(N=C3N(C=CC=C3C)C2=O)N(CC=C)C1=N	1
COc1cccc(CC2(CO)CCCN(Cc3[nH]c4ccc(C)cc4c3C)C2)c1	1
CN(Cc1c(C)nc2ccccn12)C(=O)C3CCC(=O)N(Cc4cccc(F)c4)C3	1
Cc1ccc(cc1)C(=O)C2CCN(CCCc3ccccc3)CC2	1
CCc1ccc(cc1)c2oc(C)c(CN3CCC(CC3)C(=O)N4CCN(CC4)c5ccccc5)n2	1
CC1=C(C(c2ccc(Cl)c(Cl)c2)n3nccc3N1)c4ncnn4C5CCCC5	1
CC(C)(C)C(N)C(=O)N1CC(=CC1c2ccccc2)c3cc(F)ccc3F	1
CCN1N=C(C(=N)N=C1N)c2ccc3ccccc3c2	1
COc1cc(\C=C\c2nc(O)c3ccc(cc3n2)C(F)(F)F)ccc1n4cnc(C)c4	1
CCOC(=O)CNc1c(nc2ccc(Cl)cn12)c3ccc(OC)cc3	1
COc1ccc(CC[N]2(O)CCC(CC2)Nc3nc4ccccc4n3Cc5ccc(F)cc5)cc1	1
COc1ccnc(c1)c2ccc3OC(C)(C)C4(COC4)C5(COC(=N5)N)c3c2	1
CCCCNCCC(O)c1cc2c(Cl)cc(Cl)cc2c3cc(ccc13)C(F)(F)F	1
CSc1cccc(c1)N2CCN(CCCNC(=S)Nc3ccc(F)cc3)CC2	1
CC(C)N1CCCC(CN2CCN(CC2)C(=O)Nc3ccc(Cl)c(Cl)c3)C1	1
O[N](=O)c1ccc(cc1)N2CCN(CC2)C(=O)c3ccc4C(=O)N5CCCCCC5=Nc4c3	1
COc1cccc(CN2CCN(CC2CCO)C3CCN(CC3)c4ccccc4F)c1	1
CC(C)c1ccccc1C(=O)N(CC2CCCC2)C3CCNC3	1
C(Nc1nc(nc2ccccc12)N3CCCCC3)c4occc4	1
Cc1ccc(C)c2c(N)c3CCCCCc3nc12	1
CCOC(=O)C1Oc2c(CN3CCCC3)c(O)c(CC)cc2C(=O)C1c4nc5ccccc5s4	1
O[N](=O)c1cccc(c1)C(=O)C[N]2=CC=CC(=C2)NC(=O)c3ccccc3	1
O[N](=O)c1cc(CN2CCCC2)ccc1Sc3ccc(Cl)cc3	1
Cc1ccc(cc1)S(=O)(=O)NNC(=O)c2ccoc2C	1
CN1CCN(CC1)C2Cc3ccccc3Sc4cc(ccc24)C(F)(F)F	1
CO\N=C(/C)\c1ncn2c1COc3c(CCN4CCN(CC4)c5cccc6nc(C)ccc56)cccc23	1
Fc1ccccc1COc2ccc(Br)cc2CNCc3cccnc3	1
CCN1CCN(CC1)C2=NN3C(=O)c4ccccc4N=C3c5ccccc25	1
Cc1c(oc2ccccc12)C(=O)N3CCN(CC3)c4ccc(cc4)[N](=O)O	1
Cc1oc2c(C)c3CCN(CCCSc4nnc(c5cccc6nc(C)ccc56)n4C)CCc3cc2n1	1
Cc1nc(C)c(s1)c2nnc(SCCCN3CCC4(CCc5cc(Cl)ccc45)C3)n2C	1
NC1=NC(=N)C(=NN1Cc2ccccc2C(F)(F)F)c3cccc(Cl)c3Cl	1
O=C(N1CCN(CC1)C(=O)c2cccc3C(=O)c4ccccc4c23)c5occc5	1
CN1CCN(CC(=O)Nc2c(oc3ccc(Cl)cc23)C(=O)c4ccc(C)cc4)CC1	1
Oc1cccc(c1)c2onc(c2)C3CCCC3C(=O)NC4(CCC4)c5ccccc5	1
Cc1ccc(CN2C3CCCC2CC(C3)NC(=O)c4ccc(F)cc4)cc1	1
CC1CCCN1CCc2ccc3nc(ccc3c2)c4csc(n4)c5ccc(OCC(F)(F)F)nc5	1
Fc1cccc(OC2CN(C2)c3c4CCNCCc4nc5ccnn35)c1	1
Cc1cc(C)c(CN2CCC(CC2)n3nccc3NC(=O)C4CCCC4)cc1C	1
NCC1CC1c2cc(Cl)ccc2OCC=C	1
Cc1ccc2c(cccc2n1)N3CCN(CCc4cccc5c4OCc6c(ncn56)C(=O)N7CCCC7)CC3	1
CC(n1cnc2c(nc(cc12)c3cncc4[nH]ccc34)N5CCOCC5C)S(=O)(=O)C	1
Brc1ccc(cc1)S(=O)(=O)N(CC(=O)NCC2CCCO2)Cc3ccccc3	1
C1CCC(CC1)N2CCN(CC2)C(c3ccc4ncccc4c3)c5nnnn5C6CCCCC6	1
CCc1ccc(CNCCc2ccc(F)cc2)cc1	1
Cc1ccc(cc1C)N2CC(CC2=O)C(=O)N3CCC4(CC3)CC(=O)c5ccccc5O4	1
CCCCCCCCC[N]1=CC=Cc2c1ccc3ccccc23	1
C(CNc1nc2ccccc2s1)COc3cccc(CN4CCCCC4)c3	1
Clc1ccc(SCCCN2CCCCC2)cc1	1
CC1=C(Oc2ccccc2S1)c3ccc(OCCCN4CCCC4)cc3	1
OCC1CN(CCC1Cc2ccc(Cl)c(Cl)c2)C3CCN(CC3)C(=O)c4ccc5ncccc5c4	1
C1CCN(CC1)C2CCN(CC2)c3oc4cc(cnc4n3)c5cccc6ccnn56	1
Clc1ccc(c(Cl)c1)n2cc(NCCN3CCCCC3)nn2	1
OCC1(Cc2ccccc2)CCN(Cc3ccc(cc3)C(F)(F)F)CC1	1
CCOC(=O)C1(CCOc2ccccc2)CCN(Cc3cnc(SC)nc3)CC1	1
CC(C)N1CCCC(CN2C(=Nc3ccc(Oc4ccc(Cl)cc4F)nc3C2=O)C)C1	1
Cc1nc(Nc2ccc(Br)cc2)sc1C(=O)NC3CCCC3OCc4ccccc4	1
CC(C)S(=O)(=O)N1CCN(CC1)c2ccnc3cc(Cl)ccc23	1
CC(C)C(=O)NC1CCc2ccc(CCN3CCN(CC3)c4nsc5ccccc45)cc12	1
Fc1ccc(cc1)N2CCN(CC2)C3CCCN(C3)C(=O)CSc4ccccc4	1
CN(C)Cc1c(C)n(Cc2ccccc2)c3C(=O)c4ccc(Br)cc4c13	1
CCOC(=O)c1nc2cc3C(=C(C)Cn3c(CC(C)C)c2c1C)C	1
CCN(CC)CCNc1nc(c(C)s1)c2ccc(OC(F)F)cc2	1
COc1ccc2ncc(O)c(CCC34CCC(CC3)(CO4)NCc5ccc6OCC(=O)Nc6n5)c2n1	1
O=C(Cc1ccc(cc1)n2cnnn2)N3CCN(CCc4cccc(c4)C#N)CC3	1
CC1CCCN(CCCNC(=O)c2cc3COc4cccc(C)c4c3s2)C1	1
Brc1ccc(cc1)N(C2CCN(CC2)C3CCCC3)C(=O)NCc4ccccc4	1
OC1(CCC(CC1)N2CC(C2)NC(=O)CNC(=O)c3cccc(c3)C(F)(F)F)c4nc5ccccc5s4	1
CN1CCN(CC1)c2cc(C)c3cc(NC(=O)c4oc(Br)cc4)ccc3n2	1
Clc1ccc2OC=C(CC3SC(=O)NC3=O)C(=O)c2c1	1
CC(C)c1cc(nc(C)n1)C(=O)NCCCN2CCN(CC2)c3cccc(Cl)c3Cl	1
CN1CC(C(C1)c2ccc(\C=C\C(=O)Nc3ccccc3N)cc2)C(=O)Nc4ccc(Cl)cc4	1
Cc1cc(NCc2c(Cl)ccc(Cl)c2Cl)c3cccc(C(=O)N)c3n1	1
N#Cc1cccc2Cc3cc(cnc3CCc12)c4ccccc4	1
CC1(C)CC(NC(=O)c2csnn2)c3cnn(c3C1)c4cccc(F)c4	1
CN1C2CCC1CC(C2)OC(=O)c3cc(Cl)cc(Cl)c3	1
NC1(CCN(CC1)c2ncnc3[nH]ccc23)C(=O)NCc4ccc(Cl)cc4	1
CC1CCCCN1CCCNC(=O)c2ccc3c(c2)sc4nc(cn34)c5ccc(F)cc5	1
Cc1noc(n1)\C(=C\c2cccc(c2)N3C=C(C(=O)Nc4c(Cl)cncc4Cl)C(=O)c5cccnc35)\c6ccc(cc6)S(=O)(=O)C	1
CC1CNCC2Cc3ccc(Cl)c(C)c3N12	1
COc1ccc(cc1)C(=O)C2CCN(CCc3ccccc3)CC2	1
CC1=C(CCN2CCC(CC2)c3noc4cc(F)ccc34)C(=O)N5CCCC(O)C5=N1	1
COCCn1c(nc2N(Cc3ccccc3)C(=O)NC(=O)c12)c4cccc(c4)[N](=O)O	1
CCCCCCCNC(=O)C1(CC2CC(=NO2)c3ccc(Cl)cc3)CCN(CC1)C(=O)CCCCCBr	1
COc1ccc2cc(ccc2c1)C(C)C(=O)N3CCC(C)CC3	1
Fc1cccc(F)c1c2ccc3[nH]nc(c4cncc(OC5CNCCC56CC6)n4)c3c2	1
Fc1ccc(cc1)c2ccc(NC(=O)NCCCCN3CCCCC3)cn2	1
Cc1ncccc1Oc2ccc(cc2Cl)C3=C(C#N)C(=O)N(CC4CC4)C=C3	1
FC(F)(F)c1cccc(Cn2ccc3c(OC4CCN(Cc5cscn5)CC4)ncnc23)c1	1
CCCCCCCN(CC)CC#CCOC(c1ccccc1)c2ccccc2	1
Cc1cc(C)nc(n1)N2CC3CN(CC3C2)C(=O)c4c(C)cccc4n5nccn5	1
CN1CCN(CC1)c2ccc(NC(=O)c3ccc(cc3)C(F)(F)F)cn2	1
CCN(CC)CCCN(C(=O)c1occc1)c2nc(cs2)c3ccc(Cl)cc3	1
Cc1nc(Oc2ccc(cc2)C(=O)O)ccc1CN3CCC(CC3)N4C(CN(C5CCOCC5)C4=O)c6cccc(Cl)c6	1
CCOCCCN(C)C1CCN(CC1)C(=O)c2oc3ccccc3c2NC(=O)COc4ccc(F)cc4	1
CCCC1(CCCN1)C(=O)c2ccc(Cl)c(Cl)c2	1
CNCCC=C1c2ccccc2CCc3ccccc13	1
OCC1(CCOc2ccccc2)CCN(Cc3ccc(OC(F)F)cc3)CC1	1
CN(C)CCN1CCN(CC1)c2ncc3cc(c4ccccc4)c(nc3n2)c5ccc(CN6CCC(CC6)c7n[nH]c(n7)c8ccc(O)nc8)cc5	1
Fc1cccc2ccc(CN3CCCC(C3)C(=O)c4ccc5OCOc5c4)nc12	1
CCOC(=O)C1(CCOc2ccccc2)CCN(Cc3ccc4OCCOc4c3)CC1	1
Cc1ccc(cc1)c2onc(c2)C(=O)N3CCCc4ccccc34	1
Cc1c(cc(c2cccnc2)n1C)C(=O)NCCCN3CCN(CC3)c4cccc(Cl)c4Cl	1
Cc1ccc(Cl)cc1NC(=O)COC(=O)C2CCCC2	1
CN1C(=O)N(Cc2nc(C)c3ccccc3n2)C(=O)c4c1c(C#N)c(N5CCCC(N)C5)n4CC=C(C)C	1
CCO\C(=C\1/C(C(=C(C)N=C1C)C(=O)OCC)c2sc3ccccc3c2C)\O	1
Cc1c(NC(=O)c2ccc(cc2)c3ccc(F)cc3)ccc4cc(CN5CCCC5)cnc14	1
Clc1ccc(cc1)C(NC(=O)C2CCC(CC2c3ccc(Br)cc3)N4CCOCC4)c5ccncc5Cl	1
CC#Cc1cc(cs1)c2[nH]nc3c2Cc4cc(CN5CCN(C)CC5)ccc34	1
CN(C)S(=O)(=O)N1CCN(CC1)c2ccc(cc2)[N](=O)O	1
CCOc1cc2ncc(C(=O)N)c(Nc3cccc(Cl)c3Cl)c2cc1N4CCN(CC4)C(=O)C	1
CC(C)N(CCc1c(nn2ccccc12)c3ccccc3)Cc4ccc(\C=C\C(=O)NO)cc4	1
Cc1cc(C)nc(Nc2cc(NC3CCCCC3N)cnc2C(=O)N)c1	1
Cc1ccc(CCN2CCC(CC2)C(=O)c3ccc(Cl)cc3)cc1	1
OC1(CN(CC1CN2CCC(CC2)N(CC=C)C(=O)NCc3ccc(Cl)cc3)C(=O)C4CCCC4)c5ccccc5	1
Cc1cc(nc(n1)c2ccccc2)N3CCC(CC3)C(=O)NCC4CC4	1
COc1ccccc1NC(=O)NCCCN2CCN(CC2)c3cccc(Cl)c3	1
COC(=O)Cc1ccc(cc1)n2cc(C3CCN(CCN4CCNC4=O)CC3)c5cc(Cl)ccc25	1
Oc1nc2ccccc2n1C3CCN(CCCN4C(=O)CCc5ccccc45)CC3	1
CC(c1cscn1)c2c(CCN(C)C)sc3ccccc23	1
COc1ccc(CN(C)CC(O)COC(c2ccc(OC)cc2)c3ccc(OC)cc3)cc1	1
CN1CCN(CCCN(C2CCC3(CC23)c4ccc(cc4)C#N)C(=O)Nc5ccc(F)c(c5)C(F)(F)F)CC1	1
Fc1cnc2cc(Cl)cnc2c1CCC34CCC(CC3)(CO4)NCc5ccc6OCC(=O)Nc6n5	1
C\C=C/C=C/C(=O)N1CC2(CC1C(=O)N)CC(=NO2)c3cccc(NC(=O)COc4ccc(Cl)cc4)c3	1
Cc1cc(Cl)ccc1c2nc3OC(C)(C)CC(NC(=O)C(O)C(F)(F)F)c3cc2c4ccc(Cl)cc4	1
COc1nc(nc(C)c1F)N2CC3C(=O)N(C)C(=NC3(C2)c4ccc(F)c(Cl)c4F)N	1
COc1c(cc(CN2CCC(CNCCCCCC(c3ccc(F)cc3)c4ccc(F)cc4)C2)cc1C(C)(C)C)C(C)(C)C	1
Cc1nc2ccccc2n1C3CC4CCC(C3)N4CCC5(CCN(CC5)C(=O)C(C)(C)C)c6cccc(F)c6	1
CC(C)(C)C(=O)CN1C2=NCCCN2c3ccccc13	1
CCCCN(CCCC)CCCOc1ccc(cc1)C(=O)c2c(CCCC)oc3ccc(NS(=O)(=O)C)cc23	1
CCCCN(C)CCNC(=O)CCN1N=C(C=CC1=O)c2ccc(C)cc2	1
CN1CC2CC1CN2c3cnc(cn3)c4ccc5[nH]c(cc5c4)C(F)(F)F	1
Cc1c(C)n(Cc2ccccc2)c3ncnc(OC4CCN(Cc5cscn5)CC4)c13	1
CC(O)C(=O)NC1CC(C)(C)Oc2nc(c(cc12)c3ccc(Cl)cc3)c4ccc(Cl)cc4Cl	1
Cc1nnc(N2CCC(F)C2)c3nn(c(C)c13)c4ccc(OCC(F)(F)F)cc4	1
COCCCc1cc(CCCN2CCS(=O)(=O)CC2)c(Cl)c(CN(C3CC3)C(=O)C4CNCCC45OCc6cc(F)c(F)cc56)c1	1
O[N](=O)c1ccc(cc1)N2CCN(CC2)C(=O)c3ccc4nsnc4c3	1
CCOC(=O)C1CCC(CC1)N2CC(C2)NC(=O)CNc3[nH]nc4ccc(cc34)C(F)(F)F	1
CCn1c(SCc2ccc(cc2)C#N)nnc1c3ccc(cc3)S(=O)(=O)N4CCCCC4	1
COc1cc(N)c(Cl)cc1C(=O)NC2CCN(CCCOc3ccc(F)cc3)CC2(F)F	1
CCCN1CCN(CCCNC(=O)c2cc3COc4cccc(C)c4c3s2)CC1	1
N=C1N(CC2CCCO2)C3=C(C=C1C(=O)NCc4occc4)C(=O)N5C=CC=CC5=N3	1
OC1C(O)C2CC1C3C2C(=O)N(CC4CCCCC4CN5CCN(CC5)c6nsc7ccccc67)C3=O	1
CN1C(=O)COc2c(CCN3CCN(CC3)c4cc(F)cc5nc(C)ccc45)cccc12	1
Cc1occc1c2ncc(OCC(N)Cc3c[nH]c4ccccc34)cc2c5cnc6[nH]nc(C)c6n5	1
CCOCCCN1C(C(=O)NC2CCCCC2)C34OC(C=C3)C(C4C1=O)C(=O)Nc5ccc(OCC)cc5	1
CCOc1ccc(NC(=O)CN2CCN(Cc3c(F)cccc3F)CC2)cc1	1
CN(C)CCN(Cc1cccs1)c2ccccn2	1
CCCCCCCCC1=[N](C)C(=CC=C1)CCCCCCCC	1
COc1ccc(CCN2C(=N)C(=CC3=C2N=C4N(C=CC=C4C)C3=O)C(=O)NCCN5CCOCC5)cc1OC	1
CCN1CCN(CC1)c2nc(Nc3ccc(C)c(C)c3)nc(N)c2[N](=O)O	1
FC(F)(F)c1ccc(cc1)n2ccc(CN3CCC(CC3)NC(=O)N4CC(C4)N5CCCOCC5)c2	1
CC(C)Cn1c(nc2ccccc12)N3CCN(CC3)C(=O)c4cccs4	1
CC(C)N1N=C(C(=O)NNC(=O)c2ccc(OC(F)F)cc2)c3ccccc3C1=O	1
CN(C)Cc1c(C)n(Cc2ccccc2)c3C(=O)c4ccccc4c13	1
CCN(C1CC2CCC(C1)N2CCC(NC(=O)C3CCC3)c4ccccc4)C(=O)Cc5ccc(OC)cc5	1
CCCCCCCNC(=O)C1(CC2CC(=NO2)c3cccc(Br)c3)CCN(CC1)C(=O)CCCCCBr	1
CC(C(=O)NC1(CCC(CC1)N2CCC(O)CC2)c3ccccc3)c4cc(cc(c4)C(F)(F)F)C(F)(F)F	1
CCCN1CCN(C(COc2ccccc2)c3ccccc3)C(=O)CC1	1
COc1ccc(cc1c2ccnc(Nc3ccc(N4CCOCC4)c(OC)c3)c2)C#N	1
COc1ccc(cc1)S(=O)(=O)N(CC(=O)NCc2cccnc2)Cc3ccccc3	1
COc1cccc2c(ccnc12)c3c(C)n(CC(=O)O)c4ccc(C)cc34	1
COc1ccc(cn1)C(NC(=O)CC2CCN(Cc3ccn(c3)c4ccc(cc4)C(F)(F)F)CC2)c5ccc(F)cc5	1
Cc1coc(n1)C2CC3CSC(=NC3(CO2)c4ccc(F)cc4F)N	1
COc1cccc2OC(C(C)S(=O)(=O)c12)c3ccc(OCCCN4CCCC4)cc3	1
COCCC(=O)N1CCCC(C1)C(=O)c2ccc(Oc3ccccc3)cc2	1
O=C(NC1CC1c2ccccc2)N3CCC(CC3)c4onc(n4)c5ccncc5	1
Cc1ccccc1S(=O)(=O)N(CC(O)CN2CCCCC2)c3ccccc3	1
Fc1ccc(CCN2CCC(F)(CC2)S(=O)(=O)c3cccc(F)c3)c(F)c1	1
O[N](=O)c1ccc(CCN2CCN(CCc3ccc(cc3)c4occn4)CC2)cc1	1
Cc1ccccc1C(=O)Nc2ccc(cc2)c3oc(NCCCN4CCCCC4)nn3	1
Fc1cccc(CN2CCC(CC2)Nc3ncnc4sc(Cl)cc34)c1	1
COc1ccccc1N2CCN(CCN(C(=O)c3ccc(F)cc3)c4ccccn4)CC2	1
O[N](=O)c1ccc(COC2=COC(=CC2=O)CN3CCN(CC3)C(=O)c4occc4)cc1	1
CCOC(=O)C1=Cc2[nH]c3ccccc3c2[N](=C1C)c4ccc(cc4)[N](=O)O	1
O=C(CSc1nnc(c2cccnc2)n1c3ccccc3)Nc4ccccc4	1
CC1CCN(CCCNC(=O)C2CCN(CC2)S(=O)(=O)c3c(C)noc3\C=C\c4cccs4)CC1	1
CCC(=O)c1ccc(N2CCN(CC2)C(=O)c3ccccc3)c(F)c1	1
Fc1ccccc1C(=O)N2CCC3(CC2)CC(=O)c4ccccc4O3	1
COCCCc1cc(CN(C2CC2)C(=O)C3CNCCC3c4ccccc4)cc(OCCOC)c1	1
COc1ccc(\C=N\NC(=O)c2cc(OC)c(OC)c(OC)c2)cc1CN3CCc4cc(OC)c(OC)cc4C3C	1
CN1C(=O)COc2c(CCN3CCN(CC3)c4cccc5nc(C)ccc45)cccc12	1
Clc1cccc(CN2CC3CC(N4CCCC34C2=O)c5c[nH]c6ccccc56)c1	1
CCCCCCC[N](CC)(CC)CC#Cc1ccc(Cl)cc1	1
Cc1nc2C(=O)N(Cc2c(c1CN)c3ccc(Cl)cc3Cl)c4ccccc4	1
O=C(Nc1cccc(c1)N2CCN(CCCCNS(=O)(=O)CC3CCCCC3)CC2)C4CC4	1
CCN1C=C(C=C(C)C1=O)C2(N=C(N)c3c(F)cc(F)cc23)c4cccc(c4)c5cncc(c5)C#CC	1
CCC12CCCN3CCc4c(C13)n(c5ccccc45)C(O)(C2)C(=O)OC	1
Clc1cccc(COC2=CC(=O)N(C=C2)c3ccc(OCCN4CCCC4)cc3)c1	1
O=C(c1ccc(cc1)N2CCN(CC2)C3CC(=O)N(Cc4cccs4)C3=O)c5cccnc5	1
COc1ccc2ncc(c(CCC34CCC(CC3)(CO4)NCc5ccc6OCC(=O)Nc6n5)c2n1)C(F)(F)F	1
Cc1ccc2C(=Nc3cc(Br)ccc3Oc2c1)N4CCN(CC(C)(C)C(=O)O)CC4	1
CN(Cc1nccs1)C(=O)C2CCC(=O)N(CCc3ccc(Cl)cc3)C2	1
CC(Nc1nc(nc2ccccc12)N3CCOCC3)c4ccccc4	1
O=C1N\C(=C/c2ccc(CN3CCCC3)cc2)\C(=O)N1c4ccc(Oc5ccccc5)cc4	1
Fc1ccc(cc1)N2CCN(CC2)C(=O)c3oc(cc3)C(=O)c4ccccc4	1
CCCCCCOc1ccc(cc1)C(=O)CCN2CCCC2	1
Cn1nccc1c2cc(NC(=O)c3ccc(F)cc3F)ccc2OCCN4CCOCC4	1
COc1cccc(CCN2CCC(CNS(=O)(=O)c3cc(ccc3C)c4onc(C)c4)CC2)c1	1
CN(C)c1cn(c2ccc(F)cc2)c3ccc(Cl)cc13	1
CC(C)c1ccc(OCC(=O)N(Cc2occc2)C3CCS(=O)(=O)C3)cc1	1
Cc1ccc(cc1)n2cc(CNCCCN3CCCC3=O)c(n2)c4ccc(F)cc4	1
CN1CCN(CC1)c2cc(Cl)c3[nH]c(Nc4ccc(Br)cn4)nc3c2	1
O=C1NCCc2nc(c3ccc(CN4CCC(CC4)c5n[nH]c(n5)c6ccccn6)cc3)c(cc12)c7ccccc7	1
CS(=O)(=O)Nc1ccc(CCC(=O)NCCNc2ccc(Cl)c(Cl)c2)cc1	1
COc1cccc(c1)c2oc(C)c(CCOc3cccc(CC4C(N(C4=O)c5ccc(cc5)C(C)(C)C)C(=O)O)c3)n2	1
CC1CN(CCN1c2ncc(OCc3ccc(cc3F)S(=O)(=O)C)cn2)c4onc(n4)C(F)(F)F	1
COCC#Cc1cc(cs1)c2[nH]nc3c2Cc4cc(CN5CCN(C)CC5)ccc34	1
COc1cc(ccc1n2cnc(C)c2)c3cn(nn3)C4CCc5c(F)c(Br)ccc5N(CC(F)(F)F)C4=O	1
CC1CN(CCN1)c2nc(Nc3ccncn3)c4c(n2)c(C)nn4CCOCC(F)(F)F	1
COc1ccc(Cn2c(nc3ccccc23)N4CCC(C4)N(C)C)cc1	1
Cc1ccc(cc1)C(=O)NC2CCN(CC(=O)Nc3cccc(c3)[N](=O)O)CC2	1
Clc1cccc(N2CCN(CCCCN3CCn4c(cc5ccccc45)C3=O)CC2)c1Cl	1
CC(C)n1nc(C(=O)NCC2CCN(CCc3ccccn3)CC2)c4ccccc14	1
CN1CCN(CCCN(C2CCC3(CC23)c4ccsc4)C(=O)Nc5ccc(F)c(c5)C(F)(F)F)CC1	1
CCOC(=O)N1CCN(CC1)C2=C(N3CCN(CC3)c4ccc(F)cc4)C(=O)C2=O	1
CCc1ccc(CN2CCC(CC2)Oc3ccc(cc3)C(=O)N4CCCCC4)cc1	1
CC1CCCN1CCc2ccc(cc2)c3ccc(cc3)S(=O)(=O)N4CCS(=O)(=O)CC4	1
FC(F)(F)c1ccc2[nH]nc(NCC(=O)NC3CN(C3)C4CCC(CC4)c5ccccc5)c2c1	1
CC(C)c1ccc(C)cc1OCCCN2CCc3ccccc3C2	1
CN1CCN(CC1)c2ccc(NC(=O)c3oc(cc3)c4ccc(Cl)cc4)c(C)c2	1
Clc1cccc(c1)N2CCN(CCN3CC4CCC(CC4)C3)C2=O	1
FC(F)Oc1ccc(cc1)C(=O)C[N]2=CC=C(C=C2)C(=O)NCc3ccccc3	1
CCOC(=O)c1c(CSc2ccsc2)n(C)c3cc(Br)c(O)c(CN(C)C)c13	1
O[N](=O)c1ccc(CCN2CC3CC(CN(CCc4ccc(cc4)[N](=O)O)C3)C2)cc1	1
CC(=O)C1=NN2C(COc3ccc(F)cc23)C1(CCCN)c4ccccc4	1
Oc1ccc(CNC(=O)C2CCN(Cc3ccn(c3)c4ccc(cc4)C(F)(F)F)CC2)c(Cl)c1	1
OCCC1CN(Cc2ccccc2O)CCN1CCCc3ccccc3	1
Cn1nnc(n1)C2CC3(NC2CCC3OCc4cc(cc(c4)C(F)(F)F)C(F)(F)F)c5ccccc5	1
Clc1cccc(c1)n2nc3CS(=O)(=O)Cc3c2NC(=O)Cc4ccccc4	1
COc1cc(NC(=O)C(=O)c2c(C)n(Cc3ccc(Cl)cc3)c4ccncc24)ccn1	1
CN(C1CCN(Cc2ccc(cc2)C(F)(F)F)CC1F)C(=O)Cc3ccc(cc3)S(=O)(=O)C	1
CC(C)(C)C(O)C(=O)N1CC(=CC1c2cccc(O)c2)c3cc(F)ccc3F	1
CCC(O)(c1cn(Cc2ccc3c(c4ccccc4)c(sc3c2)C(=O)OC)nn1)C(F)(F)F	1
COc1cc(ccc1n2cnc(C)c2)c3cn(nn3)C4CC(CCN(CC(F)(F)F)C4=O)c5ccccc5	1
COc1cc(cc(COCC2(CCN(C)CC2)c3ccc(F)cc3)n1)C(F)(F)F	1
N#Cc1c(cc(nc1\N=C\2/SC(=NN2c3ccccc3)c4ccccc4)c5ccccc5)c6ccccc6	1
CC(C)COc1ccc(cc1C(=O)N2CCN(CC2)c3ccc(cc3F)C#N)S(=O)(=O)C	1
CC1CCN(Cc2ccc3c(Cc4c(n[nH]c34)c5csc(c5)C#CCOc6ccccc6)c2)CC1	1
CN(C)CCCn1nc(C2=C(C(=O)NC2=O)c3cn(c4cccnc4)c5ccccc35)c6ccccc16	1
COc1ccc(cc1)[N]2=C3CCCCCN3C(=C2)c4ccc(OC(F)F)cc4	1
CCOC(=O)C1=C2c3ccccc3C(=O)c4cccc(N(C)C1=O)c24	1
CN1C(=O)N(C)c2cc(N3CCCC(C)(N)C3)n(Cc4cc(F)ccc4C)c2C1=O	1
COC1COCCC1NC2CCC(C2)(C(C)C)C(=O)N3CCN(CC3)c4nccc(n4)C(F)(F)F	1
CN(C1CCN(Cc2ccc(cc2)C(F)(F)F)CC1)C(=O)Cc3ccc(cc3)S(=O)(=O)C	1
Cc1ccc(CC(=O)N2CCC(CCNc3ncccn3)CC2)cc1	1
Oc1ccc(cc1O)C(=O)CN2CCN(CC2)S(=O)(=O)c3ccc(Br)cc3	1
CCOC(=O)c1cnc2c(C)cccc2c1NCCCN3CCOCC3	1
CCCN1CCC(CC1)N2CCN(CC2)c3cccc(c3)C(F)(F)F	1
CCOC(=O)N1CCN(CC(=O)Nc2ccc(F)cc2)CC1	1
COc1ccc(CC2CN3C(Cc4ccc(O)cc4)CN=C3N2CC(C)NC(=O)c5ccc(C)c(Br)c5)cc1	1
CCNC(=O)COc1ccc(\C=C\2/COc3ccccc3C2=O)cc1OC	1
NCCCCN(Cc1nccc2c3ccccc3n(CCCN4CCNCC4)c12)C5CCCc6cccnc56	1
COC(=O)C1(CNC(=O)c2cc(Cl)cc(Cl)c2)CCN(Cc3cccc(OC)c3)CC1	1
COc1cc(C)c2ncc(F)c(CCC34CCC(CC3)(CO4)NCc5ccc6OCC(=O)Nc6n5)c2n1	1
CCOC(=O)C1(Cc2cccc(OC)c2)CCN(C\C=C\c3ccccc3)CC1	1
Brc1cccc(CNc2nc3ccccc3n2CCN4CCOCC4)c1	1
CC(C1=C(CCN(C)C)Cc2ccccc12)c3nc(C)cs3	1
CCN1CCN(CC1)C(=O)\C(=C\c2cccs2)\NC(=O)c3ccc(C)c(C)c3	1
COc1cccc(OC2CN(C2)c3c4CCNCCc4nc5ccnn35)c1	1
CCc1oc2cc3CCN(CCCSc4nnc(c5ocnc5C)n4C)CCc3cc2n1	1
COc1ccc(cc1)C(CNC(=O)c2ccc(Cl)c(NC(=O)c3cccs3)c2)N4CCCC4	1
Cc1sc2ncnc(NC3CCN(CC4CCCCC4)CC3)c2c1C	1
COCCNC(C(=O)Nc1ccc(cc1Br)[N](=O)O)c2ccccc2	1
O=C(CNCCc1ccccc1)N2CCc3ccccc3C2C4CCCCC4	1
COc1cc(ccc1n2cnc(C)c2)c3cn(nn3)C4CCc5ccccc5N(CC(F)(F)F)C4=O	1
CCCCNCC(O)c1cc(Cl)cc2\C(=C\c3ccc(Cl)cc3)\c4cc(Cl)ccc4c12	1
COc1ccc(OC)c(c1)[N]2=C3SCCCN3C(O)(C2)c4ccccc4	1
CC(C)(O)CCOc1ccc2ncc(F)c(CCC34CCC(CC3)(CO4)NCc5ccc6OCC(=O)Nc6n5)c2n1	1
CN(CCN1CCN(C1=O)c2ccc(F)cc2)CC34CCC(CC3)C4(C)C	1
CS(=O)(=O)Nc1ccc(CCCN2CCN(C2=O)c3ccc(Cl)c(Cl)c3)cc1	1
COc1ccc(CCN2C(CN(NS(=O)(=O)C)C2=O)c3ccc(cc3)C4CC4)cc1	1
Nc1ccnc(Nc2ccc(Oc3ccc(cc3)C4CC4)cc2)n1	1
CC(=O)n1ccc2cc(ccc12)N3CCN(CCN4Cc5ccccc5C4)C3=O	1
NC(=O)c1cccc(OC2CC3CCC(C2)N3Cc4ccc5OCOc5c4)c1	1
Cc1ncoc1c2nnc(SCCCN3C4CCC3CC(C4)c5ccc(cc5)C(C)(C)C)n2C	1
Fc1ccc(cc1Cl)N2CCN(CCN3Cc4ccccc4C3)C2=O	1
O=C1C(CCN1Cc2ccccc2)N(Cc3cccnc3)Cc4cncn4Cc5ccc(cc5)C#N	1
CCCc1nn(c(O)c1\C=N\CCCN(CC)CC)c2nc3ccccc3s2	1
FC(F)(F)c1cccc(NC(=O)CN2CCN(Cc3ccccc3)CC2)c1	1
OCCC1CN(Cc2cccn2c3nccs3)CCN1CCc4ccccc4	1
COc1cc2nnc(C(=O)N)c(Nc3cccc(Cl)c3F)c2cc1N4CCN(C)CC4	1
NC(=O)c1ccc(OC2CC3CCC(C2)N3Cc4ccccc4)cc1	1
COc1ccccc1C(=O)Nc2ccnn2C3CCN(CC3)C4CCSCC4	1
OC1(CN(CC1CN2CCC(CC2)N(CC=C)C(=O)NCc3ccc(cc3)[N](=O)O)C(=O)C4CCCC4)c5ccccc5	1
NC(=O)C(NC1CCC(CC1)c2c[nH]c3ncccc23)C4CCN(CC4)C(=O)\C=C\c5cc(F)c(F)c(F)c5	1
CCN(CC)CCNC(=O)c1cc2CSc3ccccc3c2s1	1
Fc1ccc2C(=O)C=C(Oc2c1)C(=O)NC3CCN(Cc4ccc(NC(=O)CCN5CCCC5)c(F)c4)CC3	1
COc1ccc2OC(C(C)S(=O)(=O)c2c1)c3ccc(OCCCN4CCCC4)cc3	1
Nc1nc(CN2CCN(Cc3ccc4OCOc4c3)CC2)nc(Nc5ccccc5)n1	1
Cc1cc2N(Cc3ccccc3)C4=NCCCN4c2cc1C	1
CC(CCC=C(C)C)CN1CCC(CC1)N2CCC(CC2)C(=O)N3CCCC3	1
CC(C)(C)OC(=O)NCCCN(Cc1cncn1Cc2ccc(cc2)C#N)C3CCN(Cc4ccccc4)C3=O	1
CN1CCN(CC1)c2ccccc2CC3CCN(C3=O)c4ccc(nc4)N5CCOCC5	1
CCOc1ccc(NC(=O)CN2CCN(CC(=O)Nc3ccc4OCOc4c3)CC2)cc1	1
CC(=O)NCCc1ccccc1c2ccc(C3CNCCC3c4cccnc4)c(Cl)c2	1
CC(C)CN1C(=O)CN(Cc2ccc(cc2)c3cccc(CN4CCCC(C)C4)n3)C1=O	1
CN1CCN(CC1)C(=O)c2ccc3c(Cc4c(n[nH]c34)c5csc(c5)C#CCOc6ccccc6)c2	1
CN1C(=O)CN(Cc2ccc(cc2)c3cccc(CN4CCCCC4)n3)C1=O	1
CCOc1ccc(NC(=O)CN2CCC(CC2)n3cnc4cc(F)ccc34)cc1	1
C(CNC1CCCC1)COc2ccc(cc2)c3ccccc3	1
COC1OC2(CCN(Cc3ccccc3)C2)c4ccccc14	1
CS(=O)(=O)c1ccc(Cl)c(NC(=O)c2cc(ccc2N3CCCC3)S(=O)(=O)N4CCOCC4)c1	1
Fc1ccc(CN2CCN(CC2)C(c3ccc(cc3)C(=O)N4CCC4)c5cccc(NC(=O)C6CC6)c5)cc1	1
OC(COC(c1ccc(Cl)cc1)c2ccc(Cl)cc2)CN3CCCC3	1
CCOC(=O)C1(Cc2ccccc2)CCN(Cc3cn(CC(=O)OC)c4ccccc34)CC1	1
CC1=Nc2ccccc2C(=O)N1c3ccc(OCCCN4CCCCCC4)cc3	1
Cc1ccc(cc1)C2CC(=NN2C(=O)c3occc3)c4ccc(NS(=O)(=O)C)cc4	1
COc1ccc(cc1)c2ccc(cc2)C#CC3=[N](C)C(=CC=C3)C#Cc4ccc(cc4)c5ccc(OC)cc5	1
COCCCc1cc(CN(C2CC2)C(=O)C3CNCCC3C4=CC(=O)N(C)C=C4)cc(c1)c5ccccc5	1
CCCCCCCCC(=O)NCc1ccc(CC(O)CO)c(OC)c1	1
Cc1cc(nc2cc(O)ccc12)N3CCN(CC3)c4ccc(F)cc4	1
CCN1CCN(CC1)c2c(Cl)cccc2NC(=O)c3ccc(cc3)[N](=O)O	1
CCCCc1oc2ccccc2c1C(=O)c3cc(I)c(OCCN(CC)CC)c(I)c3	1
Clc1ccccc1C(=O)NCCC(=O)N(CCc2ccccc2)Cc3ccccc3	1
CN(C)C(=O)C1CC(CN1)Nc2nc(nc3ccccc23)c4ccccc4O	1
CCOCC(CC(C)C)NC(=O)C1CNCC(C1)C(=O)N(C2CC2)c3ccc(cn3)C(C)C	1
O=S(=O)(N1CCCCC1)c2ccc(Oc3ccccc3C#N)nc2	1
Cc1ncsc1c2nnc(CCCCN3CC4CC4(C3)c5ccc(cc5)C(F)(F)F)n2C	1
CN(CCCNC(=O)C1=CC=CN2C(=O)c3ccccc3N=C12)Cc4ccccc4	1
C(C(N1CCNCC1)c2ccccc2)c3ccccc3OC4CC4	1
CCCNCc1ccc(CCN2C=CC(=CC2=O)OCc3ccc(F)cc3)cc1	1
NC1=NC2(CO1)c3cc(ccc3Oc4c(F)nc(cc24)N5CCC(F)(F)CC5)c6cccnc6F	1
COc1nnc(c2ccc(C)c(c2)S(=O)(=O)N(C)C)c3ccccc13	1
Clc1ccc(OCC(=O)N2CCN(CC2)C3CCCC3)cc1	1
CN(C)CCOc1cccc(c1)c2nc3c(N4CCN(Cc5cc(C)on5)CC4)c(Cl)cnc3[nH]2	1
CCCCCCCN1C(CC(C)C)CN=C1Nc2ccccc2	1
Cc1ccc(CN2CCN(CC(=O)\N=N\c3c(O)[nH]c4ccccc34)CC2)cc1	1
COc1ccc2cc3cc(oc3nc2c1)C(=O)NCCN4CCN(Cc5ccccc5)CC4	1
COc1ccccc1C(=O)N\C(=C\c2ccc(Br)cc2)\C(=O)NCCCn3ccnc3	1
O=C(NC1CCC(CCN2CCc3cc(ccc3C2)C#N)CC1)c4ccnc5ccccc45	1
O=C1CC(N2CCN(C\C=C\c3ccccc3)CC2)C(=O)N1Cc4cccs4	1
Cc1cc(C)cc(c1)n2ncc3C(CCCc23)NC(=O)C4CCC4	1
Cc1ccc2c(cccc2n1)N3CCN(CCCc4cccc5NC(=O)COc45)CC3	1
Cc1ccc2c(cccc2n1)c3nnc(SCCCN4CC5CC5(C4)c6ccc(Cl)c(Cl)c6)n3C	1
C1CCCN(CC1)c2nc(nc3ccccc23)c4cccnc4	1
COc1ccc(CCNC(=O)c2ccc(OCCC(F)(F)F)nc2)c(c1)c3cnc(OC)nc3	1
Oc1ccc(cc1)C(=O)NCC2CCC(CC2)OCCOc3ccccc3	1
CC1CCCN(CC(O)COc2ccc(cc2)c3ccccc3)C1	1
CN(C)\C=C\c1nc(SCc2ccc(Cl)cc2)nnc1C	1
COc1ccc(cc1NC(=O)C)S(=O)(=O)N2CCN(C\C=C\c3ccccc3)CC2	1
COc1ccc(CCN2CCN(CCc3ccc(cc3)[N](=O)O)CC2)cc1	1
COc1ccc(F)c(CN(C)CC2CCCN(CCc3ccc(F)cc3)C2)c1	1
Cc1cc(N2CCN(CC2)c3ccccn3)n4cc(nc4n1)c5ccccc5	1
O[N](=O)c1ccc(Cl)c(NC(=O)CN2CCN(C\C=C\c3ccccc3)CC2)c1	1
O[N](=O)c1ccc(CCN2CCN(CCc3ccc(cc3)n4cnnn4)CC2)cc1	1
COC(=O)c1ccccc1OCCCN(CC=C)CC=C	1
CCOc1ccc2nc(sc2c1)N3CCC(CC3)C(=O)N4CCN(CC4)C(=O)c5occc5	1
CCN(CC)CCOC(=O)c1ccc(NC(=O)\C=C\c2cccs2)cc1	1
Fc1ccccc1C(=O)N\C(=C\c2ccc(Br)cc2)\C(=O)NCCCn3ccnc3	1
Oc1ccc2CC3C4CCCCC4(CCN3CC=C)c2c1	1
COc1ccc(cc1)C(C)NC2CCC(C(=O)N3CCC(CC3)(c4ccccc4)c5ccc(OC)nc5)C(C)(C)C2	1
Fc1ccc(cc1)C(NC(=O)C2CCC(CC2c3ccc(Br)cc3)N4CCOCC4)c5ccc(F)cc5	1
COc1ccc2N(C)C(=O)C=C(NC3CCN(Cc4ccc5OCOc5c4)CC3)c2c1	1
CC(C)N1CCCC(CN2C(=Nc3cnc(Oc4ccc5ncsc5c4)cc3C2=O)C)C1	1
C(Cn1c(NCc2nc3ccccc3n2Cc4ccccc4)nc5ccccc15)N6CCOCC6	1
OC1(CN(CC1CN2CCC(CC2)N(CC=C)C(=O)OCc3ccc4nonc4c3)C(=O)C5CCCC5)c6ccccc6	1
CN(C)CCCN(C(=O)c1occc1)c2nc(cs2)c3ccc(Cl)cc3	1
Fc1ccc(\C=C\c2ccc(cn2)S(=O)c3ccccc3)c(F)c1	1
FC(F)CN1C(=O)CN(Cc2ccc(cc2)c3ccc(F)c(CN4CCCCC4)n3)C1=O	1
Clc1ccc(Cn2nc(OCCCN3CCCC3CN4CCCC4)c5ccccc25)cc1	1
COC(=O)c1c(C(=O)OC)n(CCCN)c2ccc(C)cc12	1
COc1cnc2C=CC(=O)N(CCN3CCC(CC3)c4nc5cc(Cl)ccc5[nH]4)c2c1	1
CC1=CC=CN2C(=O)C3=C(N=C12)N(Cc4ccccc4)C(=N)C(=C3)C(=O)NC5CCCCC5	1
CC(C)CN1C(=O)CN(Cc2ccc(cc2)c3ccc(F)c(CN4CCOCC4)n3)C1=O	1
CC1CN(CCN1CCc2cccc3N(C)C(=O)COc23)c4cc(F)cc5nc(C)ccc45	1
Cc1cc(nn1c2cccc(c2)c3c(cccc3C(F)(F)F)C(F)(F)F)C(=O)N	1
OC1(CCNCC1C(=O)N(Cc2cn(Cc3cccc(OC(F)F)c3)c4cccc(F)c24)C5CC5)c6ccc(F)c(F)c6	1
Cc1ncoc1c2nnc(SCCCN3C4CCC3CC(C4)c5ccc(cc5)C(F)(F)F)n2C	1
Fc1ccc(cc1)N(CC(=O)NC2CCCCC2)C(=O)CCC(=O)Nc3nccs3	1
Cc1ccc(CN2C3CCC2CC(C3)Oc4cccc(c4)C(=O)N)cc1	1
COc1ccc(CCN(C)CCCC(C#N)(C(C)C)c2ccc(OC)c(OC)c2)cc1OC	1
Cc1nn(cc1CN2CCC3(CC2)OCC(F)(F)c4cc(Cl)sc34)c5c(F)cccc5F	1
CCC1CCCCN1CCCNC(=O)c2cc3c(Cl)nc4ccccc4c3s2	1
Cn1c(SCCCN2CC3CC3(C2)c4ccc(cc4)C(F)(F)F)nnc1c5ccnnc5	1
NC(=O)c1cccc(SC2CC3CCC(C2)N3Cc4ccccc4)c1	1
Fc1ccc(\C=C(\NC(=O)c2ccccc2)/C(=O)NCC(=O)OCc3ccccc3)cc1	1
COc1cccc(CN(C)CC(O)COC(c2ccccc2)c3ccccc3C)c1	1
CN1CCCN(CC1)C(c2ccccc2)c3ccc(Cl)cc3	1
COc1ccc(NC(=O)C(=O)NCCN2CCN(CC2)C(=O)c3ccc(C)cc3)cc1	1
CC(C)S(=O)(=O)c1ccccc1Nc2nc(Nc3cc(C)c(cc3OC4CCC4)C5CCNCC5)ncc2Cl	1
Cc1ccc(cc1)S(=O)(=O)NCc2ccc(cc2)C(=O)NCCCN3CCC(Cc4ccccc4)CC3	1
ONC(=O)\C=C\c1ccc(CNCCc2c([nH]c3ccccc23)c4ccccn4)cc1	1
C(N1CCc2c([nH]c3ccccc23)C1c4ccccn4)c5cccn5c6ccccn6	1
CCOC(=O)C1CN(CC(=O)N1Cc2ccc(cc2)C(=N)N(C)C)S(=O)(=O)c3cc4cc(Cl)ccc4[nH]3	1
OCC1N=C(NC1(c2ccc(F)cc2)c3ccc(F)cc3)c4cc(ccn4)C#N	1
Cc1ccc(CNC(=O)CSC2=Nc3c(sc4ccccc34)C(=O)N2CCCN5CCCC5)cc1	1
CC(C)\C(=N/CCCN1CCCCC1)\Nc2ccnc3cc(Cl)ccc23	1
COc1cc(ccc1n2cnc(C)c2)c3cn(CC(=O)N(c4ccccc4)c5ccccc5)nn3	1
CC1CN(C)C(C)CC1OC(=O)C(c2ccccc2)c3ccccc3	1
CCN(CC)CCC\N=C\c1c(O)n(nc1c2ccccc2)c3nc4ccccc4s3	1
Clc1ccc(CSc2nnc(CN3CCOCC3)n2c4ccccc4)cc1Cl	1
CC(CC(NC(=O)C1CCC1)c2ccccc2)N3CCC(CC3)n4cc(nc4O)c5ccccc5	1
CCOC1=CC=C\C(=N/C2CCCCC2)\c3c(C)n(C)c(C)c13	1
NC(=O)C(NC1CCC(CC1)c2c[nH]c3cnccc23)C4CCN(CC4)C(=O)\C=C\c5cc(F)c(F)c(F)c5	1
CN(CCc1ccccn1)C2CCCN(C2)S(=O)(=O)c3cc(C)c(Cl)cc3C	1
Cc1c(C)c2OC(C)(CN3CCN(CC3)c4cc(nc(n4)N5CCCC5)N6CCCC6)CCc2c(C)c1O	1
Fc1ccc(cc1)S(=O)(=O)N2CCN(CC2)c3nc(nc4ccccc34)c5cccnc5	1
O=C(Oc1ccc2C=CC(=O)Oc2c1)c3occc3	1
CCCCN(CC)C\C=C\c1ccc(Cl)cc1	1
Fc1cccc(Cn2ccc3c(OC4CCN(Cc5cscn5)CC4)ncnc23)c1	1
O[N](=O)c1ccccc1\C=C\C=N\NC(=O)CN2CCN(Cc3ccccc3Cl)CC2	1
NC1=NC2(CCN(CC2)C(=O)c3ccc(nc3)C#N)Nc4c(F)ccc(F)c14	1
Clc1cccc(c1)N2CCN(CC2)S(=O)(=O)CCNC(=O)c3occc3	1
Clc1cc(Cl)c(cc1C(=O)NCc2cccs2)S(=O)(=O)N3CCOCC3	1
Cc1oc2c(Br)c3CCN(CCCCSc4nnc(c5cccc6nc(C)ccc56)n4C)CCc3cc2n1	1
CC(C)O\C(=C\1/C(C(=C(C)N=C1C)C(=O)OC(C)C)c2ccc(Br)s2)\O	1
COC(C)(C)Cc1ccc(cc1)N2CCC(Cc3ccccc3N4CCN(C)CC4)C2=O	1
COCCOc1cccc(c1)N2CCN(Cc3cccc(c3)c4cc5nc(nn5c(N)n4)c6occc6)CC2	1
C(CSc1ccccc1)OCCN2CCc3ccccc3C2	1
CN1CCN=C1c2ccc(cc2)C(=O)N3CCN(CC3CC(=O)N4CCOCC4)S(=O)(=O)c5cc6ccc(Cl)cc6s5	1
CC(C)(C)COc1ccc2Oc3ccc(cc3C4(COC(=N4)N)c2c1)c5ccccn5	1
OC(=O)C1C2CCC(O2)C1C(=O)O	1
O[N](=O)c1ccc(NC(=O)c2cn(CCC#N)nc2c3ccccc3)cc1	1
CCC(O)Cn1nc(Nc2ccc(F)c(F)c2F)nc1c3cc(C)nc(C)c3	1
CC(CC(NC(=O)C1CCC1)c2ccccc2)N3CCC(CC3)c4oc(CN(C)C)nn4	1
COc1ccccc1C(CNC(=O)c2cccc(c2)S(=O)(=O)N(CC=C)c3ccccc3)N4CCCC4	1
CN(C)C(=O)c1cc2c(nc(C)n2C)c3OC(CCc13)c4ccc5ccccc5c4	1
CCC(=O)NCCc1ccccc1c2ccc(C3CNCCC3C4=CC(=O)N(C)C=C4)c(Cl)c2	1
OCC1CCCN1CCN(C2CCC3(CC3C2)c4cccc(c4)C#N)C(=O)Nc5ccc(F)c(Cl)c5	1
OC1(CN2CCN(Cc3ccccc3)CC2)CCN(CC1)S(=O)(=O)c4ccc(Cl)cc4	1
CCN(CC)CCCNC(=O)C1=CN(CC)c2ccc(cc2C1=O)S(=O)(=O)N(C)C3CCCCC3	1
CN(C)CCC1=C(Cc2cnccn2)c3ccc(Cl)cc3C1	1
Cc1nc(ccc1c2nnc(CCCCN3CC4CC4(C3)c5ccc(cc5)C(F)(F)F)n2C)C(F)(F)F	1
ONC(=O)\C=C\c1ccc2OC3(CCN(Cc4ccccc4)CC3)CC(=O)c2c1	1
CCCN(CC)CC#Cc1ccc(C)cc1	1
COc1ccc2ncc(F)c(CCC34CCC(CC3)(CO4)NCc5ccc6OC(C)C(=O)Nc6n5)c2n1	1
COc1cccc(c1)C23CCC(C2C3)N(CCCN4CCN(C)CC4)C(=O)Nc5ccc(F)c(Cl)c5	1
CCCN1C(=O)c2ccccc2N=C1c3ccc(OCCCN4CCCCC4)cc3	1
Cc1nn(cc1CN2CCC3(CC2)OCc4ccccc34)c5ccccc5	1
CCCCCCCC1=[N](C)C(=CC=C1)CCCCCCC	1
CN1C2CCC1C=C(C2)N(C(=O)c3ccc(Cl)cc3)c4ccccc4	1
CN1C2CCC1CC(C2)Oc3cccc(CN4C=Nc5cc(sc5C4=O)c6ccc(Cl)cc6)c3	1
NC1CN(CCC1c2cc(F)c(F)cc2F)c3cnc4nccnc4n3	1
CSc1ccc(CN2CCC(CC2)n3nccc3NC(=O)c4ccccc4C)cc1	1
COc1ccc(CCNC(=O)C2=CC3=C(N=C4C=CC=CN4C3=O)N(CCCN5CCOCC5)C2=N)cc1	1
CCCN(CCc1ccccc1)C2CCc3c(O)cccc3C2	1
Fc1cnc2ccc(OC3CCC3)nc2c1CCC45CCC(CC4)(CO5)NCc6ccc7OCC(=O)Nc7n6	1
Fc1ccc(cc1)C(=O)NC(=S)NC2CCN(Cc3ccccc3)CC2	1
CC1(Oc2ccccc2C(=N1)N)c3cccc(c3)c4cncnc4	1
Cc1ncoc1c2nnc(SCCCN3CC4CC4(C3)c5cccc(Cl)c5)n2C	1
FC(F)(F)c1ccc2c(c1)nnn2C3CCN(CC(=O)NCc4cccs4)CC3	1
CCCCOC(=O)c1ccc(Nc2cc(C)nc3ccc(OC)cc23)cc1	1
CC1CN(CCN1CCc2cccc3N(C)C(=O)C=Cc23)c4cc(F)cc5nc(C)ccc45	1
COc1ccc(NC(=O)CN2CCN(CC2)S(=O)(=O)c3ccc(Cl)cc3)cc1	1
N\C(=N/C(=O)c1nc(Cl)c(N)nc1N)\NCc2ccc(Cl)c(Cl)c2	1
Cc1ccc(cc1)N2C(=O)CC(N3CCN(CC3)C4CCc5ccccc5C4)C2=O	1
CNC(=O)N(Cc1ccsc1)C2CCN(CC2)C(C)CCNC(=O)c3c(C)cc(Cl)nc3C	1
OC1=C(Oc2cc(O)cc(O)c2C1=O)c3ccc(O)cc3	1
COc1ccc(cc1OC)C(=O)C2CCCN(Cc3cccc4OCOc34)C2	1
CN(C)C(CNC(=O)CCC1=Nc2cc(Cl)ccc2N(Cc3ccccc3)C1=O)c4ccccc4	1
CCCCCCCN1CCN(C(CO)Cc2ccccc2)C(=O)CC1	1
Cc1ccccc1CSc2nnc(c3occc3)n2Cc4occc4	1
Cc1cncc(c1)c2c(C)c(CNC3CCCC3)nn2c4ncccc4Cl	1
OC(COc1cc(F)ccc1C(=O)NC2CC2)CN3CCC4(CC3)Cc5cc(Cl)ccc5O4	1
Clc1cccc(CN2CCC(N(CCN3CCOCC3)Cc4cncn4Cc5ccc(cc5)C#N)C2=O)c1	1
Fc1ccccc1Cn2ccc3c(OC4CCN(Cc5cscn5)CC4)ncnc23	1
COc1ccc(cc1F)c2nn(cc2CNCCc3c[nH]cn3)c4ccccc4C	1
COc1ccc(cc1)C(C)NC2CCC(C(=O)N3CCC(CC3)(N4CCCCC4)c5ccccc5)C(C)(C)C2	1
Cc1cccc(NC(=O)CSc2nnc(c3cnccn3)n2CC=C)c1	1
COc1ccc(C)cc1S(=O)(=O)N(CC(=O)N2CCOCC2)c3cc(C)cc(C)c3	1
COc1ccc(CCN(C)CCOc2ccccc2)cc1	1
CCC(CC)COC(=O)C(C#N)c1nc2ccccc2nc1N3CCN(CC)CC3	1
CN1C(=O)C=Cc2c(CCN3CCN(CC3)c4cccc5nc(C)ccc45)cccc12	1
COc1ccc(\C=N\NC(=O)c2ccccc2)cc1CN3CCN(CC3)c4ccc(F)cc4	1
N#Cc1ccc(CCN2CCN(CCc3ccc(cc3)C#N)CC2)cc1	1
CN(C)Cc1cc(C)ccc1Oc2ccc(Cl)c(Cl)c2	1
COc1cc(ccc1Nc2ncc(Cl)c(n2)c3cnc4ccccn34)N5CC6CN(CCO)CC(C5)O6	1
Cc1ccc(CCCCN2CCC(CO)CC2)cc1	1
O[N](=O)c1ccc(\C=C(/NC(=O)c2ccccc2)\C(=O)N3CCOCC3)cc1	1
CCC1(C2CN(CCCC3(O)CCCCC3)CC12)c4cccc(NS(=O)(=O)C)c4	1
CCOC(=O)Nc1ccc2CCc3ccccc3N(C(=O)CCN(C)C)c2c1	1
Cc1cc(C)n(n1)C(=O)CCC2COc3ccccc3O2	1
OC(COc1cc(O)ccc1C(=O)N2CCC(O)CC2)CN3CCC4(CC3)Cc5cc(Cl)ccc5O4	1
Cc1cc(ccn1)C(NC(=O)C2CCC(CC2c3ccc(Br)cc3)N4CCOCC4)c5ccc(Cl)cc5	1
NC(=S)N\N=C\1/CCOc2ccc(F)cc12	1
C(Cc1ccccc1)\N=C\2/CCCc3c2[nH]c4ccccc34	1
C(CN1CCCC1)Oc2ccc3Nc4nccc(n4)c5ccc(COC\C=C\COCc2c3)s5	1
CC(c1cccnc1F)c2c(CCN(C)C)sc3ccccc23	1
Clc1ccc2oc(cc2c1)C(=O)NCc3ccc4OCOc4c3	1
CCCCN(CCCC)CCNC(=O)C1=CN(CC)c2ccc(cc2C1=O)S(=O)(=O)N3CCc4ccccc4C3	1
CCOc1cncc(c1)c2ccc3OCC4(CC4)C5(COC(=N5)N)c3c2	1
COc1cc(\C=C\c2nc(NCc3ccccc3)c4c5CCCc5sc4n2)ccc1n6cnc(C)c6	1
COc1ccc(cc1)C2CN(CCc3ccc(OC)c(OC)c3)CC2Cc4nc5cc(Cl)ccc5[nH]4	1
CSc1ccc(CN2CCN(Cc3ccc(cc3)[N](=O)O)CC2)cc1	1
CCCCCC1CN(CCCC)C(=O)C1CC(=O)NCc2ccc(OC)cc2	1
CC(=O)NC(CCN1C2CCC1CC(C2)n3c(C)nc4CN(CCc34)c5ccncn5)c6cccc(F)c6	1
CCn1cc(cn1)C2(NC(Cc3c2[nH]c4ccccc34)c5nc(c[nH]5)c6ccc(F)cn6)c7oc(nn7)N(C)C	1
COc1ccc(cc1)C23CC2CN(CCCSc4nnc(c5ocnc5C)n4C)C3	1
COc1ccc(cc1OS(=O)(=O)c2ccc(Br)cc2)C(=S)N3CCOCC3	1
COc1ccc(CN2CCOCCOCCN(Cc3ccc(OC)cc3)CCOCCOCC2)cc1	1
CCOC(=O)c1ccc(NC(=S)N(CCN2CCCCCC2)Cc3occc3)cc1	1
O=C(OCc1ccccc1)N2CCC(CNc3cccnc3)CC2	1
CC(=O)Nc1cccc(c1)C2CCN(Cc3ccc(Oc4nc5ccccc5n4c6ccc(F)cc6)cc3)CC2	1
O=C1Nc2ccccc2C3=NC(CN4CCN(CC4)C(c5ccccc5)c6ccccc6)CN13	1
Fc1ccccc1OC(CC2CNC2)c3ccc(Cl)c(F)c3	1
FC(F)(F)Oc1ccc(cc1)S(=O)(=O)Nc2ccc(cc2)C34CNCC3C4	1
O[N](=O)c1cccc(\C=C(\NC(=O)c2occc2)/C(=O)NCCc3ccccc3)c1	1
O=C1C=C(OCc2ccccc2)C=CN1c3ccc4c(cnn4CC5=NCCN5)c3	1
Cc1ccc(cc1)C(=O)N2CCN(CCNC(=O)C(=O)NCc3ccc(Cl)cc3)CC2	1
CCCCN(CC)CCCNC(=O)C1C(N(C)C(=O)c2ccccc12)c3cn(C)c4ccccc34	1
CC(CC(C)(C)C)N1CCC(CNC(=O)c2cc(Cl)cc(Cl)c2)CC1	1
CCCS(=O)(=O)c1ccc(cc1)c2ccc(CCN3CCCC3C)cc2	1
Cn1cccc1CNC(=O)CC2CCN(Cc3ccn(c3)c4ccc(cc4)C(F)(F)F)CC2	1
CC(C)OC(=O)N1CCc2nc(C)n(C3CC4CCC(C3)N4CCC(NC(=O)C)c5ccccc5)c2C1	1
Clc1cccc(c1)N2CCN(CCCCNC(=O)c3cc4ccccc4cn3)CC2	1
Cc1ccc(cc1)C(N2CCN(Cc3ccccc3)CC2)c4nnnn4CC5CCCO5	1
CCN(CC(=O)NCc1ccc(Cl)cc1)C(=O)CSCC(=O)Nc2ccc(C)cc2	1
COc1cc(ccc1n2cnc(C)c2)c3cn(CC(=O)N(Cc4ccccc4)CC(F)(F)F)nn3	1
Cc1ccc(cc1)S(=O)(=O)Nc2ccc3[nH]c(nc3c2)c4cccn4C	1
CC1(C)N(C(=S)N(C1=O)c2ccc(C#N)c(Cl)c2)c3cncc(c3)S(=O)(=O)N	1
COc1cc(NC(=O)c2cccc3CN(Cc4cccnc4)C(=O)c23)cc(OC)c1OC	1
CN(C)C(=O)C(C(N)C(=O)N1CCC(F)C1)c2ccc(cc2)c3ccc(F)cc3	1
COc1ccnc2c(cccc12)c3cnc4nc(oc4c3)N5CCC(CC5)N6CCCCC6	1
CS(=O)c1ccc(cc1)c2cnc3ccc(nn23)c4cccc(c4)S(=O)(=O)C	1
FC(F)(F)c1ccc(nc1)N2CCN(CC2)C(=O)CNC(=O)c3oc(Br)cc3	1
Cc1ccc(cc1F)S(=O)(=O)Nc2cccc(c2)C(=O)NCC3(CCCCC3)N4CCCCC4	1
COc1cccc(c1)c2nc3NC(=C(C(c4cccs4)n3n2)C(=O)Nc5cccnc5)C	1
CCOC(=O)c1cnc2ccc(OC)cc2c1NCCc3ccc(OC)c(OC)c3	1
CN(C)C(=O)N1CC(=CC1(CCCN)c2ccccc2)c3cc(F)ccc3F	1
Cc1ncoc1c2nnc(SCCCN3CC4CC4(C3)c5ccc(cc5)S(F)(F)(F)(F)F)n2C	1
CCOC(=O)N1CCN(CC1)C(=O)C2CCCN(Cc3nc(oc3C)c4ccc(Cl)cc4)C2	1
O[N](=O)c1ccc(cc1)c2csc3N=C4CCCN4C(=O)c23	1
CC(=O)Nc1cccc(c1)C2CCN(Cc3ccc(cc3)C(=O)c4nc5ccccc5n4c6ccc(Cl)cc6)CC2	1
CCc1nc2ccc3CCN(CCCSc4nnc(c5ocnc5C)n4C)CCc3c2s1	1
CCCCN(CC)CCCNC(=O)C1=CN(CC)c2ccc(cc2C1=O)S(=O)(=O)N3CCc4ccccc4C3	1
FC(F)(F)c1cccc(c1)C(=O)NCC(=O)NC2CN(C2)C3CCC(F)(CC3)c4ccccc4	1
COc1ccc(\C=C\C2=[N](C)OC(=C2)c3ccc(C)cc3)cc1	1
Nc1cc2N(C(=O)C=Cc2c(n1)c3ccc(F)cc3F)c4c(F)cccc4F	1
COc1cc(ncn1)N2C(=O)N(C(=O)C23CCN(Cc4ncccc4C)CC3)c5ccc(cc5)c6ccc(cc6)C(=O)N(C)C	1
CC1CCN(CCCCOc2ccccc2c3ccccc3)CC1	1
COc1cc(ccc1OCCN2CCC(Cc3ccccc3)CC2)C(=O)C	1
Cc1cnc(cn1)c2nnc(SCCCN3CCc4ccc5oc(nc5c4CC3)C(F)(F)F)n2C	1
CC(C)C(=O)N(Cc1ccccc1c2ccccc2)C3CCNC3	1
COC1(CCN(C1=O)C2(CCC(CC2)N3CCC4(CCOC4)CC3)c5ccccc5)c6cc(cc(c6)C(F)(F)F)C(F)(F)F	1
Cc1cccc(OCC(O)CN2C(=N)N(CCN3CCCCC3)c4ccccc24)c1	1
CCCN1CCN(CC1)C(=O)c2oc3ccccc3c2NC(=O)COc4ccc(OC)cc4	1
Clc1cccc(c1)S(=O)(=O)N2CCN(CC2)C(=O)COc3ccc(cc3)C#N	1
CC(C)(C)c1cc(cc(c1O)C(C)(C)C)C2=NN3C(=[N](C)c4ccccc34)SC2	1
COC(=O)N(NC(=O)c1c(CN2CCN(CC2)C(C)C)c(nc3ccccc13)c4ccccc4)c5ccccc5	1
COc1ccc(CCN(C)CC(O)COc2c(C)ccc(C)c2C)cc1OC	1
Cc1ccc(Sc2ccc(CN3CCCC3)cc2[N](=O)O)cc1	1
CC(C)CNC(=O)c1ccc(cc1)C2=CC3(CCNCC3)Oc4ccccc24	1
Cc1nc2ncnn2c(C)c1CCC(=O)N3CCc4ccccc34	1
Clc1ccc2c(c1)c(cn2C3CCCCC3)C4CCN(CCN5CCNC5=O)CC4	1
FC(F)(F)CN1C(=O)N=C(NC2CCN(Cc3ccc4ccccc4c3)CC2)c5cc(Cl)ccc15	1
CCCCCCCCCCCCCC(=O)OC1C(C)C2(O)C(C=C(CO)CC3(O)C2C=C(C)C3=O)C4C(C)(C)C14OC(=O)C	1
CCCCCCCCCCOC(=O)CN1C(=[N](C)c2ccccc12)COc3cccc(OC)c3	1
COc1ccc(cn1)c2cc(cnc2N)c3ccc(cc3)S(=O)(=O)C	1
CC(C)(C)c1cc(NC(=O)COC(=O)c2ccc(O)cc2O)n(n1)c3ccccc3	1
COc1cc(CC(=O)N2CCN(CCc3ccc4C(=O)OCc4c3)CC2)ccc1n5cnnn5	1
CS(=O)(=O)c1ccc2c(cnc(O)c2c1)C(=O)NCC(O)CN3CCC(CC3)Oc4ccc(Cl)c(Cl)c4	1
CN(C1CCNC1)C(=O)c2ccccc2Oc3ccccc3	1
CCCCCCCN1C2=C(CCC2)C(=N)c3ccccc13	1
CCCN1Cc2cccc(C(=O)NC(CC(=O)OCC)c3ccc(C)cc3)c2C1=O	1
COCC(N1CCN(CC1C)C2(C)CCN(CC2)C(=O)c3c(C)ncnc3C)c4ccc(cc4)C(F)(F)F	1
CCOC(=O)C1CCN(CCCSc2ccc(Cl)cc2)CC1	1
Fc1ccccc1C(=O)Nc2ccc(cc2)c3oc(NCCCN4CCCC4)nn3	1
CCNc1cc(ccn1)c2nc(Nc3cccc(Cl)c3)nn2CC(O)CC	1
C1CCN(C1)C23CNCC(C(C2)c4ccccc4)C(C3)c5ccccc5	1
Clc1ccc(CN2C3=NCCN3c4ccccc24)cc1Cl	1
O[N](=O)c1ccc2[nH]c(Cc3ccc(Oc4ccccc4)cc3)nc2c1	1
COC(C)(C)c1ccc(cc1)N2CCC(Cc3ccccc3N4CCN(C)CC4)C2=O	1
Cc1ccc2[nH]c3c(ncnc3c2c1)N4CCN(Cc5ccccc5)CC4	1
NC(=O)CNCC1CCC2(CC1)OOC3(O2)C4CC5CC(CC3C5)C4	1
CS(=O)(=O)Nc1ccc(cc1)C(=O)C2CCN(CCCc3ccccc3)CC2	1
NC1=NC(c2cccc(c2)c3cncnc3)(c4ccnc(c4)C(F)(F)F)c5ccccc15	1
Fc1ccc(NC(=O)CN2CCN(CC2)S(=O)(=O)N3CCCCCC3)cc1	1
CC(C)C1(CCC(C1)N2CCC(CC2)c3cccnc3)C(=O)NCc4cc(cc(c4)C(F)(F)F)C(F)(F)F	1
FC(F)(F)c1ccc2ncnc(NCC(=O)NC3CN(C3)C4CCC(CC4)c5ccccc5C#N)c2c1	1
CN(C1CCN(Cc2ccc(cc2)C(F)(F)F)CC1)C(=O)Cc3ccc(NC(=O)C)cc3	1
CCCOc1ccc(cc1)N2C(=O)CC(N3CCN(CC3)c4ccc(cc4)[N](=O)O)C2=O	1
Clc1cc(Cl)c2nnc(SCCCCN3C(=O)c4ccccc4C3=O)n2c1	1
CC(N1CCCC1)c2cnc3c(C)c(NC(=O)c4ccc(OCC5CC5)cc4)ccc3c2	1
Cc1ccc(cc1)S(=O)(=O)N(CC(O)CN2CCCCC2)c3cccc(c3)[N](=O)O	1
OC1CCC(CC1)NC(=O)C(C2CCCCC2)n3c(nc4cc(F)c(F)cc34)c5ccc(Cl)cc5	1
CC(C)c1nc(N2CCN(CC2)C(=O)c3occc3)c(C#N)c4CC(C)(C)OCc14	1
CC(C)C1(CCC(C1)N2CCC(CC2)c3ccc(F)cc3)C(=O)NCc4cc(cc(c4)C(F)(F)F)C(F)(F)F	1
CC(Oc1ccccc1CC2CC2)C3=NCCN3	1
CN1CCN(CC1)C2=Nc3ccccc3Oc4ccc(Cl)cc24	1
FC(F)(F)Oc1ccc2[nH]c(nc2c1)C3CCC4(CC3)CN(C(=O)O4)c5cccnc5	1
Fc1ccc(Cn2c(nc3ccccc23)C4CNCCS4)cc1	1
CCCN1C(=N)N(CC(O)COc2cccc(C)c2)c3ccccc13	1
CS(=O)(=O)Nc1ccc(c(Cl)c1)c2ccc(Cl)c(F)c2	1
COc1ccc(CN2CCC(CC2)NC(=O)C3=CC(=O)c4ccc(F)cc4O3)cc1	1
Cc1ccc(C)c(COC2=COC(=CC2=O)CN3CCN(CC3)C(=O)c4occc4)c1	1
CC1CN(C(=O)CCC(=O)NCCCN2CCN(Cc3ccccc3)CC2)c4cc(Cl)ccc4O1	1
Nc1nccc2cc(OC3CCCN(Cc4ccccc4)C3)ccc12	1
CC(Oc1ccc(cc1C(=O)N2CCN(CC2)c3ncc(cc3Cl)C(F)(F)F)S(=O)(=O)C)C(F)(F)F	1
CCOc1cc(CN2CCC(CC2)Nc3oc4ccc(cc4n3)S(=O)(=O)N)ccc1OC	1
CCC(CO)N1C(=CC(=CC2=[N](Cc3ccccc3)c4ccccc4S2)C=C1C)C	1
OC(CCc1ccccc1)C2CCCC2C(=O)NCc3cc(Cl)cc(Cl)c3	1
CCCCN(C)C(=O)C1CCN(CCCc2ccccc2)CC1	1
CC(=O)C1=NN2C(COc3ccc(C)cc23)C1(CCCN4CCOCC4)c5ccccc5	1
CCc1ccc(CNC(=O)CCC(=O)N2Cc3cccc(OC)c3Oc4ncccc24)cc1	1
CN1CCCC1CN2N=C(Cc3ccc(Cl)cc3)c4ccncc4C2=O	1
Fc1ccc(CNC(=O)C2=CC3=C(N=C4C=CC=CN4C3=O)N(CC5CCCO5)C2=N)cc1	1
N#Cc1ccccc1OCCCN2CCC(Cc3ccccc3)CC2	1
CNC(C)c1ccc(OC)cc1Oc2ccc(Cl)c(Cl)c2	1
CC(C)(C)COc1ccc2Oc3ccc(cc3C4(COC(=N4)N)c2c1)c5cncc(c5)C#N	1
Fc1ccc(cc1)N2CCN(CC2)C3CCCN(C3)C(=O)c4ccc(Cl)s4	1
FC(F)Oc1ccc(cc1)C(=O)NCC(=O)N2CCN(C\C=C\c3ccccc3)CC2	1
CN(C)CCCn1nc(c2cnc3[nH]cc(C(=O)NC(C)(C)CO)c3n2)c4cc(OC(F)F)ccc14	1
COC(=O)c1[nH]c2ccccc2c1NC(=O)CN3CCN(C\C=C\c4ccccc4)CC3	1
COc1cccc(c1)n2cc3N=C(C)N(CC4CCCN(CC5CCCO5)C4)C(=O)c3n2	1
OC(COc1ccc(cc1)C(=O)c2ccccc2)CN3CCN(Cc4ccccc4)CC3	1
CC(C)(N1C2CCC1CC(C2)Oc3cccc(c3)C(=O)N)c4ccccc4	1
Clc1ccc(CN2CCN(CCN3Cc4ccccc4C3)C2=O)cc1Cl	1
OCC(=O)N1CCN(Cc2ccnc(Nc3ncc(C#N)s3)c2)CC1	1
OCCC1CN(Cc2cccn2c3ncccn3)CCN1Cc4ccc(F)cc4	1
CCOC(=O)C1CCN(CC1)C(=O)CCc2c(C)nc3cc(nn3c2C)c4ccccc4	1
CCN(CCOc1ccc(cc1)[N](=O)O)CCc2ccc(cc2)[N](=O)O	1
COc1ccc(CN2CCC(CO)(CCOc3ccccc3)CC2)c(OC)c1C	1
Oc1cc(Cl)cc(Cl)c1CNC(=O)C2CCN(Cc3ccn(c3)c4ccc(cc4)C(F)(F)F)CC2	1
NC1CCN(C1)S(=O)(=O)c2ccc3[nH]c(cc3c2)c4cc5ccccc5nc4O	1
CNCc1ccc(Cl)cc1Oc2ccc(C)cc2	1
Fc1ccc2c(c[nH]c2c1)C3=CCN(CCN4c5cccc6CCCN(c56)S4(=O)=O)CC3	1
COc1ccc(CC2CN3C(C)CN=C3N2CCNC(=O)c4ccc(C)c(Br)c4)cc1	1
CC(=O)c1cccc(NC(=O)c2ccc3C(=O)N4CCCCCC4=Nc3c2)c1	1
COc1ccc(OC)c(CN2CCC(CO)(CCOc3ccccc3)CC2)c1	1
CSc1nn2c3CCCCc3c(C)nc2c1S(=O)(=O)c4ccccc4	1
CC1CC(C)CN(CCCNC(=O)c2cc3COc4ccccc4c3s2)C1	1
OCCc1cc(cc(c1)S(=O)(=O)N2CCN(CC2)C(=O)C3CC3c4ccc(cc4)C(F)(F)F)C(F)(F)F	1
Brc1ccc(cc1)C(=O)NN2C(Nc3ccccc3C2=O)c4occc4	1
Cc1sc2nc(CN3CCCCC3)nc(N4CCN(CC4)C(=O)c5occc5)c2c1C	1
CN(C)CCCN1C(=O)N(Cc2occc2)C(=O)c3c4CCCCCc4sc13	1
COc1ccccc1C(=O)Nc2ccnn2C3CCN(C\C=C\c4ccc(F)cc4)CC3	1
CC1=C(C(C2=C(O)CCCC2=N1)c3ccc4ccccc4c3)C(=O)N5CCN(CC5)c6ccccc6	1
CC1(C)CC(CN2CCC(F)(CNC(=O)c3cc(Cl)cc(Cl)c3)CC2)CCO1	1
O[N](=O)c1ccc(cc1)C(=O)C[N]2=CC=CC(=C2)C(=O)Nc3ccccc3	1
COc1cc(NS(=O)(=O)C)ccc1Nc2c3ccccc3nc4ccccc24	1
CC(C)Cc1ccc(CN2CCCC(C2)NC(=O)Cn3nc(C)c(C(=O)C)c3C)cc1	1
OC1(CCN(Cc2c[nH]nc2c3ccccc3)CC1)c4ccc(Cl)cc4	1
COc1ccc(cn1)c2cc(cnc2N)c3ccc(cc3)S(=O)(=O)NC4CC4	1
CN1C2CCC3C(CCC4(C)C3C\C(=C/c5cnc(nc5)C6CC6)\C4O)C2(C)C=CC1=O	1
Cc1cc2c(cccc2cn1)c3nnc(SCCCN4CCc5ccc(cc5CC4)c6cc(C)nn6C)n3C	1
O=C(N1CCCCC1)c2ccccc2c3ccc(OCCCN4CCCCC4)cc3	1
CN1CC=C(C=C1)c2ccccc2CC3CCNC3=O	1
Cc1ccccc1C(=O)NC2CC3CCCC(C2)N3Cc4ccc(Cl)cc4	1
CCC(C)N(CCNC(=O)CC1Oc2ccc(C)cc2NC1=O)C3CCCCC3	1
COc1ccccc1C(=O)Nc2ccnn2C3CCN(CCC(C)c4oc(C)cc4)CC3	1
O=C(NC1CC1c2ccccc2)N3CCC(CC3)c4oc5ccccc5n4	1
OC1(CCNCC1c2onc(c2Br)c3c(Cl)cccc3Cl)c4ccc(F)c(F)c4	1
CCN(CC)C(=O)\C(=C\c1ccc2OCOc2c1)\NC(=O)c3ccc(Br)cc3	1
COCC(=O)N(Cc1ccsc1)C2CCN(CC2)C(C)CCNC(=O)c3c(C)cc(Cl)nc3C	1
CNC(C)c1cc(F)ccc1Oc2ccc(Cl)c(Cl)c2	1
CC(OC(=O)C1=NNC(=O)CC1)C(=O)c2cc(C)n(c2C)c3ccc(OC(F)F)cc3	1
CC1=CC(=O)Oc2c(C)c(OCCCCN3CCC(CC3)c4noc5cc(F)ccc45)ccc12	1
CCOc1cc2ncc(C(=O)N)c(Nc3cccc(Cl)c3Cl)c2cc1N4CCCN(CC4)C(C)C	1
Fc1ccccc1NC(=O)CCN2CCN(C\C=C\c3ccccc3)CC2	1
Nc1nc2cc3CCN(Cc4ccc(F)cc4)CCc3cc2s1	1
CCOC(=O)c1cc(nn1c2cccc(c2)c3ccccc3OC(F)(F)F)C(=O)N	1
Fc1ccc(cc1)N2CCN(CCCN3c4cccc5cccc(c45)S3(=O)=O)CC2	1
COCCCc1cccc2cccc(CN(C3CC3)C(=O)C4CNCCC45OCc6cc(F)c(F)cc56)c12	1
Cn1c(CCCCN2CC3CC3(C2)c4ccc(cc4)C(F)(F)F)nnc1C(C)(C)C	1
O[N](=O)c1ccc(CCN(CCF)CCOc2ccc(cc2)[N](=O)O)cc1	1
Cc1onc(c1)c2ccc3CCN(CCCSc4nnc(C)n4C)CCc3c2	1
COc1ccc(CCN(C)C2CCCN(C2)S(=O)(=O)c3ccccc3)cc1OC	1
CC1CCC(CC1)N2CCN(CC2)c3ccc(cc3)[N](=O)O	1
Cc1ccc2c(cccc2n1)c3nnc(SCCCN4CCc5cc6nc(oc6c(C)c5CC4)C(C)(C)C)n3C	1
CC(NC(=O)C1(N)CCN(CC1)c2ncnc3[nH]ccc23)c4ccc(Cl)cc4	1
COc1cccc(c1)C(=O)N(C)CC2CCN(CCc3cccc(c3)C(F)(F)F)CC2	1
COc1cc(NC(=O)C(=O)c2c(C)n(Cc3ccc(Cl)cc3)c4ccc(OC(F)(F)F)cc24)ccn1	1
Fc1cccc(c1)C(=O)c2ccc(cc2)N3CCN(CC3)C(=O)c4ccccc4	1
OC(=O)CNc1ncccc1[N](=O)O	1
CSc1ccccc1OCc2onc(c2)C(=O)NCC(C)(C)N3CCOCC3	1
COc1ccc(cc1OC)C(=O)NCC(=O)N\N=C\C=C\c2ccccc2	1
COc1ccc(cc1)C(CCNCc2ccc(OC)c(OC)c2)c3ccc(F)cc3	1
CC(C)Cc1ccc(CN2CCCC(C2)NC(=O)C3=CN=C4C=CC=CN4C3=O)cc1	1
CCc1ccc(cc1)C2CC3CN(Cc4ccccc4OC)C(=O)C35CCCN25	1
CCOC(=O)N1CCC(CC1)N2Cc3cccc(C(=O)Nc4c(C)cccc4CC)c3C2=O	1
Cc1ccccc1C2CC(CCC2C(=O)N3CC(C3)(c4ccccc4)c5ccccc5)NCc6ccc(Cl)cc6	1
CC(C)(C)c1ccc(cc1)C(=O)c2c[nH]c(c2)C(=O)NCCCn3ccnc3	1
Clc1ccc(COc2ccccc2C(=O)N3CCN(CC3)C(=O)c4occc4)cc1	1
CCOc1cccc(c1)C(=O)NC(=S)Nc2ccc(cc2)N3CCN(CC)CC3	1
Cc1ccc(cc1)N2CCN(CCc3nc4cc(NC(=O)c5occc5)ccc4n3C)CC2	1
COC(=O)C1CC1COc2ccc3ncc(F)c(CCC45CCC(CC4)(CO5)NCc6ccc7OCC(=O)Nc7n6)c3n2	1
CC(C)S(=O)(=O)NC1CN(CC1c2ccc(cc2)c3ccc(cc3)C#N)c4ccccc4	1
CCS(=O)(=O)N1CCN(CC1)c2ccnc3cc(Cl)ccc23	1
CCCCCCCN(CC)C\C=C\Cc1ccccc1	1
CCCOc1ccc(cc1[N](=O)O)C2=CSC3=NCCN23	1
CC(C)c1nnc(C)n1C2CC3CCC(C2)N3CCC(NC(=O)C4CCC4)c5ccccc5	1
CNCCC(Oc1ccccc1OC)c2ccccc2	1
Cc1cc2nc(\C=C\c3ccccc3)n(Cc4ccc(Cl)cc4)c2cc1C	1
Clc1cccc(c1)N2CCN(CCN3CCCC(C3)OCc4ccccc4)C2=O	1
COc1ccc(CCN2C(=N)C(=CC3=C2N=C4C=CC=CN4C3=O)C(=O)NC5CCCC5)cc1	1
CCCCN(CC(O)COc1cccc(C)c1)CC(O)COc2cccc(C)c2	1
CSCCCNC(=O)c1ccc(OC2CCN(CCc3ccccc3)CC2)cc1	1
COC(=O)N(NC(=O)c1c(CN2CCN(Cc3ccccc3)CC2)c(nc4ccccc14)c5ccccc5)c6ccccc6	1
OC(C(N1CCCOCC1)c2ccccc2)(c3cccnc3)c4cccnc4	1
Cc1nn(CC=C)cc1CN2CCC(CC2)C(=O)Nc3cccc(c3)c4cccc(Cl)c4	1
CC(CC(CS(=O)(=O)N1CCC(CC1)OCc2ccc(Cl)cc2Cl)N(O)C=O)c3ncc(F)cn3	1
FC(F)(F)Oc1ccc(CNC(=O)C2N(CCc3ccccn3)C(=O)c4ccccc24)cc1	1
N=C1N(Cc2occc2)C3=C(C=C1C(=O)NCC4CCCO4)C(=O)N5C=CC=CC5=N3	1
CN1CCN(CC1)c2ccccc2CC3CCN(C3=O)c4ccc(cc4)c5ccncc5	1
Clc1ccc(cc1)C2CCN(CC2)C3=C(C#N)C(=O)N(CC4CC4)C=C3	1
FC(F)(F)C1CCN(CCN2CCN(C2=O)c3cccc(I)c3)CC1	1
CCn1nc(Cc2ccc(OC3CCC3)cc2)cc1C4CCN(CC5CN(CC5c6cccc(F)c6)C(C(=O)O)C(C)(C)C)CC4	1
CCOC(=O)c1ccc(NC(=S)N(CCCN2CCCCCC2)Cc3occc3)cc1	1
Cc1ccc2c(cccc2n1)c3nnc(SCCCN4CCc5nc6cc(ccn6c5CC4)C(F)(F)F)n3C	1
COC(=O)C1=C(N)Oc2cc(ccc2C1c3ccccc3OC)N(C)C	1
C(COc1ccc(cc1)C2=NCCO2)CN3CCCCC3	1
FC(F)(F)c1cc(c2cccs2)n(n1)c3ccc(cc3)C(=O)NCCCN4CCOCC4	1
Oc1cccc2[nH]c(Cc3ccc(Oc4ccccc4)cc3)nc12	1
Oc1nc(CN2CCN(C\C=C\c3ccccc3)CC2)nc4cc(Cl)ccc14	1
COc1ccccc1Oc2ccccc2CN3CCC4(CC3)CCN(CC4)C(=O)c5ccccn5	1
Cc1ccc(cn1)c2nnc(SCCCN3CC4CC4(C3)c5ccc(cc5)C(F)(F)F)n2C	1
O[N](=O)c1ccc(cc1)N2CCN(CC2)C(=O)NC3CCCCC3	1
CCOCC1CCC(CC1)N2CC(C2)NC(=O)CNc3nn(C)c4ccc(cc34)C(F)(F)F	1
O=C(CSc1nnc(c2occc2)c(n1)c3occc3)Nc4ccccc4	1
CC1(N=C(N)COC1F)c2cc(NC(=O)c3ccc(cn3)C#N)ccc2F	1
CNc1nc2N(C(=O)NCc2c(n1)c3ccccc3Cl)c4c(Cl)cccc4Cl	1
CCCn1c2C(=O)N(CC(=O)N3CCN(CC3)C4CCCCC4)N=Cc2c5ccccc15	1
COc1ccc(Cl)cc1NC(=S)N(Cc2occc2)Cc3cccnc3	1
COc1ccc2cc(ccc2c1)C(C)C(=O)O	1
CC(CCSc1nnc(c2cccc3nc(C)ccc23)n1C)N4CCc5cc6nc(C)oc6c(Br)c5CC4	1
CCC(C)(C)Cc1c[nH]c(CCc2ccc(cc2)c3ccccn3)n1	1
COc1cccc2c1C(=NS2(=O)=O)NCC3(CCC(O)CC3)c4ccccc4	1
FC(F)(F)c1c(ccn2c(CC3CC3)nnc12)N4CCC(CC4)c5ccccc5	1
CS(=O)(=O)c1ccc(cc1)c2cnn3ccc(nc23)c4cccc(c4)S(=O)(=O)C5CC5	1
CC(C)(C)NC(=O)c1c[nH]c2ncc(nc12)c3nn(CCCS(=O)(=O)C)c4ccc(OC(F)F)cc34	1
CN1CCCN(CC1)c2ccccc2CC3CCN(C3=O)c4ccc(cc4)C(C)(C)O	1
CC(NC(=O)c1cc(ccc1Cl)S(=O)(=O)N(C)C)c2ccc(cc2)n3ccnc3	1
O=C(N1CCCC1)c2ccc(OC3CCN(C\C=C\c4ccccc4)CC3)cc2	1
COC(=O)C(C1CCNCC1)c2ccc(Cl)c(Cl)c2	1
COc1ccc(CN2CCC(CC2)n3nccc3NC(=O)c4ccc5OCOc5c4)cc1C	1
CCN1CCN(CC1)c2nc3N(C)C(=O)NC(=O)c3n2CCCc4ccccc4	1
COc1cc(CCN2CCN(CC(C)c3ccc4C(=O)OCc4c3C)CC2)ccc1C#N	1
CC1CCCN1C2CCN(C2)c3ccc(NC(=O)c4ccc(Cl)cc4)cc3	1
CC(NC1CCC(CC1)c2c[nH]c3ccccc23)C4CCN(CC4)C(=O)\C=C\c5cc(F)c(F)c(F)c5	1
Cn1c(CCCCN2CC3CC3(C2)c4ccc(cc4)C(F)(F)F)nnc1c5cccc(F)c5	1
CCC12CCCN3CCc4c(C13)n(C(=O)C2)c5ccccc45	1
CN1CCN(CC1)c2nc3ccccc3nc2C(C#N)C(=O)OC4CCCCC4	1
Cc1ccc(SCCC2=CC=[N](CC(=O)c3ccccc3)C=C2)cc1	1
CCC1CCCCN1CCCNC(=O)C2=CN(CC)c3ccc(cc3C2=O)S(=O)(=O)N(C)C4CCCCC4	1
Cc1ccc(c(C)c1)n2nnnc2SCC(=O)NCC3(CCCCC3)N4CCCCC4	1
CCOc1ccc(CNCCc2ccc3OCOc3c2)cc1	1
O=C1CCc2ccccc2N1CCCN3CCC(CC3)c4ccc5[nH]ccc5c4	1
Fc1ccccc1C(=O)N\C(=C\c2ccc(Br)cc2)\C(=O)N3CCCC3	1
CN(C)CC1CCN(CC(=O)Nc2cc(nc(n2)c3oc(C)cc3)n4nc(C)cc4C)C1	1
Fc1ccc(CNC(=O)C2=CC3=C(N=C4C=CC=CN4C3=O)N(Cc5cccnc5)C2=N)cc1	1
CCCCN(C)CCCNC(=O)C1CCC(CNS(=O)(=O)c2c(C)cc(C)cc2C)CC1	1
CN(C)CCC=C1c2ccccc2C=Cc3ccccc13	1
CCN1CCN(CC1)c2c(cnc3ccccc23)C(=O)c4ccc(OC)cc4	1
Cc1cccc(c1)S(=O)(=O)NCCCCN2CCC(CC2)c3noc4cc(F)ccc34	1
CC(C(=O)NC1(CCC(CC1)N2CCC(C)CC2)c3ccccc3)c4cc(cc(c4)C(F)(F)F)C(F)(F)F	1
CS(=O)(=O)N(CC(=O)N1CCN(Cc2ccccc2)CC1)c3cccc(c3)[N](=O)O	1
COc1ccc2ncc(C#N)c(CC(O)C34CCC(CC3)(CO4)NCc5ccc6OCC(=O)Nc6n5)c2n1	1
N=C1N(C2CCCC2)C3=C(C=C1C(=O)NCC4CCCO4)C(=O)N5C=CC=CC5=N3	1
Oc1nc2c(F)cccc2n1C3CCN(CCCN4C(=O)COc5ccccc45)CC3	1
CCCOc1ccccc1CC(N2CCNCC2)c3ccccc3	1
Brc1oc(cc1)C(=O)N\C(=C\c2ccc(Br)cc2)\C(=O)N3CCOCC3	1
COc1ccc(cc1)N(C(=O)c2ccc(F)cc2)C3=CC4CCC(C3)N4C	1
C1CCC(CC1)Nc2nnc(c3cccs3)c4ccccc24	1
CCn1cc(cn1)C2(NC(Cc3c2[nH]c4ccccc34)c5nc(c[nH]5)c6ccc(F)cn6)c7oc(C)nn7	1
CC(=O)NCC1OC(=O)N2C1COc3cc(ccc23)c4ccc(nc4)C#N	1
CC1(C)CC(NC(=O)c2ccc(O)nn2)c3cnn(c3C1)c4cccc(F)c4	1
NC(=O)C1=NN(CC(=O)N2CCN(Cc3ccc(cc3)C#N)CC2)C(=O)c4ccccc14	1
CN(CCN1CCN(C1=O)c2cccc(c2)C(F)(F)F)CC34CCC(CC3)C4(C)C	1
COc1cccc(c1)C(=O)CN2C(=O)N(C)c3c(C#N)c(N4CCCC(N)C4)n(CC=C(C)C)c3C2=O	1
Fc1ccc(cc1C#N)N2CCN(CCN3Cc4ccccc4C3)C2=O	1
CCOc1ccc(cc1)N2C(=O)CC(N3CCN(CC3)C4CCc5ccccc5C4)C2=O	1
O[N](=O)c1ccc(cc1)C(=O)NC2CC3CCCC(C2)N3Cc4cccs4	1
COc1ccccc1N2CCN(CC(O)COc3ccc(cc3)C(F)(F)F)CC2	1
CCCCN(CCCC)CCCNC(=O)CN1C(=O)COc2ccc(cc12)S(=O)(=O)N3CCC(C)CC3	1
COc1ccc2SCCN(Cc2c1)C(=O)CCC3CCC(Cc4ccccc4)CC3	1
CC1=CC(=O)N2N=C(SC2=N1)N3CCCC(C3)C(=O)NCc4ccc(Cl)cc4	1
Clc1ccc(cc1)S(=O)(=O)N(CC(=O)NCc2cccnc2)C3CCCCC3	1
Clc1ccc(CC(NC(=O)C2(CC2)c3ccc(Cl)cc3)C(=O)NC4CC5CCC(C4)N5)cc1	1
COc1ccc(cc1OC)c2nc(cc3c4ccccc4[nH]c23)C(=O)NCCCN5CCOCC5	1
OCc1cn(cn1)c2ccc(nn2)N3CCC(CC3)N4CCc5ccc(F)cc45	1
Fc1cc(OCC2CC2C3CCN(CC3)c4ncc(Cl)cn4)ccc1C(=O)NC5CC5	1
CN(CC1CCCN(CCc2ccc(F)cc2)C1)C(=O)c3cc(C)oc3C	1
COc1cc(\C=C\C)ccc1OCCCCN2CC(C)CC(C)C2	1
COc1cc2CC(C)C(C)Cc3cc(OC)c(OC)c(OC)c3c2c(OC)c1OC	1
CC(C)(C)c1ccc(cc1)C(=O)CCCN2CCC(CC2)OCc3ccccc3	1
COc1cccc(CN(C)CC2CCCN(CCc3ccccc3C)C2)c1	1
CCCCCCCN(CC)CC#CCCc1ccccc1	1
Clc1cccc(c1)N2CCN(CCCN3N=C4C=CC=CN4C3=O)CC2	1
CC(C)C(N(CCCN)C(=O)c1ccc(C)cc1)C2=Nc3cc(Cl)ccc3C(=O)N2Cc4ccccc4	1
CN1CCC(CC1)NC(=O)c2cnc(NCc3cc(Cl)ccc3Cl)nc2NC4CCNCC4	1
O[N](=O)c1cc(ccc1N2CCCCC2)C(=O)NCCCn3ccnc3	1
CN(CCOc1ccc(NS(=O)(=O)C)cc1)CCc2ccc(NS(=O)(=O)C)cc2	1
O=C(CSc1nnc(c2cccs2)n1c3ccccc3)NCc4occc4	1
COC(=O)N(NC(=O)c1c(CN2CCN(CC2)C3CCSCC3)c(nc4ccccc14)c5ccccc5)c6ccccc6	1
NC1=NC(=N)C(=NN1Cc2cccc(F)c2)c3cccc(Cl)c3Cl	1
CS(=O)(=O)c1ccc(cc1)c2cnc(N)c(c2)c3ccc(nc3)C(F)(F)F	1
COC(=O)c1ccccc1NC(=O)CN2CCN(CC2)C34CC5CC(CC(C5)C3)C4	1
CCN(CC)Cc1csc(n1)c2cn(CC3CCOCC3)c4c(Cl)cccc24	1
Clc1ccc(cc1)c2cc(nn2c3ccc(Cl)cc3Cl)C(=O)N4CCOCC4	1
CS(=O)(=O)Nc1ccc2OC3(CCN(CC3)C4CCc5cc(ccc5C4)C#N)CC(O)c2c1	1
O=C(COc1ccc(cc1)C#N)N2CCN(CC2)C(=O)c3occc3	1
Cc1ncoc1c2nnc(SCCCN3CC4CC4(C3)c5cccc(OC(F)(F)F)c5)n2C	1
COc1ccc(cc1)N2CCN(CC2)C(=O)c3ccc(C)c(NC(=O)c4occc4)c3	1
Cn1cc(CN2CCN(CC2)c3cc(C(=O)Nc4ccc5CCc6c(nn(c7cccc(F)c7)c6c5c4)C(=O)N)c(Cl)cn3)cn1	1
COCC1CCN(C1)C(=O)C2CCN(CC2)c3nc(nc4CCCc34)c5ccccc5	1
CCCC1=CC(=O)Oc2cc(OCC(=O)NCCCn3ccnc3)c(Cl)cc12	1
Cc1ccc(C)c(OCc2onc(c2)C(=O)N3CCN(CC3)c4cnccn4)c1	1
Nc1cc(CN2CCC(F)(CC2)C(=O)N3CCC(CC3)N4c5ccccc5Sc6cccnc46)ccn1	1
COc1ccc2ccccc2c1CNC(C)CCc3ccccc3	1
FC(F)(F)c1cccc(c1)c2oc(cc2)C(=O)N3CCN(CC3)C(=O)c4occc4	1
CONC(=O)Cn1cc(CN(C2CC2)C(=O)C3CNCCC3(O)c4ccc(F)c(F)c4)c5c(F)cccc15	1
Cc1ccc2c(cccc2n1)N3CCN(CCc4cccc5c4OCc6c(ncn56)C#N)CC3	1
Fc1ccccc1C(=O)N\C(=C/c2ccc(Br)cc2)\C(=O)N3CCCC3	1
CSc1ccc(cc1)c2cccc(c2)N3C=C(C(=O)NC(C)C)C(=O)c4cccnc34	1
Cc1ccc(cc1)N(Cc2ccccc2)C(=O)c3ccc(F)c(c3)S(=O)(=O)N4CCOCC4	1
CCCC#Cc1cc(cs1)c2[nH]nc3c2Cc4cc(CN5CCN(C)CC5)ccc34	1
COc1cccc(c1)C2N(Cc3cccn3c4ncccn4)CCc5c2[nH]c6ccccc56	1
COc1cc(F)ccc1c2cncc(NCc3ccccc3)c2	1
Clc1ccc(nc1)n2cccc2CN3CCc4c([nH]c5ccccc45)C3c6ccccn6	1
Cc1noc(Cn2cc(CN(C3CC3)C(=O)C4CNCCC4(O)c5ccc(F)c(F)c5)c6c(F)cccc26)n1	1
CCCCCC(=O)N1CCN(CC\N=C\C2=C(O)CC(CC2=O)c3ccc(OC)c(OC)c3)CC1	1
OC(C(N1CCNCC1)c2ccccc2)(c3cccnc3)c4cccnc4	1
CC(CCc1ccc(O)cc1)NCc2ccc(Br)cc2	1
CS(=O)(=O)N1CCC(CC1)C2NC(Cc3c2[nH]c4ccccc34)c5nc(c[nH]5)c6ccccc6	1
Cc1ccc(Nc2nc(N)nc(CN3CCN(Cc4ccccc4)CC3)n2)cc1Cl	1
CCS(=O)(=O)N1CCC(CN(C2CCC3(CC3C2)c4cccc(c4)C#N)C(=O)Nc5ccc(F)c(F)c5)CC1	1
OCCOCCN1CCN(CC1)C2=Nc3ccccc3Sc4ccccc24	1
CCOc1ccccc1C(=O)NC2CCN(CC(=O)Nc3cc(OC)ccc3OC)CC2	1
COCCCN1C(=N)C(=CC2=C1N=C3N(C=CC=C3C)C2=O)C(=S)N	1
CCCCc1nc(Cl)c(CO)n1Cc2ccc(cc2)c3ccccc3c4nn[nH]n4	1
COc1ccc(CC2CN3C(Cc4ccccc4)CN=C3N2CCNC(=O)CCC5CCCCC5)cc1	1
COc1ccc(\C=C(\NC(=O)\C=C\c2ccccc2)/C(=O)N3CCOCC3)cc1	1
Fc1ccc(cc1)N2CCN(CC2)C(=O)CCS(=O)(=O)c3ccc(Cl)cc3	1
CCN(CC)S(=O)(=O)c1cccc(c1)C(=O)Nc2ccc(cc2)C#N	1
Cc1ncccc1C2=Nc3cn(nc3C(=O)N2CC4CCCN(CC5CCCO5)C4)c6cccc(OC(F)F)c6	1
FC(F)(F)c1cccc(c1)S(=O)(=O)N(CCCN2CCOCC2)Cc3cccs3	1
COc1cccc2ncnc(NCC(C)(C)c3ccccc3)c12	1
COc1ccc2nccc(C3CN(C4CCN(Cc5cc6ccccc6[nH]5)CC4)C(=O)O3)c2c1	1
COc1ccc(CCNCC(O)c2ccc(O)cc2)cc1OC	1
CN1CCN(CC1)c2cc(C)c3cc(NC(=O)COc4ccc(Cl)cc4)ccc3n2	1
COc1ccc2c(CCCC23CCN(CCCSc4nnc(c5ocnc5C)n4C)C3)c1	1
OC(=O)C1CCN(CCCOc2ccc3[nH]c(cc3c2)c4cc5ccccc5nc4O)CC1	1
O[N](=O)c1ccc(cc1)C2=NOC3(CN(Cc4ccccc4)CC23)C(=O)NCc5occc5	1
CC(C)Oc1cccc(c1)C(=O)C2CCCN(Cc3cccn3c4ccccn4)C2	1
CNC(=O)c1c(NCC2CCC3(CCC3)CC2)nc(nc1OCCC4CCN(C)CC4)C#N	1
Brc1ccc(cc1)C2CC(CCC2C(=O)NC(c3ccccc3)c4ccccc4)N5CCOCC5	1
FC(F)(F)CN1C(=O)N=C(NC2CCN(Cc3ccc4OCOc4c3)CC2)c5cc(Cl)ccc15	1
CC(=O)Nc1cccc(c1)N2CCN(CC3CCN(CC3)S(=O)(=O)CC4CCCCC4)CC2	1
CCC(O)(c1cn(Cc2ccc3c(c4ccccc4)c(sc3c2)C(C)(C)O)nn1)C(F)(F)F	1
CN1CCC(CCCc2cc(Cl)c(c(Cl)c2)S(=O)(=O)N(C(F)F)c3c(C)nn(C)c3C)CC1	1
Cc1cc(ccc1NC(=O)CN2CCN(Cc3ccccc3)CC2)[N](=O)O	1
CC1CN(CC(C)O1)c2nc3N(C(=O)NCc3c(n2)c4ccc(Cl)cc4Cl)c5c(Cl)cccc5Cl	1
Clc1ccc(cc1)N2N=C(SCC(=O)N3CCN(CC3)C(=O)c4occc4)SC2=S	1
CC(CCN1C(Cc2ccccc2)CN=C1Nc3ccccc3)c4ccccc4	1
CCOC(=O)c1ncn2c1COc3c(CCN4CCN(CC4)c5cccc6nc(C)ccc56)cccc23	1
CN1CC2CCN(C2C1)c3ccc(cc3)c4ccc(cc4)C#N	1
CCc1nc(nc(OC)c1F)N2CC3C(=O)N(C)C(=NC3(C2)c4cc(F)ccc4F)N	1
CNC(=O)C1=CC2=C(N=C3C=CC(=CN3C2=O)C)N(C(C)C)C1=N	1
COc1cccc(F)c1OC2CN(Cc3cnn(c3C)c4ccccc4)C2	1
COc1ccccc1C(CCNCc2ccc(cc2)N(C)C)c3ccc(OC(C)C)cc3	1
Cc1ccc(cc1)S(=O)(=O)NCC(N2CCN(Cc3ccccc3)CC2)c4cccnc4	1
Cn1cnc(c1)C(=O)N(Cc2cccc(OC(F)(F)F)c2)C3CC4CN(CCC(F)(F)F)CC4C3	1
Fc1ccc(CCN2CCC(CC2)S(=O)(=O)c3ccccc3C#N)c(F)c1	1
C(N1CCN(CC1)C2CCc3ccccc3C2)c4onc(Cc5ccccc5)n4	1
CCCOCCN1C(=O)C(=Nc2cnc(cc12)c3ccc(OC)nc3)N4CCN(CC)CC4	1
Cc1ccc(CCCCN2CCCCC2)cc1	1
CC1CN(CCN1c2ncc(OCc3ccncc3C#N)cn2)c4onc(n4)C(F)(F)F	1
CC(=O)Nc1ccc(SCC(N2CCN(CCc3ccccc3)CCC2=O)c4ccccc4)cc1	1
CCOC(=O)C1CCCN(Cc2nc(N)nc(Nc3ccccc3)n2)C1	1
CCOC(=O)N1CCN(Cc2nc(N)nc(Nc3ccc(Oc4ccccc4)cc3)n2)CC1	1
CCCC(C)C1(CC)C(=O)NC(=O)NC1=O	1
COc1ccc(cc1)C2C3=C(Oc4cc(O)ccc24)N=CN(Cc5occc5)C3=N	1
CN1CCN(CC1)c2ccccc2CC3CCN(C3=O)c4ccc(cc4)C5(O)CCCC5	1
Cc1ccc(NC(=O)CCN2CCN(C\C=C\c3ccccc3)CC2)cc1	1
CC1=NN(CC(=O)NCCCN2CCC(Cc3ccccc3)CC2)C(=O)c4cc(nn14)c5ccccc5	1
CCN(CC)CC#CCOC(=O)C(O)(C1CCCCC1)c2ccccc2	1
Cc1cncn1CCc2nc3c4ccccc4nc(SCC(=O)Nc5cccc(Cl)c5)n3n2	1
COc1ccc(cc1)c2csc(NC(=O)C3CN(Cc4occc4)C(=O)C3)n2	1
COc1ccc(cc1CO)c2ccc3c(nc(nc3n2)N4CC(C)OC(C)C4)N5CCOCC5	1
CC(C)C(N(CCCN)C(=O)c1ccc(C)cc1)C2=C(Cc3ccccc3)C(=O)c4ccc(Cl)cc4O2	1
CCOC1OC(=CC(C1CCCO)c2cn(C(=O)C)c3ccccc23)C(=O)NCc4ccccc4	1
CN1CCC(=NOc2ccc(cc2)[N](=O)O)CC1	1
CN1C2CCC3C(CCC4(C)C(O)C(Cc5cccc(F)c5)CC34)C2(C)C=CC1=O	1
OCCC1CN(Cc2ccc(F)cc2)CCN1CCc3ccccc3	1
COCCN(CC1CCCN(C1)C2Cc3ccccc3C2)C(=O)CCC(=O)N	1
CCC1CN(CCN1C2CCN(CC2)C(=O)c3ccc(Cl)nc3N)c4nc(N)c(nc4Cl)c5oc(nn5)C6CC6	1
OC1CC(CN2CCC(CC2)c3c(Cl)cccc3Cl)CCc4cccnc14	1
CCOc1ccc(CN2CCN(Cc3[nH]c4ccc(OC)cc4c3C)CC2CCO)cc1	1
CN1CCC(CC1)c2ccccc2CC3CCN(C3=O)c4ccc(cc4)C5(O)CCC5	1
FC1CCNCC1c2c([nH]c3ccccc23)c4ccccc4	1
COc1ccc(CNC(=O)C2=CC3=C(N=C4C=CC=CN4C3=O)N(CC5CCCO5)C2=N)cc1	1
Cc1ncoc1c2nnc(SCCCNC3CCC4(CC34)c5ccc(cc5F)C(F)(F)F)n2C	1
Cc1cccc(CN2CCC(CC2)Oc3ncnc4c3ccn4Cc5ccccc5)n1	1
Cn1c(CCN2CCCCC2)nc3cc(ccc13)[N](=O)O	1
Oc1nc2ccccc2n1C3CCN(CCCOc4ccc(F)cc4)CC3	1
CC(C)n1cc(CN2CCC(CC2)n3nccc3NC(=O)c4ccccc4C)cn1	1
Cc1ncoc1c2nnc(SCCCNC3CC4CC4(C3)c5ccc(cc5F)C(F)(F)F)n2C	1
COc1cccc(CNC(=O)C2CCN(Cc3cnn(c4ccccc4)c3n5cccc5)CC2)c1	1
COc1cncc(c1)c2ccc3OCC4(CC4)C5(COC(=N5)N)c3c2	1
Cc1cccc(NS(=O)(=O)c2cccc(c2)C(=O)NCC3(CCCCC3)N4CCCCC4)c1	1
COc1ccc(CN2CCN(CC(O)Cn3c4ccccc4c5ccccc35)CC2)cc1	1
Nc1nc(Cn2nnc(n2)c3ccccc3F)nc(n1)N4CCOCC4	1
COc1cc(OC2CCNCC2)ccc1Nc3ncc(Cl)c(n3)c4cnc5ccccn45	1
CCOc1cc(N)c(Cl)cc1C(=O)NCC2CN(Cc3ccc(F)cc3)CCO2	1
COc1ccc(CC2CN3C(CN=C3N2CC(C)NC(=O)c4ccc(C)c(Br)c4)C(C)C)cc1	1
CCOC(=O)C1CCCN(CC(O)COC(c2ccccc2)c3ccccc3)C1	1
Fc1cc(ccc1Cl)C(Oc2ccccc2)C3CNC3	1
COc1ccc(N2CCN(CC2)C(=O)c3cccnc3)c(c1)[N](=O)O	1
CC(C)CN1C(=O)N(C)c2nc3N(CCc4ccccc4)CCCn3c2C1=O	1
COc1cc(\C=C\c2nc(N)c3c4CCCCCc4sc3n2)ccc1n5cnc(C)c5	1
CC(C)(O)c1nc2cc(Cl)ccc2n1C3CCC(CC3)NCC4Cc5ccc(cc5C4)C#N	1
CC(C)CCN1C=CC(=C(C#N)C1=O)c2ccc(Oc3ccncc3)cc2	1
COc1ccccc1OCC(O)CN2C(=N)N(Cc3ccccc3)c4ccccc24	1
COc1cc(F)ccc1c2cc(CNC3CCCC3)ccn2	1
CN(C)CCNc1nc2N(C(=O)NCc2c(n1)c3ccc(Cl)cc3Cl)c4c(Cl)cccc4Cl	1
OC(CN1CCN(C\C=C\c2ccccc2)CC1)c3ccc(cc3)[N](=O)O	1
CCCCCCn1c(SCCN2CCOCC2)nc3N(C)C(=O)NC(=O)c13	1
COc1ccc(NC(=O)CN2CCN(CC(=O)Nc3ccc(F)cc3)CC2)cc1Cl	1
CCc1ccc2nc(Nc3nc(O)cc(COC)n3)nc(C)c2c1	1
COc1cc(cc(OC)c1OC)C(=O)N2CCN(CCCCCC(c3ccc(F)cc3)c4ccc(F)cc4)CC2	1
O=C(NC1CN2CCC1CC2)c3cccc4oc(nc34)N5CCOCC5	1
Clc1ccc(c(Cl)c1)c2onc(c2)C(=O)N3CCN(CC3)C(=O)c4occc4	1
Fc1ccc(cc1)C(=O)NC2CCc3cc(CCN4CCN(CC4)c5nsc6ccccc56)ccc23	1
FC(F)Oc1ccc(cc1)[N]2=C3CCCCCN3C(=C2)c4ccc(Cl)cc4	1
Cc1cc(Cl)ccc1OC2CCN(CC(O)CNC(=O)c3cnc(O)cc3C(F)(F)F)CC2	1
Cc1onc(CN2CCN(CC2)c3c(Cl)cnc4[nH]c(nc34)c5cn(C)nc5C6CC6)c1	1
COCCN(CCOC)C(=O)c1cc2sc3ccccc3c2s1	1
Nc1ccc(cc1NC(=O)c2ccc(nc2)N3CCC4(CCCC4O)CC3)c5cccs5	1
CC(=O)NCCc1ccccc1c2ccc(C3CNCCC3c4ccc(F)c(F)c4)c(Cl)c2	1
Cc1ccc(cc1C)S(=O)(=O)N2CCN(CC2)C(=O)c3ccc(c(c3)[N](=O)O)n4cncn4	1
Cc1ccc(cc1)C2=C[N](=C3CCCN23)CC(=O)Nc4nc(cs4)c5ccc(C)cc5	1
O[N](=O)c1cc(Cl)c(Cl)c(Cl)c1Cl	1
CCCN1CCN(C(CSc2ccccc2)c3ccccc3)C(=O)CC1	1
CCOCCCN(C)C1CCN(CC1)C(=O)c2oc3ccccc3c2NC(=O)Cc4cccc(c4)[N](=O)O	1
CC1=NC2=C(C(C1C(=O)N3CCC(CC3)c4ccccc4)c5ccsc5)C(=O)CCC2	1
Cc1cc(Cl)c2oc(C(=O)N3CCN(CC3)c4ccncc4)c(C)c2c1	1
COc1ccc(CCNCCCNc2c(O)nncc2Cl)cc1OC	1
CN1C(=O)N(C)c2nc(SCCN3CCCCC3)n(Cc4ccc(Cl)cc4)c2C1=O	1
OCC1NCC(O)C(O)C1O	1
Cc1ccc2c(cccc2n1)c3nnc(SCCCN4CCc5cc6oc(nc6cc5CC4)C(F)(F)C(F)(F)F)n3C	1
CC(C)n1cc(CN2CCC(CC2)C(=O)Nc3ccc(Oc4ccccc4F)cc3)cn1	1
Cc1cc(Oc2cccc(Cn3ccnc3)c2)cc(C)c1Cl	1
CN1CCC(COCc2cc(cc(n2)C3CC3)C(F)(F)F)(CC1)c4ccc(Cl)cc4	1
Clc1ccc(CCNC(=O)\C(=C\c2cccnc2)\NC(=O)c3ccccc3)cc1	1
Fc1ccc2c(noc2c1)C3CCN(CCCCNS(=O)(=O)c4cccs4)CC3	1
CCCCN1C=CC(=C(C#N)C1=O)c2ccc(Oc3cc(C)nc(C)c3)c(F)c2	1
CC(C)\C(=N/C1CCN(Cc2ccccc2)CC1)\Nc3ccnc4cc(Cl)ccc34	1
CCOC(=O)C1(CCCc2ccccc2)CCN(Cc3cc[nH]n3)CC1	1
CC(C)N(C)C1CCC(C(CS(=O)(=O)c2ccc(C)cc2)C1)N3CCC(NC(=O)c4cccc(c4)C(F)(F)F)C3=O	1
CC1CNCCN1c2ccc3CCC(OCc4cc(F)ccc4C)c3n2	1
CC(C)(C)c1ccc(cc1)C(O)CCCN2CCC(CC2)C(O)(c3ccccc3)c4ccccc4	1
Cc1ccc(SC2=C(NCC=C)C=NN(C2=O)c3ccc(C)cc3)cc1	1
CC(C)N1CCN(CC1)c2nc3N(C(=O)NCc3c(n2)c4ccc(Cl)cc4Cl)c5c(Cl)cccc5Cl	1
COc1ccc(CC2(CO)CCN(CC2)C(C)COc3ccccc3)cc1	1
CCCCCn1c(NCc2occc2)nc3ccccc13	1
COc1ccc(NC(=O)CSc2nnc(c3ccccc3)c(n2)c4ccccc4)cc1	1
OC(CN(c1ccccc1)c2ccccc2)CN3CCCCCC3	1
OC(CNC1CCCCC1)Cn2c3ccc(Br)cc3c4cc(Br)ccc24	1
CCOc1ccc(Nc2nc(NCC3CCCO3)c4ccccc4n2)cc1	1
Cc1c(CN(C2CCOCC2)C3CCNC3)cccc1C(F)(F)F	1
CN(C)CCCN1c2ccccc2CCc3ccc(Cl)cc13	1
COc1ccc(cc1)C(=O)C2CCN(CC2)C(=O)c3ccc(OC)cc3	1
COc1ccc(NC(=O)CN2CCN(CC(=O)Nc3ccc(F)cc3)CC2)c(OC)c1	1
CCOc1ccccc1CN2CCCC(C2)C(=O)c3ccc(OC)c(OC)c3	1
Nc1ccnc(c1)N2CCC(CC2)(C(=O)Nc3ccc4ccccc4n3)c5ccccc5	1
COc1ccc(OC)c(c1)N2C(=Nc3ccccc3C2=O)CNC4CCN(Cc5ccccc5)CC4	1
Fc1ccc2c(c1)nc(c3ccccn3)n2c4ccc(OCCCN5CCOCC5)cc4	1
COc1ccc(CCCOc2cc(CCn3ccnc3)ccc2OC)cc1	1
COc1ccc(CN2CCN(CCCCOc3ccc(Cl)cc3)CC2)c(OC)c1OC	1
CC1=C(CCC(=O)NCCCn2ccnc2)C(=O)Oc3cc4occ(c4cc13)C(C)(C)C	1
CC(C)N1C(=O)c2ccccc2N=C1c3ccc(OCCCN4CCCCC4)cc3	1
CC1(O)CC(C1)c2nc(c3ccc4ccc(nc4c3)c5ccccc5)c6c(N)nccn26	1
CC1CC(C)CN(CCCNC(=O)Cn2cccc2C(=O)c3ccccc3C)C1	1
CCCCN(C)C(=O)CSc1nc(NCc2ccc(OC)cc2)c3ccccc3n1	1
CCCCN1C=CC(=C(C#N)C1=O)c2ccc(Oc3ccc(C)nc3C)c(Cl)c2	1
Oc1ccccc1C2=Nc3ncnn3C(C2)c4ccc(F)cc4	1
Fc1ccc(CN2C(=O)c3ccccc3n4c(CCC(=O)N5CCN(CC5)c6ccccn6)nnc24)cc1	1
CCN(CC)CCNC(=O)c1c(C)[nH]c(\C=C\2/C(=O)Nc3ccc(F)cc23)c1C	1
NC(=O)c1cnc(NC(C2CC2)C3CC3)c4c5ccc(cc5[nH]c14)c6cnc(N)cn6	1
CNCCC(Oc1ccc(cc1)C(F)(F)F)c2ccccc2	1
CC(=O)OCC(=O)NC1CCN(CCc2ccc(Oc3nc4ccccc4s3)cc2)CC1	1
CN(CCc1ccccc1)C2CCCN(C2)S(=O)(=O)c3ccc(cc3)C(=O)C	1
O=C(COC(=O)C1CCC(=O)N1)N2N=C3C(CCC/C/3=C\c4ccccc4)C2c5ccccc5	1
CC(COc1ccccc1)N2CCC(CO)(CCc3ccccc3)CC2	1
CS(=O)(=O)c1ccc(C(=O)N2CCC(CC2)N(C3CC3)S(=O)(=O)c4cccc(c4)C(F)(F)F)c(c1)C(F)(F)F	1
CN1CCN(CC2=Nc3ccccc3C(=O)N2Cc4nc(cs4)c5ccc(cc5)[N](=O)O)CC1	1
Fc1ccccc1C(=O)Nc2cc(ccc2N3CCCC3)C(=O)N4CCCC4	1
CC(C)(C)C#Cc1cnc2Oc3ccc(cc3C4(COC(=N4)N)c2c1)c5cccnc5F	1
OCc1ccccc1OCCCN2CCC(Cc3ccccc3)CC2	1
Fc1ccccc1NC(=O)C2(CC2(Cl)Cl)c3ccccc3	1
Cc1cc(N2CCN(CC2)c3ccccc3)n4cc(nc4n1)c5ccccc5	1
O[N](=O)c1ccc(cc1)C(=O)N\C(=C/c2ccc(Cl)cc2)\C(=O)N3CCOCC3	1
Fc1ccc(\C=C(/NC(=O)c2ccccc2)\C(=O)NCCCN3CCOCC3)cc1	1
COc1ccccc1Nc2nc(N)nc(CN3CCN(Cc4ccc5OCOc5c4)CC3)n2	1
COc1ccc2[nH]cc(C(=O)CN(C)CCc3ccc(OC)c(OC)c3)c2c1	1
CCN(CC)CCOc1ccc(cc1)\C(=C(/Cl)\c2ccccc2)\c3ccccc3	1
CC(C)C(N)C(=O)N1CC(=CC1c2cccc(O)c2)c3cc(F)ccc3F	1
NC(=O)N1CCN(Cc2ccc3c(Cc4c(n[nH]c34)c5csc(c5)C#CCOc6ccccc6)c2)CC1	1
OC(COc1ccc(cc1)C#N)CN2CCN(CC2)C(c3ccccc3)c4ccccc4	1
CC(C)n1cc(C(=O)c2cccc(NC(=O)Nc3ccc(Cl)cc3)c2)c4c(N)ncnc14	1
COc1ccc(OCC(=O)N2CCC3(CC2)CN(Cc4ccc(OCC(C)C)cc4Cl)C3)cc1	1
Cc1ccc(OCC(=O)N2CCCC(C2)N3CCN(CC3)c4ccc(F)cc4)cc1	1
CCc1ccc2c(nc(N)nc2c1)N3CCNCC3	1
CCC(=O)N1CCN(CC1)c2nc(CC)nc3sc4CCCCc4c23	1
CC(C)(C)C(=O)CN1CC2OC3CN(CCCNc4ccc(cc4)C#N)CC23C1	1
CN1N=C(CCC1=O)C(=O)N2CCN(CC2)c3ccc(cc3)[N](=O)O	1
O=C1C=C(OCc2ccccc2)C=CN1c3ccc(OCCN4CCCCC4)cc3	1
COc1ccc2nc3cc(Cl)ccc3c(\N=C(/NCCCN(C)C)\c4ccc(Cl)cc4)c2n1	1
COc1c(F)c(ccc1n2cnc(C)c2)c3cn(nn3)C4CCc5c(F)cccc5N(CC(F)(F)F)C4=O	1
O=C(Nc1ccc(cc1)c2nnc3CCCCCn23)c4oc5ccccc5c4	1
COc1ccc(\C=N\NC(=O)c2ccoc2C)cc1CN3CCN(CC3)c4ccc(F)cc4	1
CC(C)C(CN1CCC(C)(C(C)C1)c2cccc(F)c2)NC(=O)C3Cc4ccc(O)cc4CN3	1
FC(F)(F)Oc1ccccc1C(=O)N2CCC(CC2)N(C3CC3)S(=O)(=O)c4cccc(c4)C(F)(F)F	1
CCOc1cccc(CN2CCC(CCC(=O)NC3CC3)CC2)c1O	1
Nc1ccnc(c1)N2CCC(CC2)N3C(=O)N(Cc4ccccc4)c5cccnc35	1
CCCn1ncc(CN2CCC(CC2)C(=O)Nc3cccc(c3)c4cccc(F)c4)c1C	1
Cc1cc(ccc1c2ccnc(NCc3[nH]nc4nc(F)ccc34)c2)C#N	1
COc1ccc(C)cc1NC(=O)COC(=O)C2CCN(CC2)C(=O)c3ccc(Cl)cc3	1
COc1ccc(N\C(=C\C2=[N](C(=CS2)c3ccccc3)c4ccccc4)\C)cc1	1
C(Cc1ccccc1)N2CCN(CC2)c3cc([nH]n3)c4ccccc4	1
CCOc1ccc(Nc2nc(N)nc(CN3CCN(CC3)c4ccccc4F)n2)cc1	1
Brc1ccc(cc1)C(=O)N2CCC(CC2)C(=O)Nc3ccc4OCOc4c3	1
Fc1ccc(cc1)C2CNC(=O)C23CCN(CC3)C4(CCCCC4)c5ccc(F)cc5	1
Cc1csc(NC(=O)CSc2ccc(nn2)c3ccccn3)n1	1
CN(C)CCCN(C(=O)CCc1ccccc1)c2nc3ccc(F)cc3s2	1
COc1ccccc1C(=O)Nc2ccnn2C3CCN(Cc4cc(C)c(C)cc4C)CC3	1
C1CCCN(CC1)c2nc(nc3ccccc23)c4ccccn4	1
CCc1ccc(NC(=S)N(CCN2CCCCC2)Cc3occc3)cc1	1
CCN1CCC(CC1)Nc2ccc3NC(=O)\C(=C(\c4ccc(Cl)cc4)/c5ncc[nH]5)\c3c2	1
CCC1CN(CCN1C2CCN(CC2)C(=O)c3ccc(Cl)cc3)c4ncc(nc4C)C(=O)NC5CC5	1
CN(C)CCNC(=O)c1cc(Sc2ccc(F)cc2)nc3ccccc13	1
CCCN1CCN(CC1)C(=O)c2oc(cc2)c3ccc(cc3)[N](=O)O	1
Cc1c(nn(c2ccc(Cl)cc2Cl)c1c3ccc(Cl)cc3)C(=O)NN4CCCCC4	1
CN(Cc1ccccc1)C(=O)c2ccc(cc2)C3=CC4(CCNCC4)Oc5ccccc35	1
COc1cc(ccc1n2cnc(C)c2)c3cn(Cc4cccc(c4)C(F)(F)F)nn3	1
NC1CCC(CC1)Nc2ncc3nc(Nc4ccc(F)cc4F)n(C5CCCC5)c3n2	1
Cc1ccc(C[N]2=C(C=C(C=C2c3ccc(C)cc3)c4ccc(C)cc4)c5ccc(C)cc5)cc1	1
Cc1cc(C)c(C)c(c1C)S(=O)(=O)Nc2ccccc2C(=O)NCCCN3CCOCC3	1
COc1ccc(CN2CCC(CC2)NC(=O)C3=CC(=O)c4ccc(F)cc4O3)c(F)c1	1
CC(C)(O)c1nc2cc(Cl)ccc2n1C3CCC(CC3)NCC4Cc5ccc(Cl)cc5C4	1
Cc1nccn1CC2CCc3c(C2=O)c4ccccc4n3C	1
OCC1(CCc2ccccc2)CCCN(CCCc3ccccc3)C1	1
Oc1ccc(cc1)N2CCN(CC(=O)Nc3ccc(SC(F)F)cc3)CC2	1
COc1ccc(cc1)S(=O)(=O)N(C)c2ccc(cc2)C(=O)NC3CCCC3	1
Cc1nc2ccccc2n1C3CC4CCC(C3)N4CCC5(CCN(CC5)C(=O)C(C)(C)C)c6ccccc6	1
Clc1cccc(OC2CNC(C2)C(=O)N3CCCN(CC3)C4CCC4)c1	1
Cc1onc(c1)c2ccc3CCN(CCCSc4nnc(n4C)C(C)(C)C)CCc3c2	1
COc1ccc(cc1)C(CCCN)(c2ccccc2)c3ccccc3	1
COc1ccc(OCC(O)CN(C)C(=O)\C=C\c2cccc(c2)[N](=O)O)cc1	1
CN(C)c1cccc(NC(=O)c2occc2)c1	1
Fc1ccc(nc1)C(NC(=O)C2CCC(CC2c3ccc(Br)cc3)N4CCOCC4)c5ccc(Cl)cc5	1
CN1CCc2ccccc2Cc3[nH]c4ccccc4c3CC1	1
Cc1cc(cc(C)n1)C2(N=C(N)c3c(F)cccc23)c4cccc(c4)c5cncnc5	1
CN1CCN(C(CSc2ccc(Br)cc2)c3ccccc3)C(=O)CC1	1
CC(CCNC(=O)c1c(C)cc(nc1C)C#N)N2CCC(CC2)N(Cc3ccsc3)C(=O)CC4CCOCC4	1
COc1cc(OC)cc(c1)C(=O)NCC2(CCN(CC3=Cc4ccccc4OC3(C)C)CC2)C#N	1
Oc1ccc(cc1)C(=O)NCC2(O)CCC(COCc3ccc(F)cc3)CC2	1
O=C(NC1CCC1)c2ccc(cc2)c3ccc4C(=O)N(CCN5CCCC5)CCc4c3	1
CCC(=O)NC1CCc2cc(CCN3CCN(CC3)c4nsc5ccccc45)ccc12	1
Oc1ccccc1[N]2=C(C=C(C=C2c3ccccc3)c4ccccc4)c5ccccc5	1
CCN(CC)CCN(Cc1cc2ccc(C)cc2nc1O)C(=O)Nc3ccc(Cl)cc3	1
Clc1ccc(CCN2CCC(CC2)C(=O)c3ccc(Cl)cc3)cc1	1
Cc1ccc(cc1)C(OCC(O)CNCc2ccc(F)cc2)c3ccccc3	1
CC(C)CN1C(=O)N(C)c2nc3N(Cc4ccccc4)CC(C)Cn3c2C1=O	1
CC(C)n1c(nc2ccccc12)N3CCN(CC3)S(=O)(=O)c4cccc(c4)[N](=O)O	1
COc1ccc2nc3cc(Cl)ccc3c(\N=C(/NCCCN(C)C)\C(C)C)c2n1	1
COc1ccc(cc1OC2CCN(Cc3ccc(F)c(F)c3)CC2)C(=O)NC4CC4	1
CC1(C)CC(CC(C)(C)N1)Nc2nc3N(C(=O)NCc3c(n2)c4ccccc4Cl)c5c(Cl)cccc5Cl	1
CN(C)CCCN(C(=O)c1ccc(cc1)S(=O)(=O)N(C)C2CCCCC2)c3nc4ccc(F)cc4s3	1
NC(=O)c1ccccc1NC(=O)CN2CCN(Cc3ccc(Cl)cc3Cl)CC2	1
CCN(CC)CCN(C(=O)C1=COCCO1)c2nc3ccc(C)cc3s2	1
ClCc1nnc2c3cc(c4ccccc4)c(nc3ccn12)c5ccc(CN6CCC(CC6)c7n[nH]c(n7)c8ccccn8)cc5	1
CN1CC2CC1CN2c3cnc(cn3)c4ccc5[nH]ccc5c4	1
Cc1csc(NC(=O)CSc2ccc(nn2)c3ccccc3)n1	1
COc1ccc(CCCCCN(C(=O)c2ccc(cc2)[N](=O)O)c3ccc(OC)c(OC)c3)cc1OC	1
OC1(CCC(CC1)N2CCC(C2)NC(=O)CNC(=O)c3cccc(c3)C(F)(F)F)c4ccccn4	1
CCCCCCCCCCOC(=O)C[N]1=C(COc2cccc(C)c2)N(C)c3ccccc13	1
CC(C)OCCCN1C=C2C(=CC(=O)C(C)(OC(=O)CCc3ccccc3)C2=O)C=C1c4ccc(cc4)C#N	1
CC(C)N(CCO)CCN(C1CCC2(CC2C1)c3cccc(c3)C#N)C(=O)Nc4ccc(F)c(Cl)c4	1
COc1ccc2cc(CCNC(=O)c3cccc(c3)[N](=O)O)c(O)nc2c1	1
CCCCCCCCCCCC[N](C)(C)CCOc1ccccc1	1
Cc1ccc(cn1)c2nnc(CCCCN3CC4CC4(C3)c5ccc(cc5)C(F)(F)F)n2C	1
COc1ccc(NC(=O)c2ccc(cc2)c3ccc(cc3C)c4noc(C)n4)cc1N5CCN(C)CC5	1
CCOC(=O)N1CCC(C)(CN2CCC3(CC2)CN(c4ncccc34)S(=O)(=O)C)CC1	1
Cc1ncc(OCC2(CC2C(=O)Nc3ccc(F)cn3)c4ccc(F)cc4)c(C)n1	1
CCN(C1CCN(CCC(c2ccc(cc2)S(=O)(=O)C)c3cc(F)cc(F)c3)CC1)C(=O)Cc4ccc(cc4)S(=O)(=O)C	1
OC(COc1ccc(F)cc1Cl)CN2CCC(Cc3ccccc3)CC2	1
COc1ccc(cc1)N2CCN(CC(=O)Nc3ccc(SC(F)F)cc3)CC2	1
CCCCCCCN(CC)CC#Cc1ccc(Cl)cc1	1
Cc1nn2c(NCCOCCO)c3CCCCc3nc2c1c4ccccc4	1
Cc1nnc2ccc(nn12)c3cccc(NC(=O)c4oc(Br)cc4)c3	1
COc1ccc(NC(=O)c2cc(Cl)ccc2NC(=O)c3occc3)c(OC)c1	1
Nc1nc(CN2CCN(CC2)c3ccccn3)nc(Nc4ccc(Cl)cc4)n1	1
Cc1ccc(CN2C(=N)C(=CC3=C2N=C4C=CC=CN4C3=O)C(=O)NCc5occc5)cc1	1
CCOc1ccc(CN(C)CCc2ccccn2)cc1	1
Oc1ccc(\C=C(/C#N)\C(=O)NCCc2ccccc2)cc1O	1
CN(C)C1CCC(CC1)c2ccc(OCCCN3CCCCC3)cc2	1
CC(C)(CC(O)(Cc1cc2cc(ncc2[nH]1)S(=O)(=O)C)C(F)(F)F)c3cc(Cl)cc4CCOc34	1
CC1CCCC(C)N1Cc2ccc3CC(CCc3c2)N4CCN(CCc5ccc(F)cc5)CC4=O	1
Cc1nc(nc2ccc(NC(=O)\C=C\c3ccc(cc3)C(F)F)cc12)N4CCC(O)(CC4)C5CC5	1
CC(C1CC1)n2c(CNC(=O)C(Cc3ccccc3C(F)(F)F)NC(=O)OC(C)(C)C)nc4cccnc24	1
Clc1cccc(CNC(=O)C2CCCN(C2)c3ncnc4c3nc5CCCCCn45)c1	1
Fc1ccc(F)c(c1)C(=O)C2CCCN(CCCc3ccccc3)C2	1
CCCN(CCC)C1CCc2ccc(O)cc2C1	1
COc1ccc(CNC(=O)C2(CC3CC(=NO3)c4ccccc4)CCN(CC2)C(=O)CCCCCBr)cc1	1
COc1ccccc1C(=O)Nc2ccnn2C3CCN(Cc4ccc(F)c(OC)c4)CC3	1
Cc1ccc(cc1)C(=O)N\C(=C/c2ccc(Cl)cc2)\C(=O)NCCN3CCOCC3	1
COc1ccccc1N(Cc2ccccc2)S(=O)(=O)c3cccc(c3)C(=O)NC4CC(C)(C)NC(C)(C)C4	1
CCN(CC)Cc1ccc2CC(CCc2c1)N3CCN(CCc4ccc(Cl)cc4)CC3=O	1
CN(Cc1onc(C)c1)C(=O)c2ccc(OC3CCN(CCc4ccccc4)CC3)cc2	1
Cc1c(Cl)cccc1Nc2nc(N)nc(CN3CCCCCC3)n2	1
CCN(CC)CCSc1nnc2c3ccccc3n(Cc4ccccc4)c2n1	1
CCCCC1CN(C(=O)CN1Cc2cncn2Cc3ccc(cc3)C#N)c4ccccc4C	1
O[N](=O)c1ccc(NC2CCN(Cc3ccccc3)CC2)c(c1)[N](=O)O	1
CCOC(=O)C1(Cc2ccc(Cl)cc2)CCN(CCCn3cccn3)CC1	1
Cc1nc(NCCNC(=O)C2CC2)nc3ccc(NC(=O)\C=C\c4ccc(OC(F)(F)F)cc4)cc13	1
Cc1ccc(NC(=O)CN2CCN(Cc3ccccc3)CC2)cc1F	1
CCOc1ccc(cc1NC(=O)CN2C(=O)NC(CC)(C2=O)c3ccccc3)S(=O)(=O)N4CCOCC4	1
Clc1ccc(COC(Cn2ccnc2)c3ccc(Cl)cc3Cl)cc1	1
CCOCCCNC(=S)Nc1ccc2nc(cc(C)c2c1)N3CCCC3	1
Fc1ccc(cc1)C2CCN(CC2)C3=C(C#N)C(=O)N(CC4CC4)C=C3	1
Nc1ccc(cn1)c2n[nH]c(n2)C3CCN(Cc4ccc(cc4)c5nc6nc(ncc6cc5c7ccccc7)N8CCN(CCO)CC8)CC3	1
Clc1ccc(NC(=O)CCN2CCN(C\C=C\c3ccccc3)CC2)cc1	1
OC1CCN(CCCOc2nn(Cc3ccc(Cl)cc3)c4ccccc24)C1	1
Cc1nc2c3OC(CCc3c(cc2n1C)C(=O)N4CCC4)c5ccc(Cl)cc5	1
CCN(CC)c1cc(C)c2cc(NC(=O)c3oc(Br)cc3)ccc2n1	1
Fc1ccc(OC2CN(C2)c3c4CCNCCc4nc5ccnn35)cc1	1
Nc1ccc(CCN2CCN(CC2)c3cccc(c3)C(F)(F)F)cc1	1
CC(C)Cn1c(nc2ccccc12)N3CCN(CC(=O)Nc4ccc(Cl)cc4)CC3	1
Cc1ccsc1C(=O)C2CCCN(Cc3cccn3c4ccccn4)C2	1
COc1ccc(cc1)C2CC(=C\C(=N\Cc3ccc4OCOc4c3)\C2)O	1
O[N](=O)c1cccc(CN2CCN(Cc3ccc(Cl)cc3)CC2)c1	1
CNC(=O)n1cc(Br)c(\C=N\OCc2ccc(OC)cc2)n1	1
CCN1CCN(CC(=O)Nc2cc(Oc3ccc4c(c3)nc(Nc5cc(ccc5F)C(F)(F)F)n4C)ccn2)CC1	1
Cn1nccc1c2cc(NC(=O)c3cccc(c3)C(F)(F)F)ccc2OCCN4CCC(F)(F)C4	1
CCC(OC(=O)C)C(CC(C)N(C)C)(c1ccccc1)c2ccccc2	1
COc1ccc(cc1)C(=O)N2CCC(CC2)C(=O)c3ccc(F)cc3	1
Cc1cc(C)c2cc(CN(CCN3CCCC3)C(=O)Nc4ccc(F)cc4)c(O)nc2c1	1
COc1cc(ccc1n2cnc(C)c2)c3cn(Cc4cccc5cccnc45)nn3	1
CS(=O)(=O)Nc1ccc(cc1)C2=NN(C(C2)c3occc3)S(=O)(=O)c4ccc(F)cc4	1
OC(C1CCN(Cc2ccc(cc2)c3ccccc3)CC1)(c4ccccc4)c5ccccc5	1
CN(C)C1CCN(CC1)c2nc3ccccc3n2Cc4ccc(C)cc4	1
CC(OC1CCC2NC1(CC2c3nnn(C)n3)c4ccccc4)c5cc(cc(c5)C(F)(F)F)C(F)(F)F	1
CN(C)Cc1ccc2CC(CCc2c1)N(C)C(=O)c3ccc(cn3)c4ccc(Cl)cc4	1
COc1cccc(c1)N2CCN(CCCCCCN3CCN(CC3)c4cccc(OC)c4)CC2	1
Cc1ccc(cc1)C2=C[N](=C3CCCN23)CC(=O)Nc4nc(cs4)c5ccc(F)cc5	1
CCC1CN(CCN1C2CCN(CC2)C(=O)c3ccc(Cl)cc3)c4nc(N)c(nc4Cl)c5oc(C)nn5	1
CNC(=O)c1c(NCCC2CCCC2)nc(nc1OCC3CCN(C)CC3)C#N	1
CCC1=Nc2cc(ccc2Sc3ccc(C)cc13)C(=O)NCCN4CCOCC4	1
C(Cc1ccc(Oc2nc3ccccc3s2)cc1)N4CCCCC4	1
CNC(=O)c1ccc(cc1)c2ccc(cc2)N3C(=O)N(c4cc(OC)ncn4)C5(CCN(Cc6ncccc6C)CC5)C3=O	1
CC(OC1CCn2ccnc2CC1c3ccc(F)cc3)c4cc(cc(c4)C(F)(F)F)C(F)(F)F	1
CCOC1CN(CC1NC(=O)CNC(=O)c2cccc(c2)C(F)(F)F)C3CCC(CC3)c4ccccc4	1
CN(C)CCCN(C(=O)c1ccc(cc1)S(=O)(=O)N2CCCCC2)c3nc4cc5OCOc5cc4s3	1
Oc1ncc(Cc2ccc(F)c(c2)C(=O)N3CCC(CC3)N4CCCC4)n5c(Cl)c(Cl)cc15	1
CCC(=O)N1CCc2c(C1)nc(C)n2C3CC4CCC(C3)N4CCC(NC(=O)C)c5cccc(F)c5	1
CCN(CC)CCN(C(=O)C1=COCCO1)c2nc3c(OC)ccc(OC)c3s2	1
CN(C1CCN(Cc2ccc(cn2)C(F)(F)F)CC1)C(=O)Cc3ccc(cc3)n4cnnn4	1
COc1cc2C(=O)OCc2cc1CCN3CCN(CC3)C(=O)Cc4ccc(cc4)n5cnnn5	1
OC(CCc1cccc(OC(F)(F)F)c1)C2CCCC2C(=O)NCc3ccccc3C(F)(F)F	1
FC(F)(F)Oc1cccc(c1)n2nnc3ccc(NCC4CCNCC4)nc23	1
CCOc1ccc(CN2CCN(Cc3cccn3c4nccs4)CC2CCO)cc1	1
Fc1ccc(CN2CCC(CC2)Oc3ncnc4c3ccn4Cc5ccccc5)nc1	1
COc1ccccc1N2CCN(CCCC(C(C)C)(C(=O)O)c3ccc(Br)cc3)CC2	1
CC(C)NC(=O)C1=CN(c2cccc(c2)c3cccc(c3)C(=O)C)c4ncccc4C1=O	1
FC(F)(F)c1cc(COC2CCC3CCC2(N3)c4ccccc4)cc(c1)C(F)(F)F	1
Cc1n[nH]c(n1)c2cc(cc(c2)S(=O)(=O)N3CCN(CC3)C(=O)C4CC4c5ccc(cc5)C(F)(F)F)C(F)(F)F	1
O=C(CSc1ccc2nnc(c3ccccc3)n2n1)NCc4occc4	1
COc1cccc(c1)c2ccc(cc2)C#CC3=[N](C)C(=CC=C3)C#Cc4ccc(cc4)c5cccc(OC)c5	1
CCCN(CCC)CCCNc1ccc(cc1[N](=O)O)C(=O)Nc2cccc(OC)c2	1
CCCCCCCN1C(Cc2ccccc2)CN=C1N(C)C	1
NC(=O)Nc1ccc(F)cc1OCC(O)CN2CCC3(CC2)Cc4cc(Cl)ccc4O3	1
CC(=O)NC(CCN1C2CCC1CC(C2)n3c(C)nc4CN(CCc34)C(=O)C(C)(C)C)c5cccc(F)c5	1
CCCN1CCC(CC1)c2cc(F)cc(c2)S(=O)(=O)C	1
CCN1CCN(CC1)c2ccccc2CC3CCN(C3=O)c4ccc(cc4)C(C)(C)O	1
Oc1ccc(nc1)C2CCC(CC2)N3CC(C3)NC(=O)CNC(=O)c4cccc(c4)C(F)(F)F	1
Oc1ccc2[nH]c(Cc3ccc(Oc4ccccc4)cc3)nc2c1	1
CC(Oc1ccc(cc1C(=O)N2CCN(CC2)c3ccc(cc3F)C#N)S(=O)(=O)C)C(F)(F)F	1
CCOc1cccc2sc(nc12)N(CCCN(C)C)C(=O)c3ccc(cc3)S(=O)(=O)N(C)c4ccccc4	1
CCn1c(nc2ccccc12)N3CCN(Cc4ccc(cc4)[N](=O)O)CC3	1
CCOCCCN(C)C1CCN(CC1)C(=O)c2oc3ccccc3c2NC(=O)c4ccc(F)cc4	1
Cc1ccc(cc1)C(=O)N\C(=C\c2ccc(F)cc2)\C(=O)NCc3ccncc3	1
FC(F)(F)c1cc(cc(c1)C(F)(F)F)C2CCN(C2=O)C3(CCC(CC3)N4CCC5(CCOC5)CC4)c6ccccc6	1
Cc1c(Cl)ccc(OC2CCN(CC(O)CNC(=O)c3c[nH]nc3C(F)(F)F)CC2)c1Cl	1
Cc1cccc(OCC(O)CN2C(=N)N(Cc3ccccc3)c4ccccc24)c1	1
CNc1cc(Nc2cnc(C#N)c(OC(C)CN(C)C)n2)ncc1C#CC(C)(C)O	1
CCc1c(C2CCN(CCCSc3ccc(F)cc3)CC2)c4ccc(F)cc4n1CC(=O)O	1
CCN1CCN(CC1)C(CNS(=O)(=O)c2ccc(OC)c(C)c2)c3cccnc3	1
Clc1ccc2OCCN(C(=O)CCC(=O)NCCCN3CCN(Cc4ccccc4)CC3)c2c1	1
Fc1ccc(cc1)C(=O)Nc2cc(ccc2N3CCCC3)S(=O)(=O)N4CCOCC4	1
COc1ccc(c(c1)C(=O)N2CC3CN(CC3C2)c4nc(C)cc(C)n4)n5nccn5	1
COc1ccc(cc1)n2cc(CNCC3CCOCC3)c(n2)c4cccc(F)c4	1
N=C1N(Cc2cccnc2)C3=C(C=C1C(=O)NCC4CCCO4)C(=O)N5C=CC=CC5=N3	1
COc1cc(CCN2CCN(CC(O)c3ccc4C(=O)OCc4c3C)CC2)ccc1C#N	1
CCCCCCCCCCC#CC1=[N](C)C(=CC=C1)C#CCCCCCCCCCC	1
COc1ccc(NC(=O)c2ccc(cc2)C(=N)N(C)C)c(c1)C(=O)Nc3ccc(Cl)cn3	1
CCc1ccc(cc1)S(=O)(=O)NC2C(O)CCc3ccc(NC(=O)C4CCCN4Cc5cccc(Cl)c5)cc23	1
CN1CCc2cncn2Cc3ccc(C#N)c(Oc4ccc5cccc(N6CCC1C6=O)c5c4)c3	1
O[N](=O)c1cccc(NC(=O)C2COc3ccccc3O2)c1	1
CCCN(C1CCN(Cc2c(OC)cccc2OC)CC1)S(=O)(=O)c3cccc(c3)C(F)(F)F	1
Oc1nc2ccccc2n1C3CCN(CCCN4C(=O)CCc5ccc(F)cc45)CC3	1
Cc1nc(SCc2cc(cc(NCC(F)(F)F)n2)N3CCCCCC3)cn1C	1
CCOc1ccc(NC(=O)CN2CCN(CC(=O)Nc3cc(OC)cc(OC)c3)CC2)cc1	1
Cc1cccc(N2CCN(CC(O)COCc3cccs3)CC2)c1C	1
CC(C)N1CCN(CC1)C(=O)N(C)Cc2ccc(cc2)c3ccccc3	1
Cc1ccc(CC(N2CCC(CN3CCC(CC3)Oc4ccc(Cl)c(Cl)c4)CC2)C(=O)O)cc1	1
COc1ccc(cc1)N2CCN(CC(O)COc3ccc(OC)cc3CC=C)CC2	1
COc1ccc2ncc(OC)c(CCC34CCC(CC3)(CO4)NCc5ccc6OCC(=O)Nc6n5)c2n1	1
COc1cc(ccc1n2cnc(C)c2)c3cn(nn3)C4CCc5c(ccc6ccccc56)N(CC(F)(F)F)C4=O	1
CC#CCn1c(nc2N(C)C(=O)N(Cc3nc(C)cc4ccccc34)C(=O)c12)N5CCCC(N)C5	1
Clc1cccc(CN2CCN(CCN3Cc4ccccc4C3)C2=O)c1	1
Cc1ccc2nc(N3CCN(CC3)C(=O)c4ccc(F)cc4)c(cc2c1)C#N	1
CC(C1=C(CCN(C)C)Cc2cc(C)ccc12)c3nccs3	1
Fc1ccc(F)c(NS(=O)(=O)c2cccc3nonc23)c1	1
Brc1ccc(cc1)S(=O)(=O)Cc2oc(cc2)C(=O)NCCN3CCN(Cc4ccccc4)CC3	1
Cn1cc(cn1)c2ccc3c(c2)[nH]c4c(cnc(NC(C5CC5)C(F)(F)F)c34)C(=O)N	1
OC(CCc1ccc(OC(F)(F)F)cc1)C2CCCC2C(=O)NCc3cc(Cl)cc(Cl)c3	1
Clc1ccc(NC(=O)CN2CCN(Cc3ccccc3)CC2)nc1	1
FC1(F)CCC(CC1)NC(=O)c2ccc3Sc4ccccc4C(=Nc3c2)c5cccc(Cl)c5	1
CN(CC1(O)CCCCC1)C(=O)NC2CCN(Cc3ccn(c3)c4ccc(cc4)C(F)(F)F)CC2	1
Cc1nc(OCCCCCN2CCCCC2)cc(n1)c3ccc(F)cc3	1
Cc1cc(Cl)cnc1C(=O)Nc2ccc(F)c(c2)C3(C)N=C(N)COC3F	1
COc1ccccc1[N]2=C3CCc4ccccc4N3C=C2c5ccccc5	1
CCCCN1C(=N)N(CCOc2ccc(C)cc2)c3ccccc13	1
COc1ccc(cc1)C2N(CCN3CCOCC3)C(=O)C4=C2C(=O)c5cc(Cl)ccc5O4	1
COc1cnc(nc1Oc2ccccc2)c3ccccn3	1
OC(COCc1ccc(Cl)cc1)CN2CCN(CC(O)COCc3ccc(Cl)cc3)CC2	1
CN1CCCC1\C=C\c2nc3cc(C)c(C)cc3n2Cc4ccc(Cl)cc4	1
COc1ccccc1N2CCN(CC2)C(=O)c3cccc(c3)S(=O)(=O)N4CCCCCC4	1
CCOC(=O)Nc1ccc(cc1)C(N2CCN(Cc3cscn3)CC2)c4ccc(cc4)C(=O)N(CC)CC	1
N=C1N(Cc2occc2)C=Nc3c1c(c4ccccc4)c(c5ccccc5)n3Cc6occc6	1
FC(F)(F)c1ccc(COC2=CC(=O)N(C=C2)c3ccc(OCCN4CCCC4)cc3)cc1	1
Cc1ncoc1c2nnc(SCCCN3CCc4ccc5oc(nc5c4CC3)C(F)(F)F)n2C	1
Clc1cccc(Cl)c1\C=C\C(=O)N2CCN(CC2)c3ncccn3	1
Fc1ccc(NC(=S)N2CCN(CC2)C(=O)c3occc3)cc1Cl	1
COCCS(=O)(=O)c1ccc(cc1)c2ccc(CCN3CCCC3C)cc2	1
COc1ccc(OC(F)(F)F)cc1Cn2c(cc3cc(ccc23)C#N)C(=O)NCC(C)(C)CO	1
COc1ccc2ncc(F)c(CCC34CCC(CC3)(CO4)NCc5nc6NC(=O)COc6c(C)c5C(C)C)c2n1	1
Fc1ccccc1N2CCN(CC(=O)c3ccc4cc[nH]c4c3)CC2	1
CCNC(=O)Nc1cccc(CCN2CCN(CC2)c3cccc4nc(C)ccc34)c1	1
Cc1cc(c2oc3ccc4CCN(CCCSc5nnc(c6ocnc6C)n5C)CCc4c3n2)n(C)n1	1
OC(COc1ccccc1)CN2CCC(Cc3ccccc3)CC2	1
Fc1ccc(NC(=O)CN2CCN(CC(=O)NCC3(CCCCC3)N4CCOCC4)CC2)cc1	1
CCOc1ccc(cc1)C(=O)N2CCCN(CC2)C(=O)c3ccc(OCC)cc3	1
Clc1ccc(cc1Cl)C23CCCC2CNC3	1
Brc1ccc(CN2C3=NCCCN3c4ccccc24)cc1	1
CN(C)C1CCN(CC1)c2nc3ccccc3n2Cc4ccc(F)cc4	1
Oc1ccc2[nH]c(CN3CCC(Cc4ccccc4F)CC3)nc2c1	1
Cc1ncoc1c2nnc(SCCCN3CCC4CC4(C3)c5ccccc5)n2C	1
CC(C)(C)NC(=O)NCCN1CCCC(CNC(=O)c2cc(Cl)cc(Cl)c2)C1	1
CN1CC2CC1CN2c3cnc(cn3)c4ccc5sccc5c4	1
CCOc1ccc(cc1)C2=CC(=[N](CCc3ccc(OC)c(OC)c3)C(=C2)c4ccc(OCC)cc4)C	1
CC(OC1CCc2nccn2CC1c3ccc(F)cc3)c4cc(cc(c4)C(F)(F)F)C(F)(F)F	1
COc1ccc(\C=C\CN2CCC(CC2)n3nccc3NC(=O)C4CC4)cc1	1
COc1ccc2C=CC(=O)N(CC(O)C3CCC(CO3)NCc4cc5SCOc5cn4)c2n1	1
COc1cccc(NC(=O)CN2CCN(CC(=O)Nc3ccc(F)cc3)CC2)c1	1
O\N=C(\c1ccc(CN2CCC3(CC2)OCc4cc(F)ncc34)cc1)/c5ccc(F)c(F)c5	1
CC1Cn2ncc(c2CN1c3ccnc4[nH]ccc34)c5ccc(cc5)S(=O)(=O)C	1
COc1cc(OC)cc(c1)C(=O)NCC2(CCN(Cc3ccccc3OC)CC2)C#N	1
Clc1ccc(cc1)C(=O)NC2CCc3ccc(CCN4CCN(CC4)c5nsc6ccccc56)cc23	1
CCCc1cc(N2CCCC(C2)C(=O)NCc3ccc4OCOc4c3)n5ncnc5n1	1
CC1=C(C(C2=C(O)CCCC2=N1)c3ccsc3)C(=O)N4CCC(CC4)c5ccccc5	1
C(CN1CCCCC1)Oc2ccc(OCc3ccccc3)cc2	1
CN(C)Cc1cccc(OCC(=O)Nc2cc(nc(n2)c3oc(C)cc3)n4nc(C)cc4C)c1	1
COCCCn1cc(CN(C2CC2)C(=O)C3CNCCC3(O)c4ccc(F)c(F)c4)c5c(F)ccc(CCC#N)c15	1
COc1ccc(N2CCN(CC2)C(=O)c3ccc(F)cc3)c(c1)[N](=O)O	1
Cc1ccc(cc1Cl)c2oc(\C=N\NC(=O)CN3CCCC3)cc2	1
Cn1nc(NCC(=O)NC2CN(C2)C3CCC(COCC=C)CC3)c4cc(ccc14)C(F)(F)F	1
O[N](=O)c1ccc(NC(=O)c2cn(CCC#N)nc2c3ccc4OCCOc4c3)cc1	1
C=C1CC2CC1C3C2C(=O)N(CC4CCCCC4CN5CCN(CC5)c6nsc7ccccc67)C3=O	1
CCOc1ccc(cc1S(=O)(=O)NCc2ccccc2)n3cnnn3	1
Clc1ccc(CN2CCN(CCN3Cc4ccccc4C3)C2=O)cc1	1
Cc1[nH]c(cc1C(=O)NC2CCN(Cc3ccccc3)CC2)c4ccc(F)cc4	1
Cc1ccc(cc1)\C(=C\CN2CCCC2)\c3ccccn3	1
CC(=O)c1ccc(NC(=O)CSc2oc(nn2)c3occc3)cc1	1
CCCCNC(=O)c1ccc2c(c1)N=C(c3ccc(Cl)cc3)c4ccccc4S2=O	1
Cc1ccc2nc(N\N=C/c3oc(cc3)[N](=O)O)nc(c4ccccc4)c2c1	1
COc1cccc(Cl)c1NC(=O)N2CCN(CC2)c3cc(C)nc4ccccc34	1
CN1CCN(CC1)c2cccc(F)c2CC3CCN(C3=O)c4ccc(cc4)C5(O)CCCC5	1
Nc1ccc(cc1NC(=O)c2ccc(nc2)N3CCC4(CCNC4)CC3)c5cccs5	1
CCN1CCN(CCNC(=O)c2ccc3nc(c4cccc(C)c4)c(nc3c2)c5cccc(C)c5)CC1	1
COCCCN1C(=N)C(=CC2=C1N=C3C=CC=CN3C2=O)C(=O)NCc4ccc5OCOc5c4	1
CC(=O)c1ccc2OCCOCCOc3ccccc3OCCOCCOc2c1	1
CN1CCN(Cc2ccc3c(Cc4c(n[nH]c34)c5csc(c5)C#CCOc6cccnc6)c2)CC1	1
CC(C)(C)COc1ccc2Oc3ccc(cc3C4(COC(=N4)N)c2c1)c5cccnc5	1
Nc1ncc(cc1c2oc3ccccc3n2)c4cnn(c4)C5CCNCC5	1
FC(F)(F)c1ccc2c(c1)ncn2C3CCN(CC3)S(=O)(=O)c4ccc(Cl)cc4	1
NC1=NC(c2cccc(c2)c3cncnc3)(c4ccnc(c4)C(F)F)c5cccc(F)c15	1
NC(=O)c1cccc(OC2CC3CCC(C2)N3Cc4ccccc4)n1	1
OC1COCC1Nc2nc(Nc3cc(Cl)cc(Cl)c3)ncc2Br	1
Brc1ccc(cc1)[N]2=C(C=C(C=C2c3ccccc3)c4ccccc4)c5ccccc5	1
COc1c(C(=O)C)c(O)c(OCc2ccc(Br)cc2)c3occc13	1
CC(=O)Nc1ccc2ccn(c3cc(NC4CC4)n5ncc(C#N)c5n3)c2c1	1
COc1ccc(CC(=O)N2CCC(CC2)Nc3nc4ccccc4n3Cc5ccc(F)cc5)cc1	1
Fc1ccc(cc1)N2CCN(CC2)S(=O)(=O)c3cccc(c3)C(=O)Nc4ccncc4	1
OC(COC(c1ccc(Cl)cc1)c2ccc(Cl)cc2)CN3CCN(CC3)c4ccccn4	1
CCCCNC(=O)C1=CC2=C(N=C3N(C=CC=C3C)C2=O)N(Cc4ccncc4)C1=N	1
O=C(NC1CC1c2ccccc2)N3CCC(CC3)c4onc(n4)c5nccc6ccccc56	1
COc1cc2CCN(CCC(C)c3ccc(Cl)cc3)Cc2cc1OC	1
O=C1NCC2(CCN(CCc3ccccc3)CC2)O1	1
CCc1cc([nH]n1)C(=O)NC2CC(C)(C)Oc3nc(c4ccc(Cl)cc4Cl)c(cc23)c5ccc(Cl)cc5	1
COc1ccccc1N(C)S(=O)(=O)c2ccc(Cl)c(c2)C(=O)Nc3ccncc3	1
NC(=O)c1ccccc1NC(=O)CN2CCN(Cc3ccccc3)CC2	1
O=C(CN1CCN(CC1)C2CCCCC2)Nc3ccccc3c4ccccc4	1
CCC1N=C(NC1(c2ccc(F)cc2)c3ccc(F)cc3)c4cc(ccn4)C#N	1
Cn1nc(NCC(=O)NC2CN(C2)C3CCC(CC3)c4ccc5OCOc5c4)c6cc(ccc16)C(F)(F)F	1
CC(=O)Nc1cccc(c1)C2CCN(Cc3ccc(cc3)C(=O)c4nc(C)c(C)n4c5ccc(F)cc5)CC2	1
CCCN1C(=O)c2ccccc2N=C1SCC(=O)N3CCN(CC3)C(=O)c4occc4	1
CN1C(=O)C(NC(=O)\C=C\c2ccc(Cl)cc2Cl)N=C(c3ccccc3)c4ccccc14	1
CCC(=O)c1cn(Cc2ccc(cc2)C#N)c3ccccc13	1
COc1ccc(CN(C)C)c(Oc2ccc(Cl)c(Cl)c2)c1	1
COC1CN(CCCOc2ccc(F)cc2)CCC1NC(=O)c3c(Cl)c(N)ccc3OC	1
CC1N(CCn2c1nnc2c3nc(C)ns3)C(=O)c4ccc(cc4)c5cccs5	1
Cc1cc(N2CCN(C\C=C\c3ccccc3)CC2)n4ncnc4n1	1
NCCCCN(CC1CN(CCN1)C(=O)c2ccccc2)C3CCCc4cccnc34	1
COc1ccc(CN2CCC(CC2)N(CCc3ccccc3)Cc4ccccc4)c(OC)c1	1
CN1CC(c2ccc3sccc3c2)c4ccc(cc4C1)N5CCOCC5	1
COCCNc1ccnc2c(Cl)cccc12	1
CS(=O)(=O)Nc1ccc(cc1)C(=O)C2CCN(CCc3ccccc3)CC2	1
Cc1cccc(c1)C2N(Cc3cccn3c4ncccn4)CCc5c2[nH]c6ccccc56	1
Cc1ccc(cc1C)n2ncc3C(CCCc23)NC(=O)c4cocc4	1
CC(=O)NC(Cc1cc(C)ccc1C)C(=O)N2CCN(CC2)C(=O)c3ccc(Br)cc3	1
Clc1ccc(cc1)C(=O)N2CCC(CC2)C(=O)Nc3sccc3C#N	1
Cc1ccc(OCC(=O)N2CCC3(CC2)CC(=O)c4ccccc4O3)cc1	1
CCC(O)Cn1nc(Nc2cccc(Cl)c2F)nc1c3cc(C)nc(C)c3	1
Cc1ccc(NC(=O)CCN2CCC(Cc3ccccc3)CC2)cc1	1
CN1C(=O)N(C)c2nc(SCCN3CCCCC3)n(Cc4ccc(C)cc4)c2C1=O	1
CCCCCCCCCCCCCCCC[N]1=CC=Cc2ccccc12	1
CCN1CCN(CC1)c2cc3[nH]c(nc3cc2Cl)C(=O)C4(C)CCC(CC4)NC(=O)OC	1
CN1Cc2cncn2Cc3ccc(C#N)c(Oc4ccc5CCC(N6CCC1C6=O)c5c4)c3	1
COC(=O)c1[nH]c2ccccc2c1NC(=O)CN3CCN(Cc4ccc5OCOc5c4)CC3	1
Nc1ccc(cn1)c2n[nH]c(n2)C3CCN(Cc4ccc(cc4)c5nc6ccnc(O)c6cc5c7ccccc7)CC3	1
Clc1ccc2c(c1)c(cn2c3ccccc3)C4CCN(CCN5CCNC5=O)CC4	1
Cc1c2CCCN3CCCC3CNc4cc(ccc4C(=O)N)n2c5CC(C)(C)CC(=O)c15	1
Brc1ccc(OCC(=O)Nc2ccccc2)c(CNC3CCCC3)c1	1
CCCN(CC(=O)Nc1ccccc1C)C(=O)c2ccc(N3CCOCC3)c(c2)[N](=O)O	1
COc1ccc(NC(=O)c2occc2)cc1NC(=O)c3cccc(OC(C)C)c3	1
Fc1ccc(cc1)C(CCCCC(=O)N2CCC(CNC(=O)c3cc(cc(c3)C(F)(F)F)C(F)(F)F)C2)c4ccc(F)cc4	1
CC1CN(C(=O)CCC(=O)NCCCN2CCC(Cc3ccccc3)CC2)c4cc(Cl)ccc4O1	1
COc1cnc2C=CC(=O)N(CCN3CCC(CC3)c4nc5cc(Cl)c(F)cc5[nH]4)c2c1	1
Cc1cc(NCCCn2ccnc2)n3nc(C)c(c4ccccc4)c3n1	1
Nc1nnc(SCC(=O)Nc2ccc(F)c(Cl)c2)n1c3ccccc3	1
CC(C)C(=O)NC1CCc2cc(CCN3CCN(CC3)c4nsc5ccccc45)ccc12	1
FC(F)(F)Oc1ccc2[nH]c(nc2c1)C3CCC4(CC3)CN(C(=O)O4)c5ccccc5	1
OC(CN(c1ccc(cc1)[N](=O)O)S(=O)(=O)c2ccccc2)CN3CCCCC3	1
Cc1oc(nc1CN2CCCN(CC2)C(=O)c3occc3)c4ccc(Cl)cc4	1
NC(=O)c1ccsc1NC(=O)CS(=O)(=O)c2ccc(Cl)cc2	1
Clc1ccccc1C(=O)Nc2ccnn2C3CCN(CC4CCC=CC4)CC3	1
CC(=O)N1CCN(CCOc2ccc(NC(=O)c3cccc(F)c3)cc2c4ccnn4C)CC1	1
O=C(CCN1CCN(C\C=C\c2ccccc2)CC1)Nc3ccccc3	1
COc1ccc(cc1)C2CC(=O)C=C(C2)c3cccc(OC)c3	1
FC(F)(F)Oc1ccc(OC2CC2)c(CNC3CCC4CCC3(N4)c5ccccc5)c1	1
Fc1ccc(cc1)C(=O)Nc2ccc(cc2)c3oc(NCCCN4CCCCC4)nn3	1
Fc1cn(CC2CN(C(=O)O2)c3ccc(N4CCC(=CC#N)CC4)c(F)c3)nn1	1
CNc1cc(Nc2cnc(C#N)c(OC(C)CN(C)C)n2)ncc1C3CC3	1
CC(Sc1nnc(c2cccnc2)n1c3ccccc3)C(=O)Nc4ccc(C)cc4	1
COc1cc(F)ccc1c2cncc(c2)C3CCCN3	1
Cc1ccc2c(cccc2n1)N3CCN(CCc4cccc5c4OCc6c(ncn56)C(=O)NC7CC7)CC3	1
CCOC(=O)C1(Cc2ccc(Cl)cc2)CCN(CC1)C(C)CCn3cccn3	1
COc1ccc(cc1)C2=NN(Cc3ccc(cc3)[N](=O)O)C(=O)C=C2	1
CC(C)N1C(=O)COc2c(CCN3CCN(CC3)c4cccc5nc(C)ccc45)cccc12	1
CCN(CC)CCCC(C)Nc1ccnc2cc(Cl)ccc12	1
CC(C)(Cc1ccc2ccccc2c1)NCC(O)COc3ccccc3C#N	1
COc1ccc(CCN2C(CN(NS(=O)(=O)Cc3ccccc3)C2=O)c4ccc(OC)cc4)cc1	1
NC(=O)c1cccc(OC2CC3CCC(C2)N3CC4CC4)c1	1
CC(C)c1onc(n1)N2CCN(C(C)C2)c3ncc(OCc4ccncc4C#N)cn3	1
Oc1nc2ccccc2n1C3=CCN(CCCC(=O)c4ccc(F)cc4)CC3	1
CN(CCCCN1CCN(CC1)c2cccc(NC(=O)C)c2)S(=O)(=O)CC3CCCCC3	1
CC(C)C(CN1CCC(C)(C(C)C1)c2cccc(F)c2)CC(=O)C3Cc4ccc(O)cc4CN3	1
CCCCCCS(=O)(=O)c1ccc(C(=O)CCN2CCNC(=O)C2)c(Cl)c1	1
CCc1ccc(cc1)S(=O)(=O)NC2CC(C)(C)Oc3ccc(cc23)C(=O)N4CCCC4CNc5c(C)cccc5C	1
NS(=O)(=O)c1ccc(CCNCc2cc(Cl)ccc2OCc3ccccc3)cc1	1
COc1ccc2nccc(NC(=O)C3CCC(CO3)NCc4cc5OCCOc5cn4)c2n1	1
CN(C1CCN(C1)C(=O)N2CCC(C2)NCCC(C)(C)c3ccc(Cl)cc3)C(=O)c4ccc(cc4)c5ccc(cc5)C(F)(F)F	1
CC(C)N(CCN(C1CCC2(CC2C1)c3cccc(c3)C#N)C(=O)Nc4ccc(F)c(Cl)c4)C(C)CO	1
CC(C(=O)Nc1nccs1)c2ccc(cc2)[N](=O)O	1
O=C(Nc1ccc(cc1)n2cccn2)C3CCN(Cc4ccsc4)CC3	1
CN(CC#CCC(c1ccccc1)c2ccccc2)C(C)(C)C	1
Cc1oc(nc1CN2CCC(CC2)C(=O)NCc3cccs3)c4ccccc4C	1
CCN1\C(=C\C2=CC=C3C=CC=C(C)C3=[N]2CC)\Sc4ccccc14	1
COc1ccc(CN2CCN(CC2)c3ccccc3F)c(OC)c1	1
CCN(CC1CCCN(CCc2cccc(F)c2)C1)C(=O)c3oc4ccccc4c3	1
CCN(CC)CCOc1cc(c(Cl)cc1Cl)c2nc(SC)nc3[nH]cc(C#N)c23	1
COc1ccc(cc1)S(=O)(=O)N2CCC(CC2)n3cnc4cc(ccc34)C(F)(F)F	1
CC(C)Cc1ccc(cc1)C2=CSC3=NCCN23	1
Oc1ccc(cc1)C2=CC3(CCNCC3)Oc4ccccc24	1
Cc1c(OC2CC3CCC(C2)N3Cc4ccccc4)cccc1C(=O)N	1
Cc1nc(nc(OCCCN2CCCCC2)c1Cl)c3ccccc3	1
Oc1ccc(cn1)c2nc3ccccc3n2Cc4ccc(Cl)cc4	1
NC(=O)c1cccc(OC2CC3CCC(C2)N3C4(CC4)c5ccccc5)c1	1
COC(=O)C(NC(=O)c1cc(nc2ccccc12)c3ccccc3)c4ccccc4	1
COc1cccc2c1c(NCC(C)(C)c3ccccc3)nn2C	1
CC1=CC(=O)C(=NN1c2cccc(c2)C(F)(F)F)C(=O)O	1
O[N](=O)c1ccc(OCCCCN2CCc3ccccc3C2)cc1	1
O=C1Cc2cncn2Cc3ccc(C#N)c(Oc4ccc5cccc(N6CCC(N1)C6=O)c5c4)c3	1
Cc1cn2cc(CC(=O)N3CCC4(CC3)CN(Cc5ccc(cc5)n6cccn6)C4)nc2s1	1
CCCCN1C(=O)N(CC(=O)N2N=C3C(CCC/C/3=C\c4occc4)C2c5occc5)C(=O)C1=O	1
OC(=O)C(Cc1ccc(Cl)cc1)N2CCC(CN3CCC(CC3)Oc4ccc(Cl)c(Cl)c4)CC2	1
COc1ccc(CNC(=O)C2(CC3CC(=NO3)c4ccccc4)CCN(CC2)C(=O)C5CCCC5)cc1	1
CC(C)CO\N=C\COc1ccc(CN2CCC(CC2)NC(=O)C3=CC(=O)c4ccc(F)cc4O3)cc1F	1
COc1ccc(cc1CO)c2ccc3c(nc(nc3n2)N4CCC(O)C4)N5CCOCC5C	1
CCCSc1nnc2N(C)C(=O)c3c4CCCc4sc3n12	1
Cn1cnc(c1)C(=O)N(Cc2ccc(F)c(c2)C(F)(F)F)C3CC4CNCC4C3	1
OC(CN1CCN(Cc2ccccc2)CC1)c3ccc(cc3)[N](=O)O	1
CN1CCCN(CC(=O)Nc2cc(nc(n2)c3oc(C)cc3)n4nc(C)cc4C)CC1	1
CN1CCN(CC1)C(=O)\C(=C\c2ccc(F)cc2)\NC(=O)c3ccccc3	1
Cc1ccnc(C)c1C(=O)N2CCC(C)(CC2)N3CCC(CC3)N(c4ccccc4)c5ccccc5	1
CC1(CCc2ccc3OCOc3c2)NCCc4c1[nH]c5ccccc45	1
CC(C)S(=O)(=O)NC1CN(C)CC1c2ccc(cc2)c3ccc(cc3)C#N	1
N#Cc1cnc(Nc2cc(ncn2)N3CCCNCC3)s1	1
Fc1ccc(NC(=O)CN2CCN(CC2)C(=O)c3oc(cc3)c4nc5ccccc5s4)cc1	1
CCC(C)C(CN1CCC(C)(CC1)c2cccc(F)c2)NC(=O)C3Cc4ccc(O)cc4CN3	1
CCCCNC(=O)C1=CC2=C(N=C3N(C=CC=C3C)C2=O)N(CCN4CCOCC4)C1=N	1
COc1c(O)c(C(=O)C)c(OCc2ccc(Cl)cc2)c3ccoc13	1
O[N](=O)c1ccc(cc1)N2CCN(Cc3cccc(c3)[N](=O)O)CC2	1
CCOc1ccccc1NC(=O)C(NCC2(CCCCC2)N3CCCCC3)c4ccccc4	1
CN1CCN(CCCN2c3ccccc3Sc4ccc(Cl)cc24)CC1	1
CCC(=O)c1cc(F)ccc1OCC(=O)N2CCN(CC2)c3ccc(F)cc3	1
CCOCCCN(C)C1CCN(CC1)C(=O)c2oc3ccccc3c2NC(=O)COc4cccc(C)c4	1
Cc1cccc(OCC(=O)Nc2ccc3c(c2)nc(CCN4CCN(CC4)c5ccccn5)n3C)c1	1
CSCCNC(=O)c1cc2c(nc(C)n2C)c3OC(CCc13)c4ccccc4C	1
Clc1ccc(CNC(=O)CN2CCN(C\C=C\c3ccccc3)CC2)cc1	1
Fc1cc2COC3(CCNCC3C(=O)N(Cc4cccc5ccccc45)C6CC6)c2cc1F	1
COc1cccc(NC(=O)C(NC(=O)C2Cc3ccccc3CN2)c4ccccc4)c1	1
Cc1ccc(NC(=O)C(=O)NCCN2CCN(Cc3ccc(cc3)[N](=O)O)CC2)cc1	1
CCC(C)N1C(=N)C(=CC2=C1N=C3C=CC(=CN3C2=O)C)C#N	1
CN(C1CCN(C1)C2CCCC2)C(=O)c3ccc(cc3)n4c(C)nc5ccccc45	1
N#Cc1cncc(c1)c2cnc3nc(sc3c2)N4CCC(CC4)N5CCCCC5	1
Fc1ccc(OCc2oc(N3CCN(Cc4ccccc4)CC3)c(n2)C#N)cc1	1
O=C(Nc1ccc(cc1)S(=O)(=O)N2CCCCCC2)c3occc3	1
CCN1CCN(CC1)c2cc3[nH]c(SC4(C)CCC(CC4)c5onc(C)n5)nc3cc2Cl	1
O[N](=O)c1cc(Cl)ccc1N2CCN(CC2)C(=O)\C=C\c3ccc(Cl)cc3	1
OC1(CN(CC1CN2CCC(CC2)N(CC=C)C(=O)Cc3ccccc3)C(=O)C4CCCC4)c5ccccc5	1
CC(C)c1cc(C(=O)N2Cc3ccc(OCCNCC(C)(C)C)cc3C2)c(O)cc1O	1
CCN(CC)c1ccc(NC(=O)C2(CCc3cccc(OC)c3C2)N(C)C(=O)OCC(C)C)cc1	1
CC(CC(NC(=O)C1CCC1)c2ccccc2)N3CCC(CC3)c4[nH]ncc4c5ccncc5	1
COc1ccc2CC3N(C)CCc4cccc(c34)c2c1O	1
OC1(CCNCC1c2onc(c2)c3c(Cl)cccc3Cl)c4ccc(F)c(F)c4	1
Cc1cc(C)c(CN2CCCC(CNC(=O)c3ccc(F)cc3)C2)c(c1)n4cccn4	1
COCCN1CCCC(CN2C(=O)c3sc(cc3N=C2c4ccccc4C)c5ccc(Cl)cc5)C1	1
CC(=O)NC1CC2(CCN(Cc3ccc4c(c3)c5ccccc5n4C(=O)N)CC2)c6ccccc16	1
Clc1cnc2c(CCC34CCC(CC3)(CO4)NCc5ccc6OCC(=O)Nc6n5)ccnc2c1	1
CN(CCCC(=O)Nc1ccc(OC(F)F)cc1)S(=O)(=O)c2ccc(F)cc2	1
Clc1cc(CCN2CCN(CC2)C(=O)Cc3ccc(cc3)n4cnnn4)cc5COC(=O)c15	1
FC1CCNCC1c2c([nH]c3cc(F)ccc23)C4CCCCC4	1
Clc1ccc(CC(NC(=O)Cc2ccc(Cl)cc2)C(=O)NC3CC4CCC(C3)N4)cc1	1
COC(=O)c1ccc(Oc2ccc(NC(=O)c3ccc(cc3)C(=N)N(C)C)c(c2)C(=O)Nc4ccc(Cl)cn4)cc1	1
FC(F)(F)c1cc(cc(c1)C(F)(F)F)C2CCCN(C2=O)C3(CCC(CC3)N4CCN(C(=O)C4)c5ccccc5)c6ccccc6	1
Cc1cc2c(F)c(Oc3ncnn4cc(OCCCN5CCCC5)c(C)c34)ccc2[nH]1	1
CCC(CC)C(=O)N1CC(=O)Nc2ccc(Br)cc2C1c3ccccc3	1
CN(C)CCOc1nc2N(C(=O)NCc2c(n1)c3ccccc3Cl)c4c(Cl)cccc4Cl	1
COc1ccccc1NS(=O)(=O)c2cc(ccc2N3CCOCC3)N4Cc5ccccc5C4=N	1
CSc1cccc(NC(=S)N(CCCN2CCC(C)CC2)Cc3cccs3)c1	1
Clc1ccc(OC2CCN(CC2)C3CCN(CC3)S(=O)(=O)NC(=O)c4ccccc4)cc1Cl	1
CC(C)C1(C)CC(=O)N(Cc2ccnc(c2)N3CC(CC3=O)c4ccccc4)C(=N1)N	1
CCc1cc(CNC(=O)c2ccc(OC3CCN(CCc4ccccc4)CC3)cc2)on1	1
CCc1ccc(OCC(=O)N2CCN(CC(=O)Nc3ccccc3Cl)CC2)cc1	1
Cc1ncoc1c2nnc(SCCCN3CC4CC4(C3)c5ccccc5)n2C	1
CCC(=O)c1ccccc1OCCCN2CCC(Cc3ccccc3)CC2	1
Clc1ccc(cc1)S(=O)(=O)N2CCN(CC2)C3CCN(Cc4ccccc4)CC3	1
O[N](=O)c1ccc(cc1)C(=O)NCCC(=O)Nc2cccc(c2)S(=O)(=O)N3CCCCCC3	1
OC1(CCC(CC1)NC2CCN(C2)C(=O)C3CCN(CC3)c4cccc(c4)C(F)(F)F)c5ccc(cn5)c6ncccn6	1
Clc1cnc2oc(nc2c1)N3CCN4CCC3CC4	1
CNCc1cc(ccc1Oc2ccc(Cl)cc2C)C(=O)N	1
OC(COc1cc(O)ccc1NC(=O)NC2CC2)CN3CCC4(CC3)Cc5cc(F)ccc5O4	1
CC(C)n1c(C)ncc1c2ccnc(Nc3ccc(C(=O)N(C)C)c(F)c3)n2	1
COc1cnc2c(NCc3nnc4ccc(nn34)c5cc(C)ns5)ccnc2c1	1
[truncated: 201,854+ more rows]

## Sheet: training_descriptor_selection
Canonical_Smiles	class
CCOC(=O)C1CCN(CC1)C(C)C(=O)c2c(C)[nH]c3cc(C)ccc23	1
Cc1nc(N)nc(SCc2ccc(cc2)[N](=O)O)c1N	1
COc1ccc(NC(=O)N2CCC3(CCN(C)CC3)CC2)cc1F	1
OC1(CN(CC1CN2CCC(CC2)N(CC=C)C(=O)OCc3ccc(cc3)C(F)(F)F)C(=O)C4CCCC4)c5ccccc5	1
CCOc1ccccc1OCC(=O)Nc2cc(ccc2N3CCN(CC)CC3)S(=O)(=O)N4CCCCC4	1
CN(C1CCN(Cc2ccc(cc2)C(F)(F)F)CC1)C(=O)Cc3ccc(c(F)c3)S(=O)(=O)C	1
Clc1ccccc1N2CCN(CC2)C(=O)Nc3ccc4OCC(=O)Nc4c3	1
O=C(N(CC1CCC1)C2CCNC2)c3ccccc3C4CCCC4	1
CN1C(=O)C=Cc2c(CCN3CCN(CC3)c4cccc5nc(C)ccc45)c(Cl)ccc12	1
Fc1ccc2c(noc2c1)C3CCN(CCCNS(=O)(=O)c4ccc5ccccc5c4)CC3	1
Cc1oc(nc1)c2ccc3CCN(CCCSc4nnc(c5cccn5C)n4C)CCc3c2	1
COc1ccc(\C=C\C(=O)N\C(=C/c2occc2)\C(=O)NCCc3nc4ccccc4[nH]3)cc1	1
C[N]1=C2SCC(=NN2c3ccccc13)c4ccc(cc4)c5ccccc5	1
CC(=O)Nc1cccc(CCN2CCN(CC2)c3cccc4nc(C)ccc34)c1	1
Cc1ccc2c(cccc2n1)N3CCN(CCc4cccc5c4OCc6nc(C)cn56)CC3	1
Cc1onc(CN2CCN(CC2)c3c(Cl)cnc4[nH]c(nc34)c5cnn(CC(F)F)c5)c1	1
CN1CCC(COCc2cc(cc(n2)N3CCC(C3)C#N)C(F)(F)F)(CC1)c4ccc(F)cc4	1
COc1ccc(cn1)C2(N=C(NC2C)c3cc(ccn3)C#N)c4ccc(F)cc4	1
Fc1ccc(NS(=O)(=O)c2cccc(c2)C(=O)NCc3ccccc3CN4CCCC4)cc1	1
CN1CCN(CC1)c2ccc(Cl)cc2NC(=O)CSCC(=O)Nc3cccc(C)c3	1
CN(C)CCCCc1ccc(cc1)C(C)(C)C	1
CC1(OCCC(=N1)N)c2cccc(c2)c3cccc(Cl)c3	1
CC(C1=C(CCN(C)C)Cc2ccccc12)c3cnccn3	1
CC(C(O)c1ccc2nc(O)oc2c1)N3CCC(O)(CC3)c4ccc(F)cc4	1
Fc1ccc(CN2C(=Nc3ccccc3C2=O)SC4CCOC4=O)cc1	1
CCCN1C(=O)CN(Cc2ccc(cc2)c3ccc(F)c(CN4CCCCC4)n3)C1=O	1
CC(C)(C)COc1ccc2Oc3ccc(cc3C4(COC(=N4)N)c2c1)c5cncc(F)c5	1
CCN(CC)CCN1C(=O)N=C(SCC(=O)Nc2nc(C)cs2)C3=C1CCCC3	1
Cn1ccc2cc(ccc12)C3(Cc4ccccc4)CCNC3	1
Fc1ccc(NC(=O)CN2CCN(CC(=O)Nc3ccc(OCc4ccccc4)cc3)CC2)cc1	1
COc1ccc(cc1OC2CCN(Cc3ccc(F)cc3Cl)CC2)C(=O)NC4CC4	1
C(CN1CCN(Cc2ccccc2)CC1)C3CCCc4c3cnn4c5ccccc5	1
OC(=O)C1CCC(CC1)NC(=O)C(C2CCCCC2)n3c(nc4cc(F)c(F)cc34)c5ccc(Cl)cc5	1
Cc1ccc(C)c(c1)N2CCN(CCCNC(=O)CCN3C(=O)c4cccn4c5cccnc35)CC2	1
Clc1cccc(c1)N2CCN(CC2)C(=O)CNC(=O)c3oc(Br)cc3	1
ONC(=O)\C=C\c1ccc2OC3(CCN(Cc4ccc(F)cc4)CC3)NC(=O)c2c1	1
Nc1nccc(Nc2ccc(Oc3ccc(Cl)cc3)cc2)n1	1
Fc1ccc2C(=O)C=C(Oc2c1)C(=O)NC3CCN(Cc4ccc(cc4)C(=O)NCCN5CCC(F)(F)CC5)CC3	1
CN1CCN(CC1)C2Cc3ccccc3Sc4ccc(Cl)cc24	1
CCC(O)(CC)c1ccc(cc1)N2CCC(Cc3ccccc3N4CCNCC4)C2=O	1
O=S(=O)(Nc1ccc2[nH]c(Cc3ccc(Oc4ccccc4)cc3)nc2c1)c5ccccc5	1
COc1ccc(NC(=O)CCN2CCN(C\C=C\c3ccccc3)CC2)cc1	1
COc1ccc(CNC(=O)c2oc3ccccc3c2C)c(OC)c1	1
COc1ccc(Cl)cc1Nc2cc(C)nc3ccccc23	1
O[N](=O)c1ccc(CCNCCOc2ccc(cc2)[N](=O)O)cc1	1
CC1CN(CCN1CCc2cccc3N(C)C(=O)C=Cc23)c4cccc5nc(C)ccc45	1
CCOc1ccc(cc1)[N]2=C3CCCCCN3C=C2c4ccc(Br)cc4	1
CN(C)CCN(C(=O)C1=COCCO1)c2nc3ccc(Cl)cc3s2	1
CC(C)(C)OCCN1CCC(CNC(=O)c2cc(Cl)cc(Cl)c2)CC1	1
C[N]1=C(COc2ccccc2)C=CC=C1COc3ccccc3	1
FC(F)Oc1ccc(NC(=O)C2CCCN2C(=O)c3cccs3)cc1Cl	1
CN(Cc1c(C)nc2ccccn12)C(=O)C3CCC(=O)N(CCc4cccc(F)c4)C3	1
Cc1c(CN2CCC(CO)(CCOc3ccccc3)CC2)[nH]c4ccc(Cl)cc14	1
COc1cc(ccc1Nc2nc(Nc3cc4CCN(CC(=O)N(C)C)CCc4cc3OC)ncc2Cl)N5CCOCC5	1
CCC(C)Oc1cc2C(N(C(=O)Cc2cc1OC)c3ccc(cc3)N(C)CC4CCC(CC4)N(C)C)c5ccc(Cl)cc5	1
Fc1ccc(NC(=O)Nc2cc(ccc2N3CCCC3)S(=O)(=O)N4CCOCC4)cc1	1
COc1cc(ccc1NC(=O)CN2CCN(CC2)C(=O)c3occc3)[N](=O)O	1
COc1cccc(c1)c2nnc(CCCCCN3CC4CC4(C3)c5ccc(cc5)C(F)(F)F)n2C	1
CSc1cccc(CN2CCN(CCc3ccccc3)C(CCO)C2)c1	1
OC(=O)C1=CC(=C2C=CC=CN2C1=O)CN3CCN(CC3)c4ccc(Br)cc4	1
CC(C)n1cc(CN2CCC(CC2)C(=O)Nc3cccc(c3)c4cccc(Cl)c4)cn1	1
CCOc1ccc(CN(C)CC(=O)NCc2ccccc2Cl)cc1	1
Brc1ccccc1C(=O)N\C(=C\C=C\c2ccccc2)\C(=O)NCc3occc3	1
CC(C)c1csc(CN2CCN(CCc3ccccc3)C(CCO)C2)n1	1
CCCCN(C)C1=Nc2cccc3cccc1c23	1
Cc1nc2C(=O)N(Cc2c(c1CN)c3ccc(Cl)cc3Cl)c4ccc(Cl)cc4	1
O[N](=O)c1cc(ccc1n2cncn2)C(=O)N3CCN(CC3)S(=O)(=O)c4ccccc4Br	1
OC1CCN(Cc2csc(n2)c3cn(CC4CCOCC4)c5c(Cl)cccc35)CC1	1
CSCCC(=O)N(C)CC1CCCN(CCc2cccc(c2)C(F)(F)F)C1	1
COC(=O)c1ccc(cc1)c2noc(CN(CC3CCCO3)Cc4ccccn4)n2	1
CN(C)C(=O)C1CC2(CCN(CC2)c3cc(N)ccn3)c4ccccc14	1
CCC(O)Cn1nc(Nc2ccc(F)c(F)c2)nc1c3ccnc(C)c3	1
O=C(CSC1=Nc2ccccc2C(=O)N1CC3CCCO3)N4CCN(CC4)c5ccccc5	1
CCN1CCN(CC1)c2ncnc3c2c(cn3c4ccc(F)cc4)c5ccccc5	1
Clc1ccc(CC(=O)NNC(=O)CCN2CCN(Cc3ccccc3)CC2)cc1Cl	1
COc1ccc(cc1)C2CC(=NN2C(=O)CN3CCCCC3)c4cccs4	1
Cn1c(CCCCN2CC3CC3(C2)c4ccc(cc4)C(F)(F)F)nnc1c5cccc(c5)C#N	1
COc1ccc(NC(=O)CN2CCN(CC2)S(=O)(=O)N3CCCCCC3)cc1	1
Cn1cc(NC(=O)c2cc(NC(=O)c3ccc(\C=C\c4cnc5ccccc5c4)cc3)cn2C)cc1C(=O)NCCN6CCOCC6	1
COc1ccc(CCN(C)CCOc2ccc(OC)cc2)cc1	1
COc1cccc(OCC(O)CN2CCc3ccccc3C2)c1	1
COC(=O)c1sccc1n2cccc2C(=O)C(=O)N3CCOCC3	1
OC(CNC(=O)c1cnc(O)cc1C(F)(F)F)CN2CCC(CC2)Oc3ccc(Cl)c(Cl)c3	1
CCOC1CCC(CC1)N2CC(C2)NC(=O)CNc3[nH]nc4ccc(cc34)C(F)(F)F	1
CC1CC(Cc2nc3cc(C)c(C)cc3n2Cc4ccc(Cl)cc4)CCN1	1
CCOc1ccc(cc1)C2=C(C)[N](=C3CCCCCN23)c4ccc(OCC)cc4	1
C1CCC(CC1)C2NC(Cc3c2[nH]c4ccccc34)c5nc(c[nH]5)c6cnccn6	1
Fc1ccc(Cn2c(NC3CCNCC3)nc4ccccc24)cc1	1
CC1CCN(CC1)c2nc(CN3CCCCC3)nc4scc(c5ccccc5)c24	1
Clc1ccc(cc1)C2CC(=O)C=C(C2)c3ccc(cc3)C#N	1
Cc1cc(N2CCN(CC2)c3ccc(cc3[N](=O)O)C(F)(F)F)c4ccccc4n1	1
CC1N=C(NC1(c2ccc(F)cc2)c3ccc(F)nc3)c4cccc(n4)C#N	1
FC(F)(F)c1ccc(nc1)N2CCCN(CC2)S(=O)(=O)c3ccc(cc3)C#N	1
CCCCCCCCCC1=[N](C)C(=CC=C1)CCCCCCCCC	1
Fc1ccccc1C(=O)Nc2ccc(c(F)c2)c3oc(NCCCN4CCCCC4)nn3	1
CC(C)(C)c1cc(CN2CCC(O)CC2)cc(c1O)C(C)(C)C	1
Cc1cc(C(=O)CN2CCN(CC(=O)Nc3ccc(F)cc3)CC2)c(C)n1C4CC4	1
CSCC(C1CCNCC1)c2ccc(Cl)c(Cl)c2	1
CCCN1C(=C(Sc2ccc(cc2)[N](=O)O)C(=O)N(CCC)C1=O)N	1
CCCCCN1C(=O)C(=C(Cl)c2ccccc12)C(=O)OCC	1
OCCCN1C=NC2=C(C(c3ccccc3)c4ccc5ccccc5c4O2)C1=N	1
O[N](=O)c1ccc(cc1)N2CCN(CCN3C(=O)C4CCCCN4C3=O)CC2	1
COc1ccc(CN2CCC(CC2)C(=O)Nc3ccc(Oc4ccccc4)nc3)cc1F	1
Clc1ccc(CC(=O)Nc2ccccc2N3CCN(CC3)C(=O)c4ccccc4)cc1	1
CC(C)n1cc(cn1)c2nc3c(N4CCN(Cc5cc(C)on5)CC4)c(Cl)cnc3[nH]2	1
COc1ccccc1c2nnc(SCCCN3CCc4ccc(cc4CC3)c5cc(C)on5)n2C	1
CN(C)C1CCN(c2ccc(Cl)c(Cl)c2)c3ccccc13	1
CS(=O)(=O)Nc1ccc(CC[N](C)(O)CCOc2ccc(NS(=O)(=O)C)cc2)cc1	1
CCC1CCCCN1C(=O)CSC2=Nc3ccsc3C(=O)N2Cc4ccccc4	1
COc1cccc(c1)c2ccc(NC(=O)C3CCCN(Cc4cnc(C)n4C)C3)cc2	1
O=C1CCN(CCc2ccccc2)CCN1C(CSc3ccccc3)Cc4ccccc4	1
CC(C)n1nc(C(=O)NCC2CCN(CCc3ccc(cc3)[N](=O)O)CC2)c4ccccc14	1
COc1ccc(CN2CCN(Cc3cn(C)nc3c4ccccc4)CC2CCO)c(C)c1C	1
OC1(CCNCC1C(=O)N(Cc2cn(Cc3ccncc3)c4cccc(F)c24)C5CC5)c6ccc(F)c(F)c6	1
NC1=NC2(CO1)c3cc(ccc3OC4(CCC4)C25COC5)c6cncc7ccccc67	1
COc1ccc(NC(=O)C2CCN(CC2)C(=O)c3ccc(OC)cc3)cc1	1
Cc1cc(C)c(C#N)c(n1)N2CCN(CC2)C(=O)C3COc4ccccc4O3	1
C\C(=N\NC(=O)CN1CCN(Cc2ccccc2)CC1)\c3ccc(cc3)[N](=O)O	1
OC(COc1ccc2cc(Br)ccc2c1)CN3CCCC3	1
CC1CN(CCc2ccc(cc2)[N](=O)O)CCN1CCc3ccc(cc3)[N](=O)O	1
CSCCC(NC(=O)COc1ccccc1)C(=O)OCc2ccc(cc2)[N](=O)O	1
CC(C)CN1CCN(C(COc2ccccc2)Cc3ccccc3)C(=O)CC1	1
CN1C(=O)C=Cc2c(CCN3CCN(CC3)c4cccc5nc(C)ccc45)c(C)ccc12	1
Clc1cccc(c1)C(=O)NCCCN2CCN(CCCNC(=O)c3cccc(Cl)c3)CC2	1
CC(C)(C)OC(=O)NC(Cc1ccc(F)cc1C(F)(F)F)C(=O)NCc2nc3cccnc3n2C4(CC4)c5ccccc5	1
CN(CCOc1ccc(Cl)cc1)CC(=O)Nc2ccc(OC(F)F)cc2	1
OC1CN(C1)C2CCN(C2)c3ccc(cn3)N4C=Nn5cc(cc5C4=O)c6ccc(Cl)cc6	1
CN1C(=O)COc2c(CCCN3CCN(CC3)c4cc(F)cc5nc(C)ccc45)cccc12	1
COc1ccc(CN2CCN(CCCc3ccccc3)C(CCO)C2)c(O)c1	1
COc1ccccc1CCNCC(=O)N2CCc3ccccc3C2C4CCCCC4	1
COc1ccccc1c2oc(nn2)C3CCN(CC3)S(=O)(=O)c4ccc(cc4)[N](=O)O	1
Clc1ccc(cc1)C(NC(=O)C2CCC(CC2c3ccc(Br)cc3)N4CCOCC4)c5cnccn5	1
Oc1c(Br)cc(\C=C\2/C(=O)Nc3ccc(I)cc23)cc1Br	1
CN1CCN(CC1)c2cc(C)nc3nc(nn23)c4ccc(Cl)cc4	1
CCN(C1CCS(=O)(=O)C1)C(=O)COC(=O)c2cn(nc2c3ccccc3)c4ccccc4	1
Clc1ccc(CNC2CCN(Cc3ccccc3)CC2)cc1	1
C(Cc1c[nH]c2ccccc12)Nc3ccc(CN4CCOCC4)cc3	1
COc1ccc(cc1)C(=O)N(C2CCN(CC2)c3cc(N)ccn3)c4cc(C)ccn4	1
COc1ccc(CC(N2CCC(CN3CCC(CC3)Oc4ccc(Cl)c(Cl)c4)CC2)C(=O)O)cc1	1
CCOc1cc(CN2CCN(CC2)c3ccc(cc3C)C(=O)NC)cc4NC(=O)C(C)Oc14	1
CC(C)(O)c1ccc(cc1)N2CCC(Cc3ccccc3N4CCNCC4)C2=O	1
CC1=CC=CN2C(=O)C3=C(N=C12)N(Cc4ccc(C)cc4)C(=N)C(=C3)C(=O)NCC5CCCO5	1
COc1ccc(OC)c(CN2CCN(CC3=CC(=O)Oc4cc(O)ccc34)CC2)c1	1
CCCCCCC(O)(CCN1CCCCC1)c2ccccc2	1
CC(=O)C1CCN(CCOc2ccn(n2)c3ccc(Cl)c(Cl)c3)CC1	1
Oc1nnc2c3cc(c4ccccc4)c(nc3ccn12)c5ccc(CN6CCC(CC6)c7n[nH]c(n7)c8ccccn8)cc5	1
CCN(CC)Cc1c(O)ccc2occ(C(=O)c3ccc(OC)cc3)c12	1
Fc1ccc(F)c(c1)C(=O)N2CCC(CCN3CCC(C3)NC(=O)CNC(=O)c4cccc(c4)C(F)(F)F)CC2	1
Clc1cccc(c1)N2CCN(CC2)S(=O)(=O)CCNC(=O)Cc3ccccc3	1
CC(C(N)C(=O)N1CCC(F)C1)c2ccc(cc2)c3ccc(F)cc3	1
Cc1ccc(CN2CCC(CC2)c3cc([nH]n3)c4cccs4)cc1	1
CC1=C(C(c2ccc(Cl)c(Cl)c2)n3nccc3N1)c4ncnn4C5CCCCC5	1
COc1cc2nccc(CCC34CCC(CC3)(CO4)NCc5ccc6OCC(=O)Nc6n5)c2nc1C(=O)O	1
CC1CN(CC(C)N1C)c2ccccc2CC3CCN(C3=O)c4ccc(nc4)C(C)(C)O	1
CN1C(=O)N(Cc2nccc3ccccc23)C(=O)c4c1c(C#N)c(N5CCCC(N)C5)n4CC=C(C)C	1
Fc1ccc(OCc2onc(c2)C(=O)N3CCC(CC3)c4ccncc4)c(Cl)c1	1
CCCCN1CCC(COC(=O)c2cc(Cl)c(N)c3OCCOc23)CC1	1
CCOC(=O)N1CCN(CC1)C(=O)\C(=C\c2ccc(Br)cc2)\NC(=O)c3ccc(OC)cc3	1
Cc1cccc(NC(=O)CSCC(=O)Nc2ccccc2N3CCCC3)c1	1
CC(C)(C)c1csc(n1)N2CCN(CC2)C(=O)C3CCCCC3C(=O)NC4(CC4)C#N	1
Cn1nccc1c2cc(NC(=O)c3cccc(c3)C(F)(F)F)ccc2OCCN4CCCC4	1
CC1CCCN1CCc2ccc(cc2)c3ccc(cc3)S(=O)(=O)N4CCC(O)C4	1
CCN(CC)CCN1C(Nc2ccccc2C1=O)c3ccc(Br)cc3	1
CCc1cc2c(ncnc2s1)N3CCN(CC3)C(=O)c4occc4	1
CCCCN(C)CCCNC(=O)c1cc(nc2ccccc12)c3cccs3	1
Cc1ccc(NC(=O)CCc2nnc3ccc(NCc4occc4)nn23)cc1F	1
CCOC(=O)N1CCC(CN2CCC3(CC2)CN(C(=O)NC)c4ncccc34)CC1	1
CC1(C)CC2CC(C)(CN2CCN3CCN(C3=O)c4cccc(Cl)c4)C1	1
FC1CCNCC1c2c([nH]c3cc(F)ccc23)c4ccsc4	1
O=C(CNCc1cccs1)Nc2ccc(cc2)S(=O)(=O)N3CCCCC3	1
CCOC(=O)C1CCCN(Cc2nc(N)nc(Nc3ccccc3OC)n2)C1	1
Oc1ccc2C(=CC(=O)Oc2c1)CN3CCN(CC3)S(=O)(=O)\C=C\c4ccccc4	1
C(COc1ccc(cc1)C2CCOCC2)CN3CCCCC3	1
COc1ccc(cc1OC)C2=Nn3c(SC2)nnc3c4ccncc4	1
CCOC(=O)C1(CCc2ccccc2)CCN(Cc3ccc(NC(=O)C)cc3)CC1	1
Oc1nc2ccccc2n1C3CCN(CCCN4C(=O)CCc5cc(F)ccc45)CC3	1
COc1ccccc1S(=O)(=O)Cc2oc(cc2)C(=O)NCCCN3CCN(CC3)c4ccc(F)cc4	1
Cc1ccc2c(cccc2n1)c3nnc(SCCCN4CCc5nc6ccc(cn6c5CC4)C(F)(F)F)n3C	1
CCCCN(CC)CCNC(=O)c1oc2nc3cc(Cl)ccc3cc2c1	1
O=C(CSC1=Nc2ccccc2C(=O)N1CCCN3CCOCC3)Nc4cccc(c4)S(=O)(=O)N5CCCCCC5	1
CCCCCCOC(=O)C(C#N)c1nc2ccccc2nc1N3CCN(C)CC3	1
C(COc1ccc(cc1)C2Oc3ccccc3SC2c4ccccc4)CN5CCCC5	1
C(c1ccc(Oc2ccccc2)cc1)c3nc4ccccc4[nH]3	1
O=C1N(CCN2CCCC2)CCc3cc(ccc13)c4ccncc4	1
Cc1cc(Nc2cccc(c2)[N](=O)O)c3ccccc3n1	1
COc1ccc(CN2CCN(CC2)c3ccccn3)c(OC)c1	1
CCN(CC)CCN(C(=O)c1ccc(cc1)[N](=O)O)c2nc3c(OC)cccc3s2	1
CCN(CC)C(=O)c1ccc(cc1)C(=C2CCN(Cc3ccc(F)cc3)CC2)c4ccc(NC(=O)OC)cc4	1
COc1cc(CN(C)CCc2ccccc2)ccc1OCc3ccccc3	1
CC(=O)c1cc(cs1)C(c2csc(c2)C(=O)C)c3csc(c3)C(=O)C	1
Cc1nn(Cc2ccc(Cl)cc2)c(C)c1NC(=O)c3ccc(cc3)[N](=O)O	1
FC(F)(F)c1ccccc1c2noc(n2)C3CCN(CC3)C(=O)NC4CC4c5ccccc5	1
CCCCCCCCN1C2=C(CCC2)C(=N)C3=C1CCCC3	1
CC(C)C(CN1CCC(CC1)c2cccc(F)c2)NC(=O)C3Cc4ccc(O)cc4CN3	1
CCN1CCN(CC1)c2ncnc3scc(c4ccc(C)c(C)c4)c23	1
CN1CCN(CC1)c2ccccc2CC3CCN(C3=O)c4ccc(CC(C)(C)O)cc4	1
FC(F)(F)c1ccc(cc1)C(=O)NCC(N2CCCCCC2)c3ccsc3	1
Cc1ccccc1C2CCc3c(O2)c4nc(C)n(C)c4cc3C(=O)NCC5CC5	1
CC(=O)NC1CCc2cc(CCN3CCN(CC3)c4nsc5ccccc45)ccc12	1
NC1=NC(CF)(C(F)CO1)c2cc(NC(=O)c3ccc(cn3)C#N)ccc2F	1
COCCOCCOCCOCCOCCOCCN(C)CCOC(c1ccccc1)c2ccccc2	1
Cc1cc(C)cc(c1)n2ncc3C(CCCc23)NC(=O)c4csnn4	1
Fc1ccccc1C(=O)Nc2ccc(cc2)c3oc(NCCCN4CCCCCC4)nn3	1
OC1(CN(CC1CN2CCC(CC2)N(CC=C)C(=O)Cc3ccc(Cl)cc3)C(=O)C4CCCC4)c5ccccc5	1
O=C(CCc1ccccc1)Nc2ccnn2C3CCN(C\C=C\c4ccccc4)CC3	1
CN1CCc2cc(Cl)c(O)cc2C(C1)c3ccccc3	1
CN(C)CCC1=C(Cc2cnccn2)c3ccc(C)cc3C1	1
Fc1ccccc1C(=O)Nc2ccc(cc2)c3oc(NCCCN4CCCCC4)nn3	1
CN1CC2CC1CN2c3ncc(cn3)c4cccc5[nH]ccc45	1
Cc1ccc(Cn2c(nc3ccccc23)C4CNCCO4)cc1C	1
CN1CCCN(CC1)C(=O)c2ccc(Cl)s2	1
CCN(CC)CCCNC(=O)c1[nH]c2ccccc2c1Sc3ccc(Cl)cc3	1
COc1cc(ncn1)N2C(=O)N(C(=O)C23CCN(Cc4ncccc4C)CC3)c5ccc(cc5)c6ccc7c[nH]nc7c6	1
CCO\C(=C\1/C(c2cccc(Oc3ccccc3)c2)n4nnnc4N=C1C)\O	1
OC1CN(CC1NC(=O)CNC(=O)c2cccc(c2)C(F)(F)F)C3CCC(CC3)c4ccccc4	1
CC(C)N1CCCC(CN2C(=O)c3nn(cc3N=C2c4ccccc4C)c5ccc(Cl)cc5)C1	1
CN(CC(=O)N(C)C)Cc1ccc2CC(CCc2c1)N(C)C(=O)c3ccc(cc3)c4ccc(F)cc4	1
CN1CC=CCC(C1)c2ccc(Cl)c(Cl)c2	1
Oc1ccc(nn1)c2ccc(OC3CCN(CC3)C4CCC4)nc2	1
O=C(c1ccncc1)c2ccc(cc2)N3CCN(CC3)C4CC(=O)N(Cc5cccs5)C4=O	1
CCN(C1CCS(=O)(=O)C1)C(=O)CSC2=Nc3cc(Cl)ccc3C(=O)N2Cc4occc4	1
CNCCCc1cc(nc(n1)C#N)c2cccc(c2)C(F)(F)F	1
O=C(Nc1ccc2CCCc2c1)C3CCN(CC3)c4c5CCCc5nc6ncnn46	1
O[N](=O)c1ccc(CCN2CCN(CCc3ccc4C(=O)OCc4c3)CC2)cc1	1
CN1C(=O)N(Cc2ncc3ccccc3c2C#N)C(=O)c4c1c(C#N)c(N5CCCNCC5)n4CC=C(C)C	1
O[N](=O)c1cc(ccc1NCCCn2ccnc2)C(=O)c3ccccc3	1
Clc1ccc(Cn2cc(NCCN3CCCCCC3)nn2)cc1Cl	1
CCOc1cc(C)c2ncc(F)c(CCC34CCC(CC3)(CO4)NCc5ccc6OCC(=O)Nc6n5)c2n1	1
Cc1ccc(cc1)S(=O)(=O)N2CCCC(C2)c3nnc4CSc5ccccc5n34	1
CN1C2CCN(CC3=C(C)N=CC3)C(=O)C2c4ccccc14	1
CN(C1CCN(CC1)c2nc3ccccc3n2Cc4ccc(F)cc4)c5nccc(O)n5	1
Cc1onc(n1)C2(NC(Cc3c2[nH]c4ccccc34)c5nc(c[nH]5)c6ccc(F)cc6)c7noc(C)n7	1
Brc1ccc(SCCN2CCN(CCc3ccccc3)CCC2=O)cc1	1
COC(=O)c1cc(c[nH]1)S(=O)(=O)NCC2CCN(Cc3ccc(Cl)cc3)CC2	1
CC1SC(=NC2(COC(CC12)c3onc(C)c3)c4ccc(F)cc4F)N	1
Clc1ccc(COC(Cn2ccnc2)c3ccc(Cl)cc3Cl)c(Cl)c1	1
COc1ncc(cn1)c2cccc(F)c2CCNC(=O)c3ccc(OCCC(F)(F)F)nc3	1
Cc1c(C(O)CN2CCN(Cc3ccc4OCOc4c3)CC2)c5ccccc5n1C	1
Cc1ccc(Oc2ccc(cc2Cl)C3=C(C#N)C(=O)N(CC4CC4)C=C3)c(C)n1	1
Fc1cccc(c1)S(=O)(=O)c2ccc3c4CCNCc4oc3c2	1
O=C(Nc1ccnn1C2CCN(C\C=C\c3ccccc3)CC2)C4CCCC4	1
Cc1c(NC(=O)OCC2COCCN2)cn3ncnc(Nc4ccc5c(cnn5Cc6cccc(F)c6)c4)c13	1
CN1CCN(CC1)c2ccc(cc2)c3nc4c(N5CCN(Cc6cc(C)on6)CC5)c(Br)cnc4[nH]3	1
CCCCN1CCC2(C1)OC(Cc3ccccc23)OC	1
Cn1nc(NCC(=O)NC2CN(C2)C3CCC(CC3)C4CCCCC4)c5cc(ccc15)C(F)(F)F	1
COc1ccc(cc1)c2cc([nH]n2)C3CCN(Cc4ccc(cc4)[N](=O)O)CC3	1
COc1ccc(C2\C(=C(\O)/OCc3ccccc3)\C(=Nc4nnnn24)C)c(c1)C#N	1
COc1ccc(NC(=O)CN(C)CC(=O)Nc2sc3CCCc3c2C(=O)N)cc1	1
COC1CC(C1)(NC(=O)C2CCCC2c3cc(on3)c4ccccc4)c5ccccc5	1
Fc1cccc(C2CCC(NC(=O)N3CCC4(CC3)OC(=O)Nc5ncccc45)c6ncc(CC(F)(F)F)n6C2)c1F	1
O=C(N(CC1CCCN(C1)C2CCCCC2)Cc3cccnc3)c4cc5ccccc5[nH]4	1
CCOC(=O)C1(CCOc2ccccc2)CCN(Cc3ccccc3OC)CC1	1
CC(C)N1CC(NS(=O)(=O)C(C)C)C(C1)c2ccc(cc2)c3cccc(NS(=O)(=O)C)c3	1
CC(=O)N(CCOc1ccc(cc1)[N](=O)O)CCc2ccc(cc2)[N](=O)O	1
COc1ccccc1C(=O)Nc2c(oc3ccccc23)C(=O)N(CCN(C)C)Cc4occc4	1
COc1cc2nccc(CCC34CCC(CC3)(CO4)NCc5ccc6OCC(=O)Nc6n5)c2nc1C#N	1
CCCN1CCN(C(CSc2ccc(OC)cc2)c3ccccc3)C(=O)CC1	1
CN1C(=O)C=C(NCCN(CCO)CCCc2ccc(cc2)[N](=O)O)N(C)C1=O	1
CS(=O)(=O)c1ccc(c(Cl)c1)c2noc(n2)C(CC3CC3)C(N)C(=C4CCCC4)F	1
Brc1oc(cc1)C(=O)N2CCN(CC2)c3ccc4nnc(c5ccccc5)n4n3	1
CC(C)N1C(=O)C(=Cc2ccccc12)C(=O)NC3CC4CCC(C3)N4CCCN5CCOCC5	1
CCOC(=O)N1CCC(CN2CCC3(CC2)CC(=O)N(C)c4ncccc34)CC1	1
OCCC1CN(Cc2cccn2c3nccs3)CCN1Cc4ccc(F)c(F)c4	1
CCOC(=O)C1(CCc2ccccc2)CCN(Cc3cc(OC)c(OC)cc3OC)CC1	1
COc1ccc(cc1)c2cnc3C=Cc4c(cccc4C(O)c3c2)C#N	1
Clc1ccccc1C(=O)Nc2ccnn2C3CCN(Cc4ccccc4)CC3	1
O=C(Cc1ccc(c(c1)C#N)n2cnnn2)N3CCN(CCc4ccc5C(=O)OCc5c4)CC3	1
CSc1ccc(CN(C)C(=O)CSCC(=O)Nc2ccc(C)cc2)cc1	1
Fc1cccc(OCC2CCC(CNC(=O)c3cn[nH]c3)CC2)c1	1
Fc1ccc(Cn2c(nc3ccccc23)C4CCCN(C4)C5CCCCC5)cc1	1
COc1ccc(OC)c(CN2CCN(CC2)S(=O)(=O)c3ccccc3)c1	1
COC(=O)c1c(C)nc(O)nc1SCc2ccc(cc2)C#N	1
CC(C)N1CCCC(CN2C(=Nc3cnc(Oc4ccc(F)cc4)cc3C2=O)C)C1	1
CCOc1ccccc1CN2CCC(CC2)n3nccc3NC(=O)CCCc4ccccc4	1
CC(C)CN1C=Nc2c(C1=N)c(c3ccccc3)c(c4ccccc4)n2Cc5occc5	1
CCN1CC2C(CN(Cc3cccc(OC(F)(F)F)c3)C(=O)c4cn(C)cn4)C2C1	1
Cc1ccc(OCC(O)CN2C(=N)N(Cc3ccccc3)c4ccccc24)cc1	1
FC(F)(F)c1ccc(Nc2nc(CN3CCOCC3)nc4cc(ccc24)c5ncccc5C(F)(F)F)cc1	1
CCN1C(=O)CN(Cc2ccc(cc2)c3ccc(F)c(CN4CCCCC4)n3)C1=O	1
CC(C)N1C(=N)C(=CC2=C1N=C3N(C=CC=C3C)C2=O)C(=O)NCc4occc4	1
COC(=O)C1CC(CCC1N2CCC(NC(=O)c3oc(cc3)c4ccc(cc4)C(F)(F)F)C2=O)NC(C)(C)C	1
CCCCN(CCCC)CCNC(=O)CN1C(=O)CSc2ccc(cc12)S(=O)(=O)N3CCCCC3	1
NC(=O)c1ccccc1OC2CC3CCC(C2)N3Cc4ccccc4	1
CN1C(=O)C(NC(=O)C(N)Cc2ccccc2)N=C(c3ccccc3)c4ccccc14	1
Nc1ncc(nc1OCc2c(Cl)cccc2Cl)c3ccc(cc3)C(=O)N4CCCC4CN5CCCC5	1
CC1=CN2C(=O)C3=C(N=C2C=C1)N(C4CCCCC4)C(=N)C(=C3)C(=O)NC5CCCCC5	1
CCn1c(SCC(=O)NCCc2ccc(Cl)cc2)nnc1c3cccs3	1
CCCCNC(=O)C1=CC2=C(N=C3N(C=CC=C3C)C2=O)N(Cc4cccnc4)C1=N	1
FC(F)(F)CNCCCc1cc(nc(n1)C#N)c2cccc(c2)C(F)(F)F	1
FC(F)(F)Oc1cccc(c1)n2nnc3cc(Cl)c(NCC4CCNCC4)nc23	1
CCCCN(CCCC)CCCNC(=O)C1CC(=NO1)c2ccc(cc2)C(F)(F)F	1
Fc1ccc(CCN2CCC(CC2)S(=O)(=O)c3ccccc3)c(F)c1	1
COc1cccc(OC)c1OCCCN2CCC(Cc3ccccc3)CC2	1
Cc1cccc(c1)N2CCN(CCCCCCN3CCN(CC3)c4cccc(C)c4)CC2	1
COC1Cc2ccccc2C3(CCN(Cc4ccccc4)C3)O1	1
Fc1ccccc1C(=O)Nc2ccc(cc2F)c3oc(NCCCN4CCCCC4)nn3	1
CCOC(=O)N1CCC(CC1)NC(=O)C2CCCN(Cc3nc(oc3C)c4cccc(Cl)c4)C2	1
Cc1nc(NCCCO)nc2ccc(NC(=O)\C=C\c3ccc(OC(F)(F)F)cc3)cc12	1
Cc1cc2OC(=O)C=C(CN3CCN(C\C=C\c4ccccc4)CC3)c2cc1O	1
CC1CN(CCN1c2ncc(OCc3ccc(cc3F)S(=O)(=O)C)cn2)c4oc(nn4)C(F)(F)F	1
Fc1ccc(OCCC2CCC(CNC(=O)c3cn[nH]c3)OC2)cc1	1
COc1ccc(NC(=S)N(CCCN2CCOCC2)C(C)c3oc4ccccc4c3)cc1	1
Fc1ccc(cc1)S(=O)(=O)N2Cc3ccccc3CC2C(=O)N4CCN(CC4)C(=O)c5occc5	1
Clc1ccc(C(=O)CN2C3=NCCCN3c4ccccc24)c(Cl)c1	1
CN1CCN(CC1)c2cccc3ccc(OCc4noc(n4)c5ccc(Cl)cc5)cc23	1
Oc1cc2CCNCC(c3ccccc3)c2cc1O	1
CCOC(=O)N1CCC(CC1)N2CCCC(C2)C(=O)c3ccc4cc(OC)ccc4c3	1
COc1ccc(cc1)C2CN(CCc3ccc(OC)c(OC)c3)CC2CCc4cc5ccc(Cl)cc5[nH]4	1
Cn1cc(cn1)C2(NC(Cc3c2[nH]c4ccccc34)c5nc(c[nH]5)c6ccc(F)cn6)c7noc(O)n7	1
CC(=O)Nc1cccc(c1)C2CCN(Cc3ccc(cc3)C(=O)c4nc5ccccc5n4C6CCOCC6)CC2	1
CCN(CC)CCSc1nc(c2cc(OC)c(Cl)cc2Cl)c3c(c[nH]c3n1)C#N	1
Brc1ccc(cc1)S(=O)(=O)N2CCN(CC(=O)N\N=C\c3ccncc3)CC2	1
COC(=O)C1=C(C)N(Cc2cccnc2)C(=O)/C/1=C\c3sccc3C	1
Cn1cc(cn1)C2(NC(Cc3c2[nH]c4ccccc34)c5nc(c[nH]5)c6ccc(F)cn6)c7noc(CN)n7	1
CCNC(=O)C1CC(C(O)C1O)n2cnc3c(NC(CC)Cc4sccc4Cl)ccnc23	1
CC(=O)c1ccc(Nc2cc(C)nc3ccc(C)cc23)cc1	1
CN1CCC(C1)N(Cc2ccccc2C(F)(F)F)c3ccc(C#N)c(Cl)c3	1
O=C(N1Cc2ccccc2C1)c3ccc(cc3)C4=CC5(CCNCC5)Oc6ccccc46	1
CCOc1cccc(NC(=O)c2cccc(NC(=O)C3CCCC3)c2)c1	1
CN(C)S(=O)(=O)N1CCN(CC1)c2ccnc3cc(Cl)ccc23	1
COc1ccc(cc1)C2CN(CCc3ccc(OC)c(OC)c3)CC2CC(=O)NCc4cccc(Cl)c4	1
COc1ccc(CN2CCC(CC2)c3nc4cc(Cl)ccc4[nH]3)cc1	1
OCC1(CCOc2ccccc2)CCN(Cc3c[nH]nc3c4ccccc4)CC1	1
Cc1ccc(cc1)C(N2CCN(Cc3ccccc3)CC2)c4nnnn4Cc5ccccc5	1
CC1CCN(CCCN(Cc2occc2)C(=S)Nc3ccc(C)c(C)c3)CC1	1
Cc1ccc(cn1)c2c(C)c(CNC3CCCC3)nn2c4ncc(Cl)cc4Cl	1
COC(=O)C1CCN(CCCOc2ccc(cc2)n3c(nc4cc(F)ccc34)c5ccccn5)CC1	1
O[N](=O)c1ccc2OC(=O)C(=Cc2c1)C(=O)N3CCN(CC3)C4CCCCC4	1
CC(NCCO)c1cnc2c(C)c(NC(=O)c3ccc(OCC4CC4)cc3)ccc2c1	1
CC1=CC=CN2C(=O)N=C(SCC(=O)N3CCC(Cc4ccccc4)CC3)N=C12	1
C[N]1=C(C=CC=C1C#Cc2ccc(cc2)c3ccc(O)cc3)C#Cc4ccc(cc4)c5ccc(O)cc5	1
CN1CC2CC1CN2c3ncc(cn3)c4ccc5occc5c4	1
Fc1ccc(CC(=O)N2CCC(CC3CC(=NO3)c4ccc(Cl)cc4)(CC2)C(=O)NCC5CCCCC5)cc1	1
CCCN(CCc1c[nH]c2ccccc12)Cc3ccc(\C=C\C(=O)NO)cc3	1
CC(C)CNC(=O)c1ccc2Sc3cc(F)ccc3C(=Nc2c1)c4ccc(Cl)cc4	1
COc1cc(NC(=O)C\C(=N\NC(=O)C(=O)NC2CCCCC2)\C)c(OC)cc1Cl	1
CC1=Nc2ccccc2C(=O)N1Cc3ccc(cc3)[N](=O)O	1
COc1ccc(CNC(=O)CSc2n[nH]c(N)n2)cc1OC	1
CC(=O)Nc1ccc(cn1)c2cc3sc(nc3cn2)N4CCC(CC4)N5CCCCC5	1
OCC1(CCOc2ccccc2)CCN(CC1)C3Cc4ccccc4C3	1
Cc1[nH]c2ccccc2c1CCN3Cc4ccc(\C=C\C(=O)NO)cc4C3	1
Clc1ccc(OCC(=O)N2CCN(C\C=C\c3ccccc3)CC2)cc1	1
Cc1c(Cl)sc2ncnc(NC3CCN(Cc4cccc(F)c4)CC3)c12	1
Cc1ccccc1C2CCN(CC3CCc4cccnc4C(O)C3)CC2	1
CC(N)C(=O)OC(C)(C)Cc1ccc(Cl)cc1	1
COc1ccc(cc1)N2CCN(CC2)C(=O)C3=CC(=O)c4cc(Cl)ccc4O3	1
CCN(CC)CCC\N=C(/Nc1ccnc2cc(Cl)ccc12)\c3cccnc3	1
COc1cccc(c1)C(=O)N(C2CCN(CC2)c3cc(N)ccn3)c4ccccn4	1
CN1\C(=C/C=N/c2ccccc2C)\C(C)(C)c3ccccc13	1
CC1=Nc2nnnn2C(/C/1=C(/O)\OCc3ccccc3)c4cccc5ccccc45	1
CC(=O)c1ccc(cc1)N2CCN(CC2)C(=O)C3=NN(Cc4ccccc4)C(=O)c5ccccc35	1
CCOC(=O)c1cccc(c1)[N]2=C(C=C(C=C2c3ccccc3)c4ccccc4)c5ccccc5	1
Cc1ccc(NC(=O)COC2=COC(=CC2=O)CN3CCN(Cc4ccccc4)CC3)cc1	1
CC(=O)NCCc1ccccc1c2ccc(C3CNCCC3(O)c4ccc(F)c(F)c4)c(C)c2	1
COc1ccc(cc1)n2c(SCC(=O)NCc3cccs3)nnc2c4ccoc4C	1
CN1CCCC1CN2N=C(Cc3ccc(Cl)cc3)c4ccccc4C2=O	1
CC(CC(NC(=O)C1CCC1)c2ccccc2)N3CCC(CC3)n4c(C)nnc4C	1
CC(=O)C1=NN2C(COc3ccc(F)cc23)C1(CCCN4CCNCC4)c5ccccc5	1
C(NC1CN(Cc2ccccc2)CC1C3CCCCC3)C4CCCCC4	1
COc1cc(ccn1)C2CCC(CC2)N3CC(C3)NC(=O)CNC(=O)c4cccc(c4)C(F)(F)F	1
COc1cc(ncn1)N2C(=O)N(C(=O)C23CCN(Cc4ncccc4C)CC3)c5ccc(cc5)c6ccc(cc6)C(=O)O	1
CC(C)(Cc1ccc2ccccc2c1)NCC(O)COc3cccc(Cl)c3C#N	1
Brc1cc(CCN2CCN(CCc3ccc4C(=O)OCc4c3)CC2)ccc1C#N	1
CC(C)S(=O)(=O)NC1CN(C)CC1c2ccc(cc2)c3cccnc3F	1
Fc1ccccc1COC2=CC(=O)N(C=C2)c3ccc(OCCN4CCCC4)cc3	1
OC1CCC2(O)C3Cc4ccc(O)c5OC1C2(CCN3CC6CCC6)c45	1
Brc1cnc(NC(=O)CN2CCN(CC2)C(=O)c3ccccc3)c(Br)c1	1
CCOc1ccc2nc(C)cc(Nc3ccc4OCCOc4c3)c2c1	1
CCOc1cccc2sc(nc12)N(CCCN(C)C)C(=O)Cc3ccccc3	1
NC(=O)c1cccc(OC2CC3CCC(C2)N3Cc4ccccc4)c1	1
CC(OC1CC(C)C(=O)NCC1c2ccc(F)cc2)c3cc(cc(c3)C(F)(F)F)C(F)(F)F	1
COCCCc1cc(CN(C2CC2)C(=O)C3CNCCC3c4ccc(OCCOc5c(Cl)cc(C)cc5Cl)cc4)cc(OCCOC)c1	1
CCNc1cc(cc(CCc2oc(CC)c(C)n2)n1)N3CCOCC3	1
CN1CCC2(CC1)COc3cc4CCN(C(=O)c5ccc(cc5)c6ccc(cc6C)c7noc(C)n7)c4cc23	1
CCNc1nc2N=C3C=CC(=CN3C(=O)c2cc1C(=O)NCC4CCCO4)C	1
CN(C)CCC\N=C(/Nc1ccnc2cc(Cl)ccc12)\c3ccccc3	1
CCc1ccc(CN2CCC(CC2)n3nccc3NC(=O)c4cccc(F)c4)cc1	1
C(COc1ccc(cc1)C2=CCCC2)CN3CCCCC3	1
COc1ccc(cc1Nc2ncc(Cl)c(n2)c3cnc4ccccn34)N5CCNCC5	1
CC1=CN2C(=O)c3cc(C(=O)NC4CCCCC4)c(NCC5CCCO5)nc3N=C2C=C1	1
ONC(=O)\C=C\c1ccc2CN(CCc3cnn4ccccc34)Cc2c1	1
C1CN2CCC1C(C2)Oc3ccc(cn3)c4ccc5[nH]ccc5c4	1
COc1cc(OC)cc(c1)C(=O)NCC2(CCN(Cc3ccccc3C(F)(F)F)CC2)C#N	1
COc1ccccc1N2CCN(CC(O)COc3ccccc3CC=C)CC2	1
COc1cccc(CN2CCCCCCC2)c1OCc3csc(n3)c4ccc(Cl)cc4	1
COc1ccc(CNC2CCC(C(=O)N3CCC(CC3)(C(=O)N4CCCC4)c5ccccc5)C(C)(C)C2)cc1	1
Nc1ccc(cc1NC(=O)c2ccc(CN3CCC4(CCCN4)CC3)cc2)c5ccsc5	1
O=C(C[N]1=CC=C2C=CC=CC2=C1)c3cccc4ccccc34	1
CC(C)c1ccc(C)cc1OCC2=N[N](=C3CCCCCN23)CC(=O)c4ccc(Cl)cc4	1
Clc1ccc(Cn2cc(NCCN3CCCCC3)nn2)cc1Cl	1
COc1cc(ccc1n2cnc(C)c2)c3cn(nn3)C4CC(CCNC4=O)C5CCCCC5	1
COc1cc2ncc(c(N3CCC4(CC3)OCCO4)c2cc1OC)S(=O)(=O)c5ccccc5	1
CC1CN(CC2(CC2)c3ccc(cc3)C(=O)N)CCN1S(=O)(=O)c4ccc(cc4)C(C)(O)C(F)(F)F	1
COc1cc(\C=C\2/CCCN3CCC(ON=C23)c4cc(F)cc(Cl)c4)ccc1n5cnc(C)c5	1
COc1ccc(CCNCc2ccc(SC)cc2)cc1	1
Cc1ccc(cc1)n2ncc3C(CC(C)(C)Cc23)NC(=O)CCc4ccncc4	1
CCCCCCC\N=C\1/CC(CC(=C1)O)c2ccccc2	1
Cc1cccc(NC(=O)c2ccc(Cl)c(c2)S(=O)(=O)N3CCCCC3)n1	1
COc1ccccc1\C=C\CN2CCC(CC2)n3nccc3NC(=O)CCc4ccccc4	1
OC(CCc1ccccc1)C2CCCC2OCCc3ccc(OC(F)(F)F)cc3	1
Cc1ccc(cn1)c2cnc3nc(sc3c2)N4CCC(CC4)N5CCCCC5	1
OCCN(Cc1ccccc1)Cc2ccc(Cl)cc2	1
Cc1csc(Cn2c(nc3ccccc23)C4CCCN(C4)C5CCCCC5)n1	1
CCOC(=O)N1CCC(CC1)N2Cc3cccc(C(=O)Nc4cccc(F)c4)c3C2=O	1
CCCCOc1ccc(cc1)C(=O)NC2COc3cccc(N4CCN(C)CC4)c3C2	1
CCOC(=O)N1CCC(O)(CN2CCC(C2)N3C(=O)Cc4ccccc34)CC1	1
Fc1ccccc1CN2CCC(CC2)Nc3ncnc4sc5CCCCc5c34	1
COc1ccc(CN2CCc3cc4nc(N)sc4cc3CC2)cc1	1
COC(=O)C(NC1CCC(CC1)c2c[nH]c3ccccc23)C4CCN(CC4)C(=O)\C=C\c5cc(F)c(F)c(F)c5	1
O[N](=O)c1ccc(cc1)C(=O)N2CCN=C2SCc3ccccc3	1
CC1SC(N(CC(O)c2ccc(cc2)[N](=O)O)C1=O)c3ccccc3	1
CCOC(=O)c1cnc2c(OC)cccc2c1NCc3cccnc3	1
CN1CC2CC1CN2c3ccc(nn3)c4ccc5[nH]c(C)cc5c4	1
CCOC(=O)N1CCN(CC1)C(=O)C2(CCN(CC2)c3cc(N)ccn3)c4ccccc4	1
OC1(CN(CC1CN2CCC(CC2)N(CC=C)C(=O)OCc3ccc(F)cc3)C(=O)C4CCCC4)c5ccccc5	1
Fc1ccccc1NC(=O)c2ccc(CN3CCN(CC3)c4ccccc4)cc2	1
CC(Oc1ccc(Cl)cc1C)C(=O)Nc2ccc(cn2)[N](=O)O	1
COc1ccc(OC)c(NC(=O)c2ccccc2NC(=O)c3occc3)c1	1
NCC(O)COc1ccc2ncc(F)c(CCC34CCC(CC3)(CO4)NCc5ccc6OCC(=O)Nc6n5)c2n1	1
FC(F)Oc1ccc2C(=O)C=C(Oc2c1)C(=O)NC3CCN(Cc4ccc5OCOc5c4)CC3	1
Fc1ccc(cc1)C(=O)CN2CCC(CC2)S(=O)(=O)c3ccccc3	1
Cc1cccc2sc(NC(=O)C3CCN(CC3)C(=O)c4occc4)nc12	1
CN(CC1CCCN(CCc2ccc(Cl)cc2)C1)Cc3ccccc3O	1
CC(Cc1c(F)c(F)cc(F)c1F)Nc2ccnc(O)c2c3nc4cc5C(=O)N(CCN(C)C)Cc5cc4[nH]3	1
CC(C)C(CN1CCC(C)(C(C)C1)c2cccc(O)c2)NC(=O)C3Cc4ccc(O)cc4CN3	1
FC(F)(F)c1ccc2onc(NCC(=O)NC3CN(C3)C4CCC(CC4)c5nccs5)c2c1	1
Cc1ccc2nc(\N=C(/N)\NC(=O)NC3CCCCC3)nc(C)c2c1	1
CCN1CCN(CC1)c2nc(Nc3cccc(OC)c3)nc(N)c2[N](=O)O	1
CNc1oc(nn1)c2cn3ncnc(Nc4cnc5[nH]c(C)cc5c4)c3c2C(C)C	1
CC(O\C(=C\1/C(c2cccc3ccccc23)n4nnnc4N=C1C)\O)c5ccccc5	1
OCC(Cc1ccccc1)Nc2c3ccccc3nc4ccccc24	1
C(Sc1nnc(c2cccnc2)n1Cc3occc3)\C=C\c4ccccc4	1
CCN(c1ccccc1)S(=O)(=O)c2ccc(Oc3ccc(cc3)n4ccnc4)nc2	1
CC(=O)NC1CCN(Cc2ccc(OCc3ccc(Cl)cc3)c(Cl)c2)C1	1
CCOCCCN1C2=C(C=C(C(=O)OCC)/C/1=N\C(=O)c3cccnc3)C(=O)N4C=CC=CC4=N2	1
CN1CCN(CC1)c2ccccc2CC3CCN(C3=O)c4cccc(c4)c5ocnn5	1
CN1CCN(CC(=O)Nc2c(oc3ccccc23)C(=O)c4ccccc4)CC1	1
CC(=O)Nc1cccc(c1)C2CCN(Cc3ccc(cc3)C(=O)c4nc5ccccc5n4c6ccc(F)cc6)CC2	1
COC(=O)N1CCc2c(C1)nc(C)n2C3CC4CCC(C3)N4CCC(NC(=O)C)c5cccc(F)c5	1
CN(Cc1ccccc1)C(=O)CSc2nnc(c3occc3)n2c4ccccc4	1
Clc1ccc(cc1)c2nnc(NCCN3CCCC3)c4ccccc24	1
Fc1cccc(c1)C2CCN(CC2)C3=C(C#N)C(=O)N(CC4CC4)C=C3	1
Oc1ccc2c(OC(=O)c3ccccc23)c1CN(CC=C)CC=C	1
COc1cc(ccc1n2cnc(C)c2)c3cn(nn3)C4CCc5ccccc5N(CCF)C4=O	1
CCOc1cc2ncc(C(=O)N)c(Nc3cccc(Cl)c3Cl)c2cc1N4CCCN(C)CC4	1
CCCCN(CCCC)CCCNC(=O)C12CN(Cc3ccccc3)CC1C(=NO2)c4cccc(c4)[N](=O)O	1
CN1C(=O)N(Cc2nccc3ccccc23)C(=O)c4c1c(C#N)c(N5CCCC(N)C5)n4Cc6ccccc6	1
CC(C)N1CCN(CCN2CCN(C2=O)c3cccc(Cl)c3)CC1	1
CC(C)N(CCO)Cc1nc(sc1Cl)c2cn(CC3CCOCC3)c4c(Cl)cccc24	1
Cc1ccc(CC2CCN(CCS(=O)(=O)c3ccc(O)cc3)CC2O)cc1	1
CCCCN(CC)C\C=C\CCc1ccc(Cl)cc1	1
CC1CCN(CCCCOc2ccc(cc2)C(=O)c3ccccc3)CC1	1
CC(C)c1nc(Nc2cc(NCCN)nnc2C(=O)N)ccc1C	1
CC(C)COCC(CN(Cc1ccccc1)c2ccccc2)N3CCCC3	1
Clc1ccc(CN2C(=O)c3ccccc3n4c(CCC(=O)NCCN5CCCC5)nnc24)cc1	1
Clc1cccc(c1)C2N3CCC(NCc4cncn4Cc5ccc(C#N)c(Oc6cccc2c6)c5)C3=O	1
OC(CNC1CCCc2ccccc12)COc3ccc4ccccc4c3	1
CN(C)CCNC(=O)\C(=C\c1oc(cc1)c2cccc(Cl)c2)\NC(=O)c3ccccc3	1
Fc1cccc(c1)C2Nc3ccccc3C(=O)N2Cc4ccccc4	1
CCN(C1CCN(CCC(N2CCN(CC2)S(=O)(=O)CC(F)(F)F)c3ccccc3)CC1)C(=O)Cc4ccc(cc4)S(=O)(=O)C	1
COc1ccc2c(c1)nc3c(O)n(cnc23)\N=C\c4ccc(OC)c(CN5CCCC5)c4	1
Fc1ccc2c(c1)nc(c3ccccn3)n2c4ccc(OCCCN5CCc6ccccc6C5)cc4	1
C1CC(CO1)C2NC(Cc3c2[nH]c4ccccc34)c5nc(c[nH]5)c6ccccc6	1
Cc1ccc(CCOCC2=[N](C)C(=CC=C2)COCCc3ccc(C)cc3)cc1	1
CCc1oc2c(C)c3CCN(CCCCSc4nnc(c5cccc6nc(C)ccc56)n4C)CCc3cc2n1	1
NC1CC(OC2CCCC12)c3ccncc3NC(=O)c4ccc(F)c(n4)c5c(F)cccc5F	1
C1CN2CCC1C(C2)Oc3ccc(nn3)c4ccc5CC=Cc5c4	1
O=C(N(CC1CCC1)C2CCNC2)c3ccccc3Oc4ccccc4	1
CS(=O)(=O)Nc1ccc(cc1)C(=O)C2CCN(CCc3ccccn3)CC2	1
C[N]1=C(C=CC=C1C#Cc2ccccc2Cl)C#Cc3ccccc3Cl	1
CC1CCCN1C2CCN(C2)c3ccc(NC(=O)Nc4cc(Cl)cc(Cl)c4)c(C)c3	1
CCN(CC)CCN1C(=O)N=C(SCC(=O)Nc2ccc(C)c(F)c2)C3=C1CCCC3	1
Clc1cccc(c1)N2CCN(CCN3Cc4ccccc4C3)C2=O	1
CC1=C(CCOC(=O)c2ccc(C)cc2)SC=[N]1Cc3ccccc3	1
COc1ccccc1c2oc3cccc(C(=O)NC4CC5CCCC(C4)N5C)c3n2	1
Clc1ccc(cc1)C(=O)C2CC[N](CCc3ccccc3)(CCc4ccccc4)CC2	1
Nc1ccc(cc1NC(=O)c2ccc(nc2)N3CCC4(CC3)CCN(C4)c5ncccn5)c6cccs6	1
C=CCNc1nc(nc2ccccc12)N3CCCC3	1
CCCCN1N=C(C(=O)Nc2cccc(c2)C(=O)NC3CC3)c4ccccc4C1=O	1
CN1C2CCC1CC(C2)Nc3nc4N(C(=O)NCc4c(n3)c5ccccc5Cl)c6c(Cl)cccc6Cl	1
C(Cc1ccccc1)N2C3CCC2CC(C3)c4c([nH]c5ccccc45)c6ccccc6	1
Cn1ncc(Cl)c1c2cc(NC(=O)c3cccc(c3)C(F)(F)F)ccc2OCCN4CCNC(=O)C4	1
CCn1c(CN2CCN(Cc3ccc(C)cc3)C(CCO)C2)nc4ccccc14	1
Cc1cccc2C(=O)N(CCc3ccccn3)C(C(=O)NCc4ccc(OC(F)(F)F)cc4)c12	1
COc1cc(N2CCN(C)CC2)c(NC(=O)C=C)cc1Nc3nccc(n3)c4c[nH]c5ccccc45	1
CCOC(=O)N1CCC(CN2CCC3(CC2)CN(C(=O)N(CC)CC)c4ncccc34)CC1	1
O=S(=O)(N1CCOCC1)c2cccc(COc3ccc(cc3)C#N)c2	1
CN(C)CCNC(=O)\C(=C\c1oc(cc1)c2cccc(c2)[N](=O)O)\NC(=O)c3ccccc3	1
CC(C)c1nc(SCC(=O)N2CCN(CC2)C(=O)c3occc3)c4c(C)c(C)sc4n1	1
CC(C)N1C(=O)CN(Cc2ccc(cc2)c3cccc(CN4CCCCC4)n3)C1=O	1
Cc1ccc(cc1)C2=CC(=NCCN2)NC(C)(C)Cc3ccccc3	1
CCN(CC)S(=O)(=O)c1ccc(OC)c(NC(=O)CSc2ccccc2)c1	1
Fc1ccc(cc1)C2=Nc3cc(ccc3Sc4ccccc24)C(=O)NN5CCCCC5	1
Fc1cccc(OC(CC2CNC2)c3ccc(Cl)c(F)c3)c1	1
CC(C)(C)CCN1CCC(CNC(=O)Cc2ccc(cc2)C(C)(C)C)CC1	1
Clc1cc(Cl)cc(CNC(=O)N(C2CCN(CC2)C3CCCC3)c4ccc(Br)cc4)c1	1
O=C1N=CC=C2N=C(C(=CC12)c3ccccc3)c4ccc(CN5CCC(CC5)c6n[nH]c(n6)c7ccccn7)cc4	1
CC(NC(=O)C1(CCC(CC1)N2CCC(CC2)c3ccc(F)cc3)c4ccccc4)c5cc(cc(c5)C(F)(F)F)C(F)(F)F	1
OC(COCC1COc2ccccc2O1)CN3CCN(CC3)c4ccc(F)cc4	1
CCC(O)(CC)c1ccc(cn1)N2CCC(Cc3ccccc3N4CCN(C)CC4)C2=O	1
CCOC(=O)C1CCN(CC1)c2cc(C)nc3ccc(OC)cc23	1
COC(=O)C1CC(CN1)Nc2nc(nc3ccccc23)c4ccccc4C	1
Cc1ccc(cc1)C(=O)N2CCN(CC2)c3ccc(NC(=O)COc4ccccc4C)cc3	1
CCOC(=O)c1c2CCCCn2c3c(NCc4ccccc4)ncnc13	1
CCOC(=O)C1(Cc2cccc(OC)c2)CCN(C\C=C\c3ccc(OC)cc3)CC1	1
CC1CCN(CCc2nc3cc(NS(=O)(=O)c4ccc(F)cc4)ccc3n2C)CC1	1
OC1(CCC(CC1)N2CC(C2)NC(=O)CNC(=O)c3cccc(c3)C(F)(F)F)c4cccc(c4)C#N	1
Cc1ccc(CN2CCN(Cc3cccc(c3)n4cccn4)CC2CCO)cc1	1
Cn1c(SCCCN2CCC3CC3(CC2)c4ccc(cc4)C(F)(F)F)nnc1c5ccnnc5	1
Cc1cc([nH]n1)C(=O)N2CCN(CC2)c3ccc(cc3)[N](=O)O	1
CCOC(=O)c1c(C)nc(C)c(C(=O)OCC)c1c2cccc3ccccc23	1
Clc1ccc(OCCNCCc2ccccc2)cc1	1
O=C(NC1CCc2ccc(CCN3CCN(CC3)c4nsc5ccccc45)cc12)c6cccnc6	1
CSc1ccc(\C=N\NC(=O)CN2CCN(Cc3ccccc3)CC2)cc1	1
NC1CC(CCC1c2cc(F)c(F)cc2F)N3Cc4cnc(nc4C3)C(F)(F)F	1
CCN(CC)Cc1ccc2CC(CCc2c1)N3CCN(CCc4ccc(F)cc4)CC3=O	1
CC(C)(C)CC(=O)NC(Cc1ccccc1C(F)(F)F)C(=O)NCc2nc3cccnc3n2Cc4ccccc4	1
CN1CCN(CC(O)(c2ccc(Cl)cc2)c3ccc(Cl)cc3)CC1	1
Cc1ccc(CN2CCN(Cc3ccc(C)s3)CC2CCO)cc1	1
COc1cnc2C=CC(=O)N(CCN3CCC(CC3)c4nc5cc(ccc5[nH]4)C#N)c2c1	1
Nc1cncc(Nc2ccc(Oc3ccc(cc3)C(F)(F)F)cc2)n1	1
COc1cccc(c1)C2CCCN(CCN3CCN(C3=O)c4cccc(Cl)c4)C2	1
CSc1ccc2Sc3ccccc3CC(N4CCN(C)CC4)c2c1	1
CN(Cc1ccc(F)cc1)C(=O)c2cc(COc3ccc(cc3)n4cncn4)on2	1
Cc1cc(c2ccc3CCN(CCSc4nnc(c5ccc(F)c(F)c5)n4C)CCc3c2)n(C)n1	1
COCCN1CCN(CC1)c2ccc(cc2)c3nc4c(N5CCN(Cc6cc(C)on6)CC5)c(Br)cnc4[nH]3	1
CCCCNc1ncnc2sc3CN(CCC)CCc3c12	1
CC(O)Cn1c(cc2cc(ccc12)C(=O)NC(C)(C)C)c3cc(C)cc(C)c3	1
Cc1nc(C)c(s1)c2nnc(SCCCN3CCC4CC4(CC3)c5ccc(cc5)C(F)(F)F)n2C	1
Cc1cccc(c1)c2ccc3ncnc(NCc4cccnc4)c3c2	1
COc1ccc(\C=C\CN2CCCC(C2)C(=O)c3cc(F)ccc3F)cc1	1
N=C1N(CC2CCCO2)C3=C(C=C1C(=O)NC4CCCCC4)C(=O)N5C=CC=CC5=N3	1
Cn1c(CCN2CCCCC2)nc3cc(NS(=O)(=O)c4ccc(Cl)cc4)ccc13	1
CCOc1ccccc1OCC(=O)NN2Cc3ccccc3C2=N	1
C(N1CCN(CC1)C2CCCC2)c3onc(n3)C(c4ccccc4)c5ccccc5	1
Fc1ccc(C2CCN(CC2)c3ccn4c(CC5CC5)nnc4c3C(F)(F)F)c(F)c1	1
COc1ccccc1NC(=O)N2CCC(CC2)C(=O)c3ccc(Cl)cc3	1
Cc1ccc2c(cccc2n1)c3nnc(SCCCN4CC5CC5(C4)c6ccc(Br)cc6)n3C	1
CC1CCCN1CCc2ccc3nc(ccc3c2)c4ccc5nccnc5c4	1
COc1ccc2cc(CN(Cc3cccnc3)Cc4nnnn4Cc5ccccc5)c(O)nc2c1	1
CCOc1nc(NC(=O)C2(CCC2)NC(=O)c3ccc4c(C5CCCC5)c(c6ccc(F)cn6)n(C)c4c3)ccc1\C=C\C(=O)O	1
COCCCNC(=O)C1=CC2=C(N=C3N(C=CC=C3C)C2=O)N(CC=C)C1=N	1
COc1cccc(CC2(CO)CCCN(Cc3[nH]c4ccc(C)cc4c3C)C2)c1	1
CN(Cc1c(C)nc2ccccn12)C(=O)C3CCC(=O)N(Cc4cccc(F)c4)C3	1
Cc1ccc(cc1)C(=O)C2CCN(CCCc3ccccc3)CC2	1
CCc1ccc(cc1)c2oc(C)c(CN3CCC(CC3)C(=O)N4CCN(CC4)c5ccccc5)n2	1
CC1=C(C(c2ccc(Cl)c(Cl)c2)n3nccc3N1)c4ncnn4C5CCCC5	1
CC(C)(C)C(N)C(=O)N1CC(=CC1c2ccccc2)c3cc(F)ccc3F	1
CCN1N=C(C(=N)N=C1N)c2ccc3ccccc3c2	1
COc1cc(\C=C\c2nc(O)c3ccc(cc3n2)C(F)(F)F)ccc1n4cnc(C)c4	1
CCOC(=O)CNc1c(nc2ccc(Cl)cn12)c3ccc(OC)cc3	1
COc1ccc(CC[N]2(O)CCC(CC2)Nc3nc4ccccc4n3Cc5ccc(F)cc5)cc1	1
COc1ccnc(c1)c2ccc3OC(C)(C)C4(COC4)C5(COC(=N5)N)c3c2	1
CCCCNCCC(O)c1cc2c(Cl)cc(Cl)cc2c3cc(ccc13)C(F)(F)F	1
CSc1cccc(c1)N2CCN(CCCNC(=S)Nc3ccc(F)cc3)CC2	1
CC(C)N1CCCC(CN2CCN(CC2)C(=O)Nc3ccc(Cl)c(Cl)c3)C1	1
O[N](=O)c1ccc(cc1)N2CCN(CC2)C(=O)c3ccc4C(=O)N5CCCCCC5=Nc4c3	1
COc1cccc(CN2CCN(CC2CCO)C3CCN(CC3)c4ccccc4F)c1	1
CC(C)c1ccccc1C(=O)N(CC2CCCC2)C3CCNC3	1
C(Nc1nc(nc2ccccc12)N3CCCCC3)c4occc4	1
Cc1ccc(C)c2c(N)c3CCCCCc3nc12	1
CCOC(=O)C1Oc2c(CN3CCCC3)c(O)c(CC)cc2C(=O)C1c4nc5ccccc5s4	1
O[N](=O)c1cccc(c1)C(=O)C[N]2=CC=CC(=C2)NC(=O)c3ccccc3	1
O[N](=O)c1cc(CN2CCCC2)ccc1Sc3ccc(Cl)cc3	1
Cc1ccc(cc1)S(=O)(=O)NNC(=O)c2ccoc2C	1
CN1CCN(CC1)C2Cc3ccccc3Sc4cc(ccc24)C(F)(F)F	1
CO\N=C(/C)\c1ncn2c1COc3c(CCN4CCN(CC4)c5cccc6nc(C)ccc56)cccc23	1
Fc1ccccc1COc2ccc(Br)cc2CNCc3cccnc3	1
CCN1CCN(CC1)C2=NN3C(=O)c4ccccc4N=C3c5ccccc25	1
Cc1c(oc2ccccc12)C(=O)N3CCN(CC3)c4ccc(cc4)[N](=O)O	1
Cc1oc2c(C)c3CCN(CCCSc4nnc(c5cccc6nc(C)ccc56)n4C)CCc3cc2n1	1
Cc1nc(C)c(s1)c2nnc(SCCCN3CCC4(CCc5cc(Cl)ccc45)C3)n2C	1
NC1=NC(=N)C(=NN1Cc2ccccc2C(F)(F)F)c3cccc(Cl)c3Cl	1
O=C(N1CCN(CC1)C(=O)c2cccc3C(=O)c4ccccc4c23)c5occc5	1
CN1CCN(CC(=O)Nc2c(oc3ccc(Cl)cc23)C(=O)c4ccc(C)cc4)CC1	1
Oc1cccc(c1)c2onc(c2)C3CCCC3C(=O)NC4(CCC4)c5ccccc5	1
Cc1ccc(CN2C3CCCC2CC(C3)NC(=O)c4ccc(F)cc4)cc1	1
CC1CCCN1CCc2ccc3nc(ccc3c2)c4csc(n4)c5ccc(OCC(F)(F)F)nc5	1
Fc1cccc(OC2CN(C2)c3c4CCNCCc4nc5ccnn35)c1	1
Cc1cc(C)c(CN2CCC(CC2)n3nccc3NC(=O)C4CCCC4)cc1C	1
NCC1CC1c2cc(Cl)ccc2OCC=C	1
Cc1ccc2c(cccc2n1)N3CCN(CCc4cccc5c4OCc6c(ncn56)C(=O)N7CCCC7)CC3	1
CC(n1cnc2c(nc(cc12)c3cncc4[nH]ccc34)N5CCOCC5C)S(=O)(=O)C	1
Brc1ccc(cc1)S(=O)(=O)N(CC(=O)NCC2CCCO2)Cc3ccccc3	1
C1CCC(CC1)N2CCN(CC2)C(c3ccc4ncccc4c3)c5nnnn5C6CCCCC6	1
CCc1ccc(CNCCc2ccc(F)cc2)cc1	1
Cc1ccc(cc1C)N2CC(CC2=O)C(=O)N3CCC4(CC3)CC(=O)c5ccccc5O4	1
CCCCCCCCC[N]1=CC=Cc2c1ccc3ccccc23	1
C(CNc1nc2ccccc2s1)COc3cccc(CN4CCCCC4)c3	1
Clc1ccc(SCCCN2CCCCC2)cc1	1
CC1=C(Oc2ccccc2S1)c3ccc(OCCCN4CCCC4)cc3	1
OCC1CN(CCC1Cc2ccc(Cl)c(Cl)c2)C3CCN(CC3)C(=O)c4ccc5ncccc5c4	1
C1CCN(CC1)C2CCN(CC2)c3oc4cc(cnc4n3)c5cccc6ccnn56	1
Clc1ccc(c(Cl)c1)n2cc(NCCN3CCCCC3)nn2	1
OCC1(Cc2ccccc2)CCN(Cc3ccc(cc3)C(F)(F)F)CC1	1
CCOC(=O)C1(CCOc2ccccc2)CCN(Cc3cnc(SC)nc3)CC1	1
CC(C)N1CCCC(CN2C(=Nc3ccc(Oc4ccc(Cl)cc4F)nc3C2=O)C)C1	1
Cc1nc(Nc2ccc(Br)cc2)sc1C(=O)NC3CCCC3OCc4ccccc4	1
CC(C)S(=O)(=O)N1CCN(CC1)c2ccnc3cc(Cl)ccc23	1
CC(C)C(=O)NC1CCc2ccc(CCN3CCN(CC3)c4nsc5ccccc45)cc12	1
Fc1ccc(cc1)N2CCN(CC2)C3CCCN(C3)C(=O)CSc4ccccc4	1
CN(C)Cc1c(C)n(Cc2ccccc2)c3C(=O)c4ccc(Br)cc4c13	1
CCOC(=O)c1nc2cc3C(=C(C)Cn3c(CC(C)C)c2c1C)C	1
CCN(CC)CCNc1nc(c(C)s1)c2ccc(OC(F)F)cc2	1
COc1ccc2ncc(O)c(CCC34CCC(CC3)(CO4)NCc5ccc6OCC(=O)Nc6n5)c2n1	1
O=C(Cc1ccc(cc1)n2cnnn2)N3CCN(CCc4cccc(c4)C#N)CC3	1
CC1CCCN(CCCNC(=O)c2cc3COc4cccc(C)c4c3s2)C1	1
Brc1ccc(cc1)N(C2CCN(CC2)C3CCCC3)C(=O)NCc4ccccc4	1
OC1(CCC(CC1)N2CC(C2)NC(=O)CNC(=O)c3cccc(c3)C(F)(F)F)c4nc5ccccc5s4	1
CN1CCN(CC1)c2cc(C)c3cc(NC(=O)c4oc(Br)cc4)ccc3n2	1
Clc1ccc2OC=C(CC3SC(=O)NC3=O)C(=O)c2c1	1
CC(C)c1cc(nc(C)n1)C(=O)NCCCN2CCN(CC2)c3cccc(Cl)c3Cl	1
CN1CC(C(C1)c2ccc(\C=C\C(=O)Nc3ccccc3N)cc2)C(=O)Nc4ccc(Cl)cc4	1
Cc1cc(NCc2c(Cl)ccc(Cl)c2Cl)c3cccc(C(=O)N)c3n1	1
N#Cc1cccc2Cc3cc(cnc3CCc12)c4ccccc4	1
CC1(C)CC(NC(=O)c2csnn2)c3cnn(c3C1)c4cccc(F)c4	1
CN1C2CCC1CC(C2)OC(=O)c3cc(Cl)cc(Cl)c3	1
NC1(CCN(CC1)c2ncnc3[nH]ccc23)C(=O)NCc4ccc(Cl)cc4	1
CC1CCCCN1CCCNC(=O)c2ccc3c(c2)sc4nc(cn34)c5ccc(F)cc5	1
Cc1noc(n1)\C(=C\c2cccc(c2)N3C=C(C(=O)Nc4c(Cl)cncc4Cl)C(=O)c5cccnc35)\c6ccc(cc6)S(=O)(=O)C	1
CC1CNCC2Cc3ccc(Cl)c(C)c3N12	1
COc1ccc(cc1)C(=O)C2CCN(CCc3ccccc3)CC2	1
CC1=C(CCN2CCC(CC2)c3noc4cc(F)ccc34)C(=O)N5CCCC(O)C5=N1	1
COCCn1c(nc2N(Cc3ccccc3)C(=O)NC(=O)c12)c4cccc(c4)[N](=O)O	1
CCCCCCCNC(=O)C1(CC2CC(=NO2)c3ccc(Cl)cc3)CCN(CC1)C(=O)CCCCCBr	1
COc1ccc2cc(ccc2c1)C(C)C(=O)N3CCC(C)CC3	1
Fc1cccc(F)c1c2ccc3[nH]nc(c4cncc(OC5CNCCC56CC6)n4)c3c2	1
Fc1ccc(cc1)c2ccc(NC(=O)NCCCCN3CCCCC3)cn2	1
Cc1ncccc1Oc2ccc(cc2Cl)C3=C(C#N)C(=O)N(CC4CC4)C=C3	1
FC(F)(F)c1cccc(Cn2ccc3c(OC4CCN(Cc5cscn5)CC4)ncnc23)c1	1
CCCCCCCN(CC)CC#CCOC(c1ccccc1)c2ccccc2	1
Cc1cc(C)nc(n1)N2CC3CN(CC3C2)C(=O)c4c(C)cccc4n5nccn5	1
CN1CCN(CC1)c2ccc(NC(=O)c3ccc(cc3)C(F)(F)F)cn2	1
CCN(CC)CCCN(C(=O)c1occc1)c2nc(cs2)c3ccc(Cl)cc3	1
Cc1nc(Oc2ccc(cc2)C(=O)O)ccc1CN3CCC(CC3)N4C(CN(C5CCOCC5)C4=O)c6cccc(Cl)c6	1
CCOCCCN(C)C1CCN(CC1)C(=O)c2oc3ccccc3c2NC(=O)COc4ccc(F)cc4	1
CCCC1(CCCN1)C(=O)c2ccc(Cl)c(Cl)c2	1
CNCCC=C1c2ccccc2CCc3ccccc13	1
OCC1(CCOc2ccccc2)CCN(Cc3ccc(OC(F)F)cc3)CC1	1
CN(C)CCN1CCN(CC1)c2ncc3cc(c4ccccc4)c(nc3n2)c5ccc(CN6CCC(CC6)c7n[nH]c(n7)c8ccc(O)nc8)cc5	1
Fc1cccc2ccc(CN3CCCC(C3)C(=O)c4ccc5OCOc5c4)nc12	1
CCOC(=O)C1(CCOc2ccccc2)CCN(Cc3ccc4OCCOc4c3)CC1	1
Cc1ccc(cc1)c2onc(c2)C(=O)N3CCCc4ccccc34	1
Cc1c(cc(c2cccnc2)n1C)C(=O)NCCCN3CCN(CC3)c4cccc(Cl)c4Cl	1
Cc1ccc(Cl)cc1NC(=O)COC(=O)C2CCCC2	1
CN1C(=O)N(Cc2nc(C)c3ccccc3n2)C(=O)c4c1c(C#N)c(N5CCCC(N)C5)n4CC=C(C)C	1
CCO\C(=C\1/C(C(=C(C)N=C1C)C(=O)OCC)c2sc3ccccc3c2C)\O	1
Cc1c(NC(=O)c2ccc(cc2)c3ccc(F)cc3)ccc4cc(CN5CCCC5)cnc14	1
Clc1ccc(cc1)C(NC(=O)C2CCC(CC2c3ccc(Br)cc3)N4CCOCC4)c5ccncc5Cl	1
CC#Cc1cc(cs1)c2[nH]nc3c2Cc4cc(CN5CCN(C)CC5)ccc34	1
CN(C)S(=O)(=O)N1CCN(CC1)c2ccc(cc2)[N](=O)O	1
CCOc1cc2ncc(C(=O)N)c(Nc3cccc(Cl)c3Cl)c2cc1N4CCN(CC4)C(=O)C	1
CC(C)N(CCc1c(nn2ccccc12)c3ccccc3)Cc4ccc(\C=C\C(=O)NO)cc4	1
Cc1cc(C)nc(Nc2cc(NC3CCCCC3N)cnc2C(=O)N)c1	1
Cc1ccc(CCN2CCC(CC2)C(=O)c3ccc(Cl)cc3)cc1	1
OC1(CN(CC1CN2CCC(CC2)N(CC=C)C(=O)NCc3ccc(Cl)cc3)C(=O)C4CCCC4)c5ccccc5	1
Cc1cc(nc(n1)c2ccccc2)N3CCC(CC3)C(=O)NCC4CC4	1
COc1ccccc1NC(=O)NCCCN2CCN(CC2)c3cccc(Cl)c3	1
COC(=O)Cc1ccc(cc1)n2cc(C3CCN(CCN4CCNC4=O)CC3)c5cc(Cl)ccc25	1
Oc1nc2ccccc2n1C3CCN(CCCN4C(=O)CCc5ccccc45)CC3	1
CC(c1cscn1)c2c(CCN(C)C)sc3ccccc23	1
COc1ccc(CN(C)CC(O)COC(c2ccc(OC)cc2)c3ccc(OC)cc3)cc1	1
CN1CCN(CCCN(C2CCC3(CC23)c4ccc(cc4)C#N)C(=O)Nc5ccc(F)c(c5)C(F)(F)F)CC1	1
Fc1cnc2cc(Cl)cnc2c1CCC34CCC(CC3)(CO4)NCc5ccc6OCC(=O)Nc6n5	1
C\C=C/C=C/C(=O)N1CC2(CC1C(=O)N)CC(=NO2)c3cccc(NC(=O)COc4ccc(Cl)cc4)c3	1
Cc1cc(Cl)ccc1c2nc3OC(C)(C)CC(NC(=O)C(O)C(F)(F)F)c3cc2c4ccc(Cl)cc4	1
COc1nc(nc(C)c1F)N2CC3C(=O)N(C)C(=NC3(C2)c4ccc(F)c(Cl)c4F)N	1
COc1c(cc(CN2CCC(CNCCCCCC(c3ccc(F)cc3)c4ccc(F)cc4)C2)cc1C(C)(C)C)C(C)(C)C	1
Cc1nc2ccccc2n1C3CC4CCC(C3)N4CCC5(CCN(CC5)C(=O)C(C)(C)C)c6cccc(F)c6	1
CC(C)(C)C(=O)CN1C2=NCCCN2c3ccccc13	1
CCCCN(CCCC)CCCOc1ccc(cc1)C(=O)c2c(CCCC)oc3ccc(NS(=O)(=O)C)cc23	1
CCCCN(C)CCNC(=O)CCN1N=C(C=CC1=O)c2ccc(C)cc2	1
CN1CC2CC1CN2c3cnc(cn3)c4ccc5[nH]c(cc5c4)C(F)(F)F	1
Cc1c(C)n(Cc2ccccc2)c3ncnc(OC4CCN(Cc5cscn5)CC4)c13	1
CC(O)C(=O)NC1CC(C)(C)Oc2nc(c(cc12)c3ccc(Cl)cc3)c4ccc(Cl)cc4Cl	1
Cc1nnc(N2CCC(F)C2)c3nn(c(C)c13)c4ccc(OCC(F)(F)F)cc4	1
COCCCc1cc(CCCN2CCS(=O)(=O)CC2)c(Cl)c(CN(C3CC3)C(=O)C4CNCCC45OCc6cc(F)c(F)cc56)c1	1
O[N](=O)c1ccc(cc1)N2CCN(CC2)C(=O)c3ccc4nsnc4c3	1
CCOC(=O)C1CCC(CC1)N2CC(C2)NC(=O)CNc3[nH]nc4ccc(cc34)C(F)(F)F	1
CCn1c(SCc2ccc(cc2)C#N)nnc1c3ccc(cc3)S(=O)(=O)N4CCCCC4	1
COc1cc(N)c(Cl)cc1C(=O)NC2CCN(CCCOc3ccc(F)cc3)CC2(F)F	1
CCCN1CCN(CCCNC(=O)c2cc3COc4cccc(C)c4c3s2)CC1	1
N=C1N(CC2CCCO2)C3=C(C=C1C(=O)NCc4occc4)C(=O)N5C=CC=CC5=N3	1
OC1C(O)C2CC1C3C2C(=O)N(CC4CCCCC4CN5CCN(CC5)c6nsc7ccccc67)C3=O	1
CN1C(=O)COc2c(CCN3CCN(CC3)c4cc(F)cc5nc(C)ccc45)cccc12	1
Cc1occc1c2ncc(OCC(N)Cc3c[nH]c4ccccc34)cc2c5cnc6[nH]nc(C)c6n5	1
CCOCCCN1C(C(=O)NC2CCCCC2)C34OC(C=C3)C(C4C1=O)C(=O)Nc5ccc(OCC)cc5	1
CCOc1ccc(NC(=O)CN2CCN(Cc3c(F)cccc3F)CC2)cc1	1
CN(C)CCN(Cc1cccs1)c2ccccn2	1
CCCCCCCCC1=[N](C)C(=CC=C1)CCCCCCCC	1
COc1ccc(CCN2C(=N)C(=CC3=C2N=C4N(C=CC=C4C)C3=O)C(=O)NCCN5CCOCC5)cc1OC	1
CCN1CCN(CC1)c2nc(Nc3ccc(C)c(C)c3)nc(N)c2[N](=O)O	1
FC(F)(F)c1ccc(cc1)n2ccc(CN3CCC(CC3)NC(=O)N4CC(C4)N5CCCOCC5)c2	1
CC(C)Cn1c(nc2ccccc12)N3CCN(CC3)C(=O)c4cccs4	1
CC(C)N1N=C(C(=O)NNC(=O)c2ccc(OC(F)F)cc2)c3ccccc3C1=O	1
CN(C)Cc1c(C)n(Cc2ccccc2)c3C(=O)c4ccccc4c13	1
CCN(C1CC2CCC(C1)N2CCC(NC(=O)C3CCC3)c4ccccc4)C(=O)Cc5ccc(OC)cc5	1
CCCCCCCNC(=O)C1(CC2CC(=NO2)c3cccc(Br)c3)CCN(CC1)C(=O)CCCCCBr	1
CC(C(=O)NC1(CCC(CC1)N2CCC(O)CC2)c3ccccc3)c4cc(cc(c4)C(F)(F)F)C(F)(F)F	1
CCCN1CCN(C(COc2ccccc2)c3ccccc3)C(=O)CC1	1
COc1ccc(cc1c2ccnc(Nc3ccc(N4CCOCC4)c(OC)c3)c2)C#N	1
COc1ccc(cc1)S(=O)(=O)N(CC(=O)NCc2cccnc2)Cc3ccccc3	1
COc1cccc2c(ccnc12)c3c(C)n(CC(=O)O)c4ccc(C)cc34	1
COc1ccc(cn1)C(NC(=O)CC2CCN(Cc3ccn(c3)c4ccc(cc4)C(F)(F)F)CC2)c5ccc(F)cc5	1
Cc1coc(n1)C2CC3CSC(=NC3(CO2)c4ccc(F)cc4F)N	1
COc1cccc2OC(C(C)S(=O)(=O)c12)c3ccc(OCCCN4CCCC4)cc3	1
COCCC(=O)N1CCCC(C1)C(=O)c2ccc(Oc3ccccc3)cc2	1
O=C(NC1CC1c2ccccc2)N3CCC(CC3)c4onc(n4)c5ccncc5	1
Cc1ccccc1S(=O)(=O)N(CC(O)CN2CCCCC2)c3ccccc3	1
Fc1ccc(CCN2CCC(F)(CC2)S(=O)(=O)c3cccc(F)c3)c(F)c1	1
O[N](=O)c1ccc(CCN2CCN(CCc3ccc(cc3)c4occn4)CC2)cc1	1
Cc1ccccc1C(=O)Nc2ccc(cc2)c3oc(NCCCN4CCCCC4)nn3	1
Fc1cccc(CN2CCC(CC2)Nc3ncnc4sc(Cl)cc34)c1	1
COc1ccccc1N2CCN(CCN(C(=O)c3ccc(F)cc3)c4ccccn4)CC2	1
O[N](=O)c1ccc(COC2=COC(=CC2=O)CN3CCN(CC3)C(=O)c4occc4)cc1	1
CCOC(=O)C1=Cc2[nH]c3ccccc3c2[N](=C1C)c4ccc(cc4)[N](=O)O	1
O=C(CSc1nnc(c2cccnc2)n1c3ccccc3)Nc4ccccc4	1
CC1CCN(CCCNC(=O)C2CCN(CC2)S(=O)(=O)c3c(C)noc3\C=C\c4cccs4)CC1	1
CCC(=O)c1ccc(N2CCN(CC2)C(=O)c3ccccc3)c(F)c1	1
Fc1ccccc1C(=O)N2CCC3(CC2)CC(=O)c4ccccc4O3	1
COCCCc1cc(CN(C2CC2)C(=O)C3CNCCC3c4ccccc4)cc(OCCOC)c1	1
COc1ccc(\C=N\NC(=O)c2cc(OC)c(OC)c(OC)c2)cc1CN3CCc4cc(OC)c(OC)cc4C3C	1
CN1C(=O)COc2c(CCN3CCN(CC3)c4cccc5nc(C)ccc45)cccc12	1
Clc1cccc(CN2CC3CC(N4CCCC34C2=O)c5c[nH]c6ccccc56)c1	1
CCCCCCC[N](CC)(CC)CC#Cc1ccc(Cl)cc1	1
Cc1nc2C(=O)N(Cc2c(c1CN)c3ccc(Cl)cc3Cl)c4ccccc4	1
O=C(Nc1cccc(c1)N2CCN(CCCCNS(=O)(=O)CC3CCCCC3)CC2)C4CC4	1
CCN1C=C(C=C(C)C1=O)C2(N=C(N)c3c(F)cc(F)cc23)c4cccc(c4)c5cncc(c5)C#CC	1
CCC12CCCN3CCc4c(C13)n(c5ccccc45)C(O)(C2)C(=O)OC	1
Clc1cccc(COC2=CC(=O)N(C=C2)c3ccc(OCCN4CCCC4)cc3)c1	1
O=C(c1ccc(cc1)N2CCN(CC2)C3CC(=O)N(Cc4cccs4)C3=O)c5cccnc5	1
COc1ccc2ncc(c(CCC34CCC(CC3)(CO4)NCc5ccc6OCC(=O)Nc6n5)c2n1)C(F)(F)F	1
Cc1ccc2C(=Nc3cc(Br)ccc3Oc2c1)N4CCN(CC(C)(C)C(=O)O)CC4	1
CN(Cc1nccs1)C(=O)C2CCC(=O)N(CCc3ccc(Cl)cc3)C2	1
CC(Nc1nc(nc2ccccc12)N3CCOCC3)c4ccccc4	1
O=C1N\C(=C/c2ccc(CN3CCCC3)cc2)\C(=O)N1c4ccc(Oc5ccccc5)cc4	1
Fc1ccc(cc1)N2CCN(CC2)C(=O)c3oc(cc3)C(=O)c4ccccc4	1
CCCCCCOc1ccc(cc1)C(=O)CCN2CCCC2	1
Cn1nccc1c2cc(NC(=O)c3ccc(F)cc3F)ccc2OCCN4CCOCC4	1
COc1cccc(CCN2CCC(CNS(=O)(=O)c3cc(ccc3C)c4onc(C)c4)CC2)c1	1
CN(C)c1cn(c2ccc(F)cc2)c3ccc(Cl)cc13	1
CC(C)c1ccc(OCC(=O)N(Cc2occc2)C3CCS(=O)(=O)C3)cc1	1
Cc1ccc(cc1)n2cc(CNCCCN3CCCC3=O)c(n2)c4ccc(F)cc4	1
CN1CCN(CC1)c2cc(Cl)c3[nH]c(Nc4ccc(Br)cn4)nc3c2	1
O=C1NCCc2nc(c3ccc(CN4CCC(CC4)c5n[nH]c(n5)c6ccccn6)cc3)c(cc12)c7ccccc7	1
CS(=O)(=O)Nc1ccc(CCC(=O)NCCNc2ccc(Cl)c(Cl)c2)cc1	1
COc1cccc(c1)c2oc(C)c(CCOc3cccc(CC4C(N(C4=O)c5ccc(cc5)C(C)(C)C)C(=O)O)c3)n2	1
CC1CN(CCN1c2ncc(OCc3ccc(cc3F)S(=O)(=O)C)cn2)c4onc(n4)C(F)(F)F	1
COCC#Cc1cc(cs1)c2[nH]nc3c2Cc4cc(CN5CCN(C)CC5)ccc34	1
COc1cc(ccc1n2cnc(C)c2)c3cn(nn3)C4CCc5c(F)c(Br)ccc5N(CC(F)(F)F)C4=O	1
CC1CN(CCN1)c2nc(Nc3ccncn3)c4c(n2)c(C)nn4CCOCC(F)(F)F	1
COc1ccc(Cn2c(nc3ccccc23)N4CCC(C4)N(C)C)cc1	1
Cc1ccc(cc1)C(=O)NC2CCN(CC(=O)Nc3cccc(c3)[N](=O)O)CC2	1
Clc1cccc(N2CCN(CCCCN3CCn4c(cc5ccccc45)C3=O)CC2)c1Cl	1
CC(C)n1nc(C(=O)NCC2CCN(CCc3ccccn3)CC2)c4ccccc14	1
CN1CCN(CCCN(C2CCC3(CC23)c4ccsc4)C(=O)Nc5ccc(F)c(c5)C(F)(F)F)CC1	1
CCOC(=O)N1CCN(CC1)C2=C(N3CCN(CC3)c4ccc(F)cc4)C(=O)C2=O	1
CCc1ccc(CN2CCC(CC2)Oc3ccc(cc3)C(=O)N4CCCCC4)cc1	1
CC1CCCN1CCc2ccc(cc2)c3ccc(cc3)S(=O)(=O)N4CCS(=O)(=O)CC4	1
FC(F)(F)c1ccc2[nH]nc(NCC(=O)NC3CN(C3)C4CCC(CC4)c5ccccc5)c2c1	1
CC(C)c1ccc(C)cc1OCCCN2CCc3ccccc3C2	1
CN1CCN(CC1)c2ccc(NC(=O)c3oc(cc3)c4ccc(Cl)cc4)c(C)c2	1
Clc1cccc(c1)N2CCN(CCN3CC4CCC(CC4)C3)C2=O	1
FC(F)Oc1ccc(cc1)C(=O)C[N]2=CC=C(C=C2)C(=O)NCc3ccccc3	1
CCOC(=O)c1c(CSc2ccsc2)n(C)c3cc(Br)c(O)c(CN(C)C)c13	1
O[N](=O)c1ccc(CCN2CC3CC(CN(CCc4ccc(cc4)[N](=O)O)C3)C2)cc1	1
CC(=O)C1=NN2C(COc3ccc(F)cc23)C1(CCCN)c4ccccc4	1
Oc1ccc(CNC(=O)C2CCN(Cc3ccn(c3)c4ccc(cc4)C(F)(F)F)CC2)c(Cl)c1	1
OCCC1CN(Cc2ccccc2O)CCN1CCCc3ccccc3	1
Cn1nnc(n1)C2CC3(NC2CCC3OCc4cc(cc(c4)C(F)(F)F)C(F)(F)F)c5ccccc5	1
Clc1cccc(c1)n2nc3CS(=O)(=O)Cc3c2NC(=O)Cc4ccccc4	1
COc1cc(NC(=O)C(=O)c2c(C)n(Cc3ccc(Cl)cc3)c4ccncc24)ccn1	1
CN(C1CCN(Cc2ccc(cc2)C(F)(F)F)CC1F)C(=O)Cc3ccc(cc3)S(=O)(=O)C	1
CC(C)(C)C(O)C(=O)N1CC(=CC1c2cccc(O)c2)c3cc(F)ccc3F	1
CCC(O)(c1cn(Cc2ccc3c(c4ccccc4)c(sc3c2)C(=O)OC)nn1)C(F)(F)F	1
COc1cc(ccc1n2cnc(C)c2)c3cn(nn3)C4CC(CCN(CC(F)(F)F)C4=O)c5ccccc5	1
COc1cc(cc(COCC2(CCN(C)CC2)c3ccc(F)cc3)n1)C(F)(F)F	1
N#Cc1c(cc(nc1\N=C\2/SC(=NN2c3ccccc3)c4ccccc4)c5ccccc5)c6ccccc6	1
CC(C)COc1ccc(cc1C(=O)N2CCN(CC2)c3ccc(cc3F)C#N)S(=O)(=O)C	1
CC1CCN(Cc2ccc3c(Cc4c(n[nH]c34)c5csc(c5)C#CCOc6ccccc6)c2)CC1	1
CN(C)CCCn1nc(C2=C(C(=O)NC2=O)c3cn(c4cccnc4)c5ccccc35)c6ccccc16	1
COc1ccc(cc1)[N]2=C3CCCCCN3C(=C2)c4ccc(OC(F)F)cc4	1
CCOC(=O)C1=C2c3ccccc3C(=O)c4cccc(N(C)C1=O)c24	1
CN1C(=O)N(C)c2cc(N3CCCC(C)(N)C3)n(Cc4cc(F)ccc4C)c2C1=O	1
COC1COCCC1NC2CCC(C2)(C(C)C)C(=O)N3CCN(CC3)c4nccc(n4)C(F)(F)F	1
CN(C1CCN(Cc2ccc(cc2)C(F)(F)F)CC1)C(=O)Cc3ccc(cc3)S(=O)(=O)C	1
Cc1ccc(CC(=O)N2CCC(CCNc3ncccn3)CC2)cc1	1
Oc1ccc(cc1O)C(=O)CN2CCN(CC2)S(=O)(=O)c3ccc(Br)cc3	1
CCOC(=O)c1cnc2c(C)cccc2c1NCCCN3CCOCC3	1
CCCN1CCC(CC1)N2CCN(CC2)c3cccc(c3)C(F)(F)F	1
CCOC(=O)N1CCN(CC(=O)Nc2ccc(F)cc2)CC1	1
COc1ccc(CC2CN3C(Cc4ccc(O)cc4)CN=C3N2CC(C)NC(=O)c5ccc(C)c(Br)c5)cc1	1
CCNC(=O)COc1ccc(\C=C\2/COc3ccccc3C2=O)cc1OC	1
NCCCCN(Cc1nccc2c3ccccc3n(CCCN4CCNCC4)c12)C5CCCc6cccnc56	1
COC(=O)C1(CNC(=O)c2cc(Cl)cc(Cl)c2)CCN(Cc3cccc(OC)c3)CC1	1
COc1cc(C)c2ncc(F)c(CCC34CCC(CC3)(CO4)NCc5ccc6OCC(=O)Nc6n5)c2n1	1
CCOC(=O)C1(Cc2cccc(OC)c2)CCN(C\C=C\c3ccccc3)CC1	1
Brc1cccc(CNc2nc3ccccc3n2CCN4CCOCC4)c1	1
CC(C1=C(CCN(C)C)Cc2ccccc12)c3nc(C)cs3	1
CCN1CCN(CC1)C(=O)\C(=C\c2cccs2)\NC(=O)c3ccc(C)c(C)c3	1
COc1cccc(OC2CN(C2)c3c4CCNCCc4nc5ccnn35)c1	1
CCc1oc2cc3CCN(CCCSc4nnc(c5ocnc5C)n4C)CCc3cc2n1	1
COc1ccc(cc1)C(CNC(=O)c2ccc(Cl)c(NC(=O)c3cccs3)c2)N4CCCC4	1
Cc1sc2ncnc(NC3CCN(CC4CCCCC4)CC3)c2c1C	1
COCCNC(C(=O)Nc1ccc(cc1Br)[N](=O)O)c2ccccc2	1
O=C(CNCCc1ccccc1)N2CCc3ccccc3C2C4CCCCC4	1
COc1cc(ccc1n2cnc(C)c2)c3cn(nn3)C4CCc5ccccc5N(CC(F)(F)F)C4=O	1
CCCCNCC(O)c1cc(Cl)cc2\C(=C\c3ccc(Cl)cc3)\c4cc(Cl)ccc4c12	1
COc1ccc(OC)c(c1)[N]2=C3SCCCN3C(O)(C2)c4ccccc4	1
CC(C)(O)CCOc1ccc2ncc(F)c(CCC34CCC(CC3)(CO4)NCc5ccc6OCC(=O)Nc6n5)c2n1	1
CN(CCN1CCN(C1=O)c2ccc(F)cc2)CC34CCC(CC3)C4(C)C	1
CS(=O)(=O)Nc1ccc(CCCN2CCN(C2=O)c3ccc(Cl)c(Cl)c3)cc1	1
COc1ccc(CCN2C(CN(NS(=O)(=O)C)C2=O)c3ccc(cc3)C4CC4)cc1	1
Nc1ccnc(Nc2ccc(Oc3ccc(cc3)C4CC4)cc2)n1	1
CC(=O)n1ccc2cc(ccc12)N3CCN(CCN4Cc5ccccc5C4)C3=O	1
NC(=O)c1cccc(OC2CC3CCC(C2)N3Cc4ccc5OCOc5c4)c1	1
Cc1ncoc1c2nnc(SCCCN3C4CCC3CC(C4)c5ccc(cc5)C(C)(C)C)n2C	1
Fc1ccc(cc1Cl)N2CCN(CCN3Cc4ccccc4C3)C2=O	1
O=C1C(CCN1Cc2ccccc2)N(Cc3cccnc3)Cc4cncn4Cc5ccc(cc5)C#N	1
CCCc1nn(c(O)c1\C=N\CCCN(CC)CC)c2nc3ccccc3s2	1
FC(F)(F)c1cccc(NC(=O)CN2CCN(Cc3ccccc3)CC2)c1	1
OCCC1CN(Cc2cccn2c3nccs3)CCN1CCc4ccccc4	1
COc1cc2nnc(C(=O)N)c(Nc3cccc(Cl)c3F)c2cc1N4CCN(C)CC4	1
NC(=O)c1ccc(OC2CC3CCC(C2)N3Cc4ccccc4)cc1	1
COc1ccccc1C(=O)Nc2ccnn2C3CCN(CC3)C4CCSCC4	1
OC1(CN(CC1CN2CCC(CC2)N(CC=C)C(=O)NCc3ccc(cc3)[N](=O)O)C(=O)C4CCCC4)c5ccccc5	1
NC(=O)C(NC1CCC(CC1)c2c[nH]c3ncccc23)C4CCN(CC4)C(=O)\C=C\c5cc(F)c(F)c(F)c5	1
CCN(CC)CCNC(=O)c1cc2CSc3ccccc3c2s1	1
Fc1ccc2C(=O)C=C(Oc2c1)C(=O)NC3CCN(Cc4ccc(NC(=O)CCN5CCCC5)c(F)c4)CC3	1
COc1ccc2OC(C(C)S(=O)(=O)c2c1)c3ccc(OCCCN4CCCC4)cc3	1
Nc1nc(CN2CCN(Cc3ccc4OCOc4c3)CC2)nc(Nc5ccccc5)n1	1
Cc1cc2N(Cc3ccccc3)C4=NCCCN4c2cc1C	1
CC(CCC=C(C)C)CN1CCC(CC1)N2CCC(CC2)C(=O)N3CCCC3	1
CC(C)(C)OC(=O)NCCCN(Cc1cncn1Cc2ccc(cc2)C#N)C3CCN(Cc4ccccc4)C3=O	1
CN1CCN(CC1)c2ccccc2CC3CCN(C3=O)c4ccc(nc4)N5CCOCC5	1
CCOc1ccc(NC(=O)CN2CCN(CC(=O)Nc3ccc4OCOc4c3)CC2)cc1	1
CC(=O)NCCc1ccccc1c2ccc(C3CNCCC3c4cccnc4)c(Cl)c2	1
CC(C)CN1C(=O)CN(Cc2ccc(cc2)c3cccc(CN4CCCC(C)C4)n3)C1=O	1
CN1CCN(CC1)C(=O)c2ccc3c(Cc4c(n[nH]c34)c5csc(c5)C#CCOc6ccccc6)c2	1
CN1C(=O)CN(Cc2ccc(cc2)c3cccc(CN4CCCCC4)n3)C1=O	1
CCOc1ccc(NC(=O)CN2CCC(CC2)n3cnc4cc(F)ccc34)cc1	1
C(CNC1CCCC1)COc2ccc(cc2)c3ccccc3	1
COC1OC2(CCN(Cc3ccccc3)C2)c4ccccc14	1
CS(=O)(=O)c1ccc(Cl)c(NC(=O)c2cc(ccc2N3CCCC3)S(=O)(=O)N4CCOCC4)c1	1
Fc1ccc(CN2CCN(CC2)C(c3ccc(cc3)C(=O)N4CCC4)c5cccc(NC(=O)C6CC6)c5)cc1	1
OC(COC(c1ccc(Cl)cc1)c2ccc(Cl)cc2)CN3CCCC3	1
CCOC(=O)C1(Cc2ccccc2)CCN(Cc3cn(CC(=O)OC)c4ccccc34)CC1	1
CC1=Nc2ccccc2C(=O)N1c3ccc(OCCCN4CCCCCC4)cc3	1
Cc1ccc(cc1)C2CC(=NN2C(=O)c3occc3)c4ccc(NS(=O)(=O)C)cc4	1
COc1ccc(cc1)c2ccc(cc2)C#CC3=[N](C)C(=CC=C3)C#Cc4ccc(cc4)c5ccc(OC)cc5	1
COCCCc1cc(CN(C2CC2)C(=O)C3CNCCC3C4=CC(=O)N(C)C=C4)cc(c1)c5ccccc5	1
CCCCCCCCC(=O)NCc1ccc(CC(O)CO)c(OC)c1	1
Cc1cc(nc2cc(O)ccc12)N3CCN(CC3)c4ccc(F)cc4	1
CCN1CCN(CC1)c2c(Cl)cccc2NC(=O)c3ccc(cc3)[N](=O)O	1
CCCCc1oc2ccccc2c1C(=O)c3cc(I)c(OCCN(CC)CC)c(I)c3	1
Clc1ccccc1C(=O)NCCC(=O)N(CCc2ccccc2)Cc3ccccc3	1
CN(C)C(=O)C1CC(CN1)Nc2nc(nc3ccccc23)c4ccccc4O	1
CCOCC(CC(C)C)NC(=O)C1CNCC(C1)C(=O)N(C2CC2)c3ccc(cn3)C(C)C	1
O=S(=O)(N1CCCCC1)c2ccc(Oc3ccccc3C#N)nc2	1
Cc1ncsc1c2nnc(CCCCN3CC4CC4(C3)c5ccc(cc5)C(F)(F)F)n2C	1
CN(CCCNC(=O)C1=CC=CN2C(=O)c3ccccc3N=C12)Cc4ccccc4	1
C(C(N1CCNCC1)c2ccccc2)c3ccccc3OC4CC4	1
CCCNCc1ccc(CCN2C=CC(=CC2=O)OCc3ccc(F)cc3)cc1	1
NC1=NC2(CO1)c3cc(ccc3Oc4c(F)nc(cc24)N5CCC(F)(F)CC5)c6cccnc6F	1
COc1nnc(c2ccc(C)c(c2)S(=O)(=O)N(C)C)c3ccccc13	1
Clc1ccc(OCC(=O)N2CCN(CC2)C3CCCC3)cc1	1
CN(C)CCOc1cccc(c1)c2nc3c(N4CCN(Cc5cc(C)on5)CC4)c(Cl)cnc3[nH]2	1
CCCCCCCN1C(CC(C)C)CN=C1Nc2ccccc2	1
Cc1ccc(CN2CCN(CC(=O)\N=N\c3c(O)[nH]c4ccccc34)CC2)cc1	1
COc1ccc2cc3cc(oc3nc2c1)C(=O)NCCN4CCN(Cc5ccccc5)CC4	1
COc1ccccc1C(=O)N\C(=C\c2ccc(Br)cc2)\C(=O)NCCCn3ccnc3	1
O=C(NC1CCC(CCN2CCc3cc(ccc3C2)C#N)CC1)c4ccnc5ccccc45	1
O=C1CC(N2CCN(C\C=C\c3ccccc3)CC2)C(=O)N1Cc4cccs4	1
Cc1cc(C)cc(c1)n2ncc3C(CCCc23)NC(=O)C4CCC4	1
Cc1ccc2c(cccc2n1)N3CCN(CCCc4cccc5NC(=O)COc45)CC3	1
Cc1ccc2c(cccc2n1)c3nnc(SCCCN4CC5CC5(C4)c6ccc(Cl)c(Cl)c6)n3C	1
C1CCCN(CC1)c2nc(nc3ccccc23)c4cccnc4	1
COc1ccc(CCNC(=O)c2ccc(OCCC(F)(F)F)nc2)c(c1)c3cnc(OC)nc3	1
Oc1ccc(cc1)C(=O)NCC2CCC(CC2)OCCOc3ccccc3	1
CC1CCCN(CC(O)COc2ccc(cc2)c3ccccc3)C1	1
CN(C)\C=C\c1nc(SCc2ccc(Cl)cc2)nnc1C	1
COc1ccc(cc1NC(=O)C)S(=O)(=O)N2CCN(C\C=C\c3ccccc3)CC2	1
COc1ccc(CCN2CCN(CCc3ccc(cc3)[N](=O)O)CC2)cc1	1
COc1ccc(F)c(CN(C)CC2CCCN(CCc3ccc(F)cc3)C2)c1	1
Cc1cc(N2CCN(CC2)c3ccccn3)n4cc(nc4n1)c5ccccc5	1
O[N](=O)c1ccc(Cl)c(NC(=O)CN2CCN(C\C=C\c3ccccc3)CC2)c1	1
O[N](=O)c1ccc(CCN2CCN(CCc3ccc(cc3)n4cnnn4)CC2)cc1	1
COC(=O)c1ccccc1OCCCN(CC=C)CC=C	1
CCOc1ccc2nc(sc2c1)N3CCC(CC3)C(=O)N4CCN(CC4)C(=O)c5occc5	1
CCN(CC)CCOC(=O)c1ccc(NC(=O)\C=C\c2cccs2)cc1	1
Fc1ccccc1C(=O)N\C(=C\c2ccc(Br)cc2)\C(=O)NCCCn3ccnc3	1
Oc1ccc2CC3C4CCCCC4(CCN3CC=C)c2c1	1
COc1ccc(cc1)C(C)NC2CCC(C(=O)N3CCC(CC3)(c4ccccc4)c5ccc(OC)nc5)C(C)(C)C2	1
Fc1ccc(cc1)C(NC(=O)C2CCC(CC2c3ccc(Br)cc3)N4CCOCC4)c5ccc(F)cc5	1
COc1ccc2N(C)C(=O)C=C(NC3CCN(Cc4ccc5OCOc5c4)CC3)c2c1	1
CC(C)N1CCCC(CN2C(=Nc3cnc(Oc4ccc5ncsc5c4)cc3C2=O)C)C1	1
C(Cn1c(NCc2nc3ccccc3n2Cc4ccccc4)nc5ccccc15)N6CCOCC6	1
OC1(CN(CC1CN2CCC(CC2)N(CC=C)C(=O)OCc3ccc4nonc4c3)C(=O)C5CCCC5)c6ccccc6	1
CN(C)CCCN(C(=O)c1occc1)c2nc(cs2)c3ccc(Cl)cc3	1
Fc1ccc(\C=C\c2ccc(cn2)S(=O)c3ccccc3)c(F)c1	1
FC(F)CN1C(=O)CN(Cc2ccc(cc2)c3ccc(F)c(CN4CCCCC4)n3)C1=O	1
Clc1ccc(Cn2nc(OCCCN3CCCC3CN4CCCC4)c5ccccc25)cc1	1
COC(=O)c1c(C(=O)OC)n(CCCN)c2ccc(C)cc12	1
COc1cnc2C=CC(=O)N(CCN3CCC(CC3)c4nc5cc(Cl)ccc5[nH]4)c2c1	1
CC1=CC=CN2C(=O)C3=C(N=C12)N(Cc4ccccc4)C(=N)C(=C3)C(=O)NC5CCCCC5	1
CC(C)CN1C(=O)CN(Cc2ccc(cc2)c3ccc(F)c(CN4CCOCC4)n3)C1=O	1
CC1CN(CCN1CCc2cccc3N(C)C(=O)COc23)c4cc(F)cc5nc(C)ccc45	1
Cc1cc(nn1c2cccc(c2)c3c(cccc3C(F)(F)F)C(F)(F)F)C(=O)N	1
OC1(CCNCC1C(=O)N(Cc2cn(Cc3cccc(OC(F)F)c3)c4cccc(F)c24)C5CC5)c6ccc(F)c(F)c6	1
Cc1ncoc1c2nnc(SCCCN3C4CCC3CC(C4)c5ccc(cc5)C(F)(F)F)n2C	1
Fc1ccc(cc1)N(CC(=O)NC2CCCCC2)C(=O)CCC(=O)Nc3nccs3	1
Cc1ccc(CN2C3CCC2CC(C3)Oc4cccc(c4)C(=O)N)cc1	1
COc1ccc(CCN(C)CCCC(C#N)(C(C)C)c2ccc(OC)c(OC)c2)cc1OC	1
Cc1nn(cc1CN2CCC3(CC2)OCC(F)(F)c4cc(Cl)sc34)c5c(F)cccc5F	1
CCC1CCCCN1CCCNC(=O)c2cc3c(Cl)nc4ccccc4c3s2	1
Cn1c(SCCCN2CC3CC3(C2)c4ccc(cc4)C(F)(F)F)nnc1c5ccnnc5	1
NC(=O)c1cccc(SC2CC3CCC(C2)N3Cc4ccccc4)c1	1
Fc1ccc(\C=C(\NC(=O)c2ccccc2)/C(=O)NCC(=O)OCc3ccccc3)cc1	1
COc1cccc(CN(C)CC(O)COC(c2ccccc2)c3ccccc3C)c1	1
CN1CCCN(CC1)C(c2ccccc2)c3ccc(Cl)cc3	1
COc1ccc(NC(=O)C(=O)NCCN2CCN(CC2)C(=O)c3ccc(C)cc3)cc1	1
CC(C)S(=O)(=O)c1ccccc1Nc2nc(Nc3cc(C)c(cc3OC4CCC4)C5CCNCC5)ncc2Cl	1
Cc1ccc(cc1)S(=O)(=O)NCc2ccc(cc2)C(=O)NCCCN3CCC(Cc4ccccc4)CC3	1
ONC(=O)\C=C\c1ccc(CNCCc2c([nH]c3ccccc23)c4ccccn4)cc1	1
C(N1CCc2c([nH]c3ccccc23)C1c4ccccn4)c5cccn5c6ccccn6	1
CCOC(=O)C1CN(CC(=O)N1Cc2ccc(cc2)C(=N)N(C)C)S(=O)(=O)c3cc4cc(Cl)ccc4[nH]3	1
OCC1N=C(NC1(c2ccc(F)cc2)c3ccc(F)cc3)c4cc(ccn4)C#N	1
Cc1ccc(CNC(=O)CSC2=Nc3c(sc4ccccc34)C(=O)N2CCCN5CCCC5)cc1	1
CC(C)\C(=N/CCCN1CCCCC1)\Nc2ccnc3cc(Cl)ccc23	1
COc1cc(ccc1n2cnc(C)c2)c3cn(CC(=O)N(c4ccccc4)c5ccccc5)nn3	1
CC1CN(C)C(C)CC1OC(=O)C(c2ccccc2)c3ccccc3	1
CCN(CC)CCC\N=C\c1c(O)n(nc1c2ccccc2)c3nc4ccccc4s3	1
Clc1ccc(CSc2nnc(CN3CCOCC3)n2c4ccccc4)cc1Cl	1
CC(CC(NC(=O)C1CCC1)c2ccccc2)N3CCC(CC3)n4cc(nc4O)c5ccccc5	1
CCOC1=CC=C\C(=N/C2CCCCC2)\c3c(C)n(C)c(C)c13	1
NC(=O)C(NC1CCC(CC1)c2c[nH]c3cnccc23)C4CCN(CC4)C(=O)\C=C\c5cc(F)c(F)c(F)c5	1
CN(CCc1ccccn1)C2CCCN(C2)S(=O)(=O)c3cc(C)c(Cl)cc3C	1
Cc1c(C)c2OC(C)(CN3CCN(CC3)c4cc(nc(n4)N5CCCC5)N6CCCC6)CCc2c(C)c1O	1
Fc1ccc(cc1)S(=O)(=O)N2CCN(CC2)c3nc(nc4ccccc34)c5cccnc5	1
O=C(Oc1ccc2C=CC(=O)Oc2c1)c3occc3	1
CCCCN(CC)C\C=C\c1ccc(Cl)cc1	1
Fc1cccc(Cn2ccc3c(OC4CCN(Cc5cscn5)CC4)ncnc23)c1	1
O[N](=O)c1ccccc1\C=C\C=N\NC(=O)CN2CCN(Cc3ccccc3Cl)CC2	1
NC1=NC2(CCN(CC2)C(=O)c3ccc(nc3)C#N)Nc4c(F)ccc(F)c14	1
Clc1cccc(c1)N2CCN(CC2)S(=O)(=O)CCNC(=O)c3occc3	1
Clc1cc(Cl)c(cc1C(=O)NCc2cccs2)S(=O)(=O)N3CCOCC3	1
Cc1oc2c(Br)c3CCN(CCCCSc4nnc(c5cccc6nc(C)ccc56)n4C)CCc3cc2n1	1
CC(C)O\C(=C\1/C(C(=C(C)N=C1C)C(=O)OC(C)C)c2ccc(Br)s2)\O	1
COC(C)(C)Cc1ccc(cc1)N2CCC(Cc3ccccc3N4CCN(C)CC4)C2=O	1
COCCOc1cccc(c1)N2CCN(Cc3cccc(c3)c4cc5nc(nn5c(N)n4)c6occc6)CC2	1
C(CSc1ccccc1)OCCN2CCc3ccccc3C2	1
CN1CCN=C1c2ccc(cc2)C(=O)N3CCN(CC3CC(=O)N4CCOCC4)S(=O)(=O)c5cc6ccc(Cl)cc6s5	1
CC(C)(C)COc1ccc2Oc3ccc(cc3C4(COC(=N4)N)c2c1)c5ccccn5	1
OC(=O)C1C2CCC(O2)C1C(=O)O	1
O[N](=O)c1ccc(NC(=O)c2cn(CCC#N)nc2c3ccccc3)cc1	1
CCC(O)Cn1nc(Nc2ccc(F)c(F)c2F)nc1c3cc(C)nc(C)c3	1
CC(CC(NC(=O)C1CCC1)c2ccccc2)N3CCC(CC3)c4oc(CN(C)C)nn4	1
COc1ccccc1C(CNC(=O)c2cccc(c2)S(=O)(=O)N(CC=C)c3ccccc3)N4CCCC4	1
CN(C)C(=O)c1cc2c(nc(C)n2C)c3OC(CCc13)c4ccc5ccccc5c4	1
CCC(=O)NCCc1ccccc1c2ccc(C3CNCCC3C4=CC(=O)N(C)C=C4)c(Cl)c2	1
OCC1CCCN1CCN(C2CCC3(CC3C2)c4cccc(c4)C#N)C(=O)Nc5ccc(F)c(Cl)c5	1
OC1(CN2CCN(Cc3ccccc3)CC2)CCN(CC1)S(=O)(=O)c4ccc(Cl)cc4	1
CCN(CC)CCCNC(=O)C1=CN(CC)c2ccc(cc2C1=O)S(=O)(=O)N(C)C3CCCCC3	1
CN(C)CCC1=C(Cc2cnccn2)c3ccc(Cl)cc3C1	1
Cc1nc(ccc1c2nnc(CCCCN3CC4CC4(C3)c5ccc(cc5)C(F)(F)F)n2C)C(F)(F)F	1
ONC(=O)\C=C\c1ccc2OC3(CCN(Cc4ccccc4)CC3)CC(=O)c2c1	1
CCCN(CC)CC#Cc1ccc(C)cc1	1
COc1ccc2ncc(F)c(CCC34CCC(CC3)(CO4)NCc5ccc6OC(C)C(=O)Nc6n5)c2n1	1
COc1cccc(c1)C23CCC(C2C3)N(CCCN4CCN(C)CC4)C(=O)Nc5ccc(F)c(Cl)c5	1
CCCN1C(=O)c2ccccc2N=C1c3ccc(OCCCN4CCCCC4)cc3	1
Cc1nn(cc1CN2CCC3(CC2)OCc4ccccc34)c5ccccc5	1
CCCCCCCC1=[N](C)C(=CC=C1)CCCCCCC	1
CN1C2CCC1C=C(C2)N(C(=O)c3ccc(Cl)cc3)c4ccccc4	1
CN1C2CCC1CC(C2)Oc3cccc(CN4C=Nc5cc(sc5C4=O)c6ccc(Cl)cc6)c3	1
NC1CN(CCC1c2cc(F)c(F)cc2F)c3cnc4nccnc4n3	1
CSc1ccc(CN2CCC(CC2)n3nccc3NC(=O)c4ccccc4C)cc1	1
COc1ccc(CCNC(=O)C2=CC3=C(N=C4C=CC=CN4C3=O)N(CCCN5CCOCC5)C2=N)cc1	1
CCCN(CCc1ccccc1)C2CCc3c(O)cccc3C2	1
Fc1cnc2ccc(OC3CCC3)nc2c1CCC45CCC(CC4)(CO5)NCc6ccc7OCC(=O)Nc7n6	1
Fc1ccc(cc1)C(=O)NC(=S)NC2CCN(Cc3ccccc3)CC2	1
CC1(Oc2ccccc2C(=N1)N)c3cccc(c3)c4cncnc4	1
Cc1ncoc1c2nnc(SCCCN3CC4CC4(C3)c5cccc(Cl)c5)n2C	1
FC(F)(F)c1ccc2c(c1)nnn2C3CCN(CC(=O)NCc4cccs4)CC3	1
CCCCOC(=O)c1ccc(Nc2cc(C)nc3ccc(OC)cc23)cc1	1
CC1CN(CCN1CCc2cccc3N(C)C(=O)C=Cc23)c4cc(F)cc5nc(C)ccc45	1
COc1ccc(NC(=O)CN2CCN(CC2)S(=O)(=O)c3ccc(Cl)cc3)cc1	1
N\C(=N/C(=O)c1nc(Cl)c(N)nc1N)\NCc2ccc(Cl)c(Cl)c2	1
Cc1ccc(cc1)N2C(=O)CC(N3CCN(CC3)C4CCc5ccccc5C4)C2=O	1
CNC(=O)N(Cc1ccsc1)C2CCN(CC2)C(C)CCNC(=O)c3c(C)cc(Cl)nc3C	1
OC1=C(Oc2cc(O)cc(O)c2C1=O)c3ccc(O)cc3	1
COc1ccc(cc1OC)C(=O)C2CCCN(Cc3cccc4OCOc34)C2	1
CN(C)C(CNC(=O)CCC1=Nc2cc(Cl)ccc2N(Cc3ccccc3)C1=O)c4ccccc4	1
CCCCCCCN1CCN(C(CO)Cc2ccccc2)C(=O)CC1	1
Cc1ccccc1CSc2nnc(c3occc3)n2Cc4occc4	1
Cc1cncc(c1)c2c(C)c(CNC3CCCC3)nn2c4ncccc4Cl	1
OC(COc1cc(F)ccc1C(=O)NC2CC2)CN3CCC4(CC3)Cc5cc(Cl)ccc5O4	1
Clc1cccc(CN2CCC(N(CCN3CCOCC3)Cc4cncn4Cc5ccc(cc5)C#N)C2=O)c1	1
Fc1ccccc1Cn2ccc3c(OC4CCN(Cc5cscn5)CC4)ncnc23	1
COc1ccc(cc1F)c2nn(cc2CNCCc3c[nH]cn3)c4ccccc4C	1
COc1ccc(cc1)C(C)NC2CCC(C(=O)N3CCC(CC3)(N4CCCCC4)c5ccccc5)C(C)(C)C2	1
Cc1cccc(NC(=O)CSc2nnc(c3cnccn3)n2CC=C)c1	1
COc1ccc(C)cc1S(=O)(=O)N(CC(=O)N2CCOCC2)c3cc(C)cc(C)c3	1
COc1ccc(CCN(C)CCOc2ccccc2)cc1	1
CCC(CC)COC(=O)C(C#N)c1nc2ccccc2nc1N3CCN(CC)CC3	1
CN1C(=O)C=Cc2c(CCN3CCN(CC3)c4cccc5nc(C)ccc45)cccc12	1
COc1ccc(\C=N\NC(=O)c2ccccc2)cc1CN3CCN(CC3)c4ccc(F)cc4	1
N#Cc1ccc(CCN2CCN(CCc3ccc(cc3)C#N)CC2)cc1	1
CN(C)Cc1cc(C)ccc1Oc2ccc(Cl)c(Cl)c2	1
COc1cc(ccc1Nc2ncc(Cl)c(n2)c3cnc4ccccn34)N5CC6CN(CCO)CC(C5)O6	1
Cc1ccc(CCCCN2CCC(CO)CC2)cc1	1
O[N](=O)c1ccc(\C=C(/NC(=O)c2ccccc2)\C(=O)N3CCOCC3)cc1	1
CCC1(C2CN(CCCC3(O)CCCCC3)CC12)c4cccc(NS(=O)(=O)C)c4	1
CCOC(=O)Nc1ccc2CCc3ccccc3N(C(=O)CCN(C)C)c2c1	1
Cc1cc(C)n(n1)C(=O)CCC2COc3ccccc3O2	1
OC(COc1cc(O)ccc1C(=O)N2CCC(O)CC2)CN3CCC4(CC3)Cc5cc(Cl)ccc5O4	1
Cc1cc(ccn1)C(NC(=O)C2CCC(CC2c3ccc(Br)cc3)N4CCOCC4)c5ccc(Cl)cc5	1
NC(=S)N\N=C\1/CCOc2ccc(F)cc12	1
C(Cc1ccccc1)\N=C\2/CCCc3c2[nH]c4ccccc34	1
C(CN1CCCC1)Oc2ccc3Nc4nccc(n4)c5ccc(COC\C=C\COCc2c3)s5	1
CC(c1cccnc1F)c2c(CCN(C)C)sc3ccccc23	1
Clc1ccc2oc(cc2c1)C(=O)NCc3ccc4OCOc4c3	1
CCCCN(CCCC)CCNC(=O)C1=CN(CC)c2ccc(cc2C1=O)S(=O)(=O)N3CCc4ccccc4C3	1
CCOc1cncc(c1)c2ccc3OCC4(CC4)C5(COC(=N5)N)c3c2	1
COc1cc(\C=C\c2nc(NCc3ccccc3)c4c5CCCc5sc4n2)ccc1n6cnc(C)c6	1
COc1ccc(cc1)C2CN(CCc3ccc(OC)c(OC)c3)CC2Cc4nc5cc(Cl)ccc5[nH]4	1
CSc1ccc(CN2CCN(Cc3ccc(cc3)[N](=O)O)CC2)cc1	1
CCCCCC1CN(CCCC)C(=O)C1CC(=O)NCc2ccc(OC)cc2	1
CC(=O)NC(CCN1C2CCC1CC(C2)n3c(C)nc4CN(CCc34)c5ccncn5)c6cccc(F)c6	1
CCn1cc(cn1)C2(NC(Cc3c2[nH]c4ccccc34)c5nc(c[nH]5)c6ccc(F)cn6)c7oc(nn7)N(C)C	1
COc1ccc(cc1)C23CC2CN(CCCSc4nnc(c5ocnc5C)n4C)C3	1
COc1ccc(cc1OS(=O)(=O)c2ccc(Br)cc2)C(=S)N3CCOCC3	1
COc1ccc(CN2CCOCCOCCN(Cc3ccc(OC)cc3)CCOCCOCC2)cc1	1
CCOC(=O)c1ccc(NC(=S)N(CCN2CCCCCC2)Cc3occc3)cc1	1
O=C(OCc1ccccc1)N2CCC(CNc3cccnc3)CC2	1
CC(=O)Nc1cccc(c1)C2CCN(Cc3ccc(Oc4nc5ccccc5n4c6ccc(F)cc6)cc3)CC2	1
O=C1Nc2ccccc2C3=NC(CN4CCN(CC4)C(c5ccccc5)c6ccccc6)CN13	1
Fc1ccccc1OC(CC2CNC2)c3ccc(Cl)c(F)c3	1
FC(F)(F)Oc1ccc(cc1)S(=O)(=O)Nc2ccc(cc2)C34CNCC3C4	1
O[N](=O)c1cccc(\C=C(\NC(=O)c2occc2)/C(=O)NCCc3ccccc3)c1	1
O=C1C=C(OCc2ccccc2)C=CN1c3ccc4c(cnn4CC5=NCCN5)c3	1
Cc1ccc(cc1)C(=O)N2CCN(CCNC(=O)C(=O)NCc3ccc(Cl)cc3)CC2	1
CCCCN(CC)CCCNC(=O)C1C(N(C)C(=O)c2ccccc12)c3cn(C)c4ccccc34	1
CC(CC(C)(C)C)N1CCC(CNC(=O)c2cc(Cl)cc(Cl)c2)CC1	1
CCCS(=O)(=O)c1ccc(cc1)c2ccc(CCN3CCCC3C)cc2	1
Cn1cccc1CNC(=O)CC2CCN(Cc3ccn(c3)c4ccc(cc4)C(F)(F)F)CC2	1
CC(C)OC(=O)N1CCc2nc(C)n(C3CC4CCC(C3)N4CCC(NC(=O)C)c5ccccc5)c2C1	1
Clc1cccc(c1)N2CCN(CCCCNC(=O)c3cc4ccccc4cn3)CC2	1
Cc1ccc(cc1)C(N2CCN(Cc3ccccc3)CC2)c4nnnn4CC5CCCO5	1
CCN(CC(=O)NCc1ccc(Cl)cc1)C(=O)CSCC(=O)Nc2ccc(C)cc2	1
COc1cc(ccc1n2cnc(C)c2)c3cn(CC(=O)N(Cc4ccccc4)CC(F)(F)F)nn3	1
Cc1ccc(cc1)S(=O)(=O)Nc2ccc3[nH]c(nc3c2)c4cccn4C	1
CC1(C)N(C(=S)N(C1=O)c2ccc(C#N)c(Cl)c2)c3cncc(c3)S(=O)(=O)N	1
COc1cc(NC(=O)c2cccc3CN(Cc4cccnc4)C(=O)c23)cc(OC)c1OC	1
CN(C)C(=O)C(C(N)C(=O)N1CCC(F)C1)c2ccc(cc2)c3ccc(F)cc3	1
COc1ccnc2c(cccc12)c3cnc4nc(oc4c3)N5CCC(CC5)N6CCCCC6	1
CS(=O)c1ccc(cc1)c2cnc3ccc(nn23)c4cccc(c4)S(=O)(=O)C	1
FC(F)(F)c1ccc(nc1)N2CCN(CC2)C(=O)CNC(=O)c3oc(Br)cc3	1
Cc1ccc(cc1F)S(=O)(=O)Nc2cccc(c2)C(=O)NCC3(CCCCC3)N4CCCCC4	1
COc1cccc(c1)c2nc3NC(=C(C(c4cccs4)n3n2)C(=O)Nc5cccnc5)C	1
CCOC(=O)c1cnc2ccc(OC)cc2c1NCCc3ccc(OC)c(OC)c3	1
CN(C)C(=O)N1CC(=CC1(CCCN)c2ccccc2)c3cc(F)ccc3F	1
Cc1ncoc1c2nnc(SCCCN3CC4CC4(C3)c5ccc(cc5)S(F)(F)(F)(F)F)n2C	1
CCOC(=O)N1CCN(CC1)C(=O)C2CCCN(Cc3nc(oc3C)c4ccc(Cl)cc4)C2	1
O[N](=O)c1ccc(cc1)c2csc3N=C4CCCN4C(=O)c23	1
CC(=O)Nc1cccc(c1)C2CCN(Cc3ccc(cc3)C(=O)c4nc5ccccc5n4c6ccc(Cl)cc6)CC2	1
CCc1nc2ccc3CCN(CCCSc4nnc(c5ocnc5C)n4C)CCc3c2s1	1
CCCCN(CC)CCCNC(=O)C1=CN(CC)c2ccc(cc2C1=O)S(=O)(=O)N3CCc4ccccc4C3	1
FC(F)(F)c1cccc(c1)C(=O)NCC(=O)NC2CN(C2)C3CCC(F)(CC3)c4ccccc4	1
COc1ccc(\C=C\C2=[N](C)OC(=C2)c3ccc(C)cc3)cc1	1
Nc1cc2N(C(=O)C=Cc2c(n1)c3ccc(F)cc3F)c4c(F)cccc4F	1
COc1cc(ncn1)N2C(=O)N(C(=O)C23CCN(Cc4ncccc4C)CC3)c5ccc(cc5)c6ccc(cc6)C(=O)N(C)C	1
CC1CCN(CCCCOc2ccccc2c3ccccc3)CC1	1
COc1cc(ccc1OCCN2CCC(Cc3ccccc3)CC2)C(=O)C	1
Cc1cnc(cn1)c2nnc(SCCCN3CCc4ccc5oc(nc5c4CC3)C(F)(F)F)n2C	1
CC(C)C(=O)N(Cc1ccccc1c2ccccc2)C3CCNC3	1
COC1(CCN(C1=O)C2(CCC(CC2)N3CCC4(CCOC4)CC3)c5ccccc5)c6cc(cc(c6)C(F)(F)F)C(F)(F)F	1
Cc1cccc(OCC(O)CN2C(=N)N(CCN3CCCCC3)c4ccccc24)c1	1
CCCN1CCN(CC1)C(=O)c2oc3ccccc3c2NC(=O)COc4ccc(OC)cc4	1
Clc1cccc(c1)S(=O)(=O)N2CCN(CC2)C(=O)COc3ccc(cc3)C#N	1
CC(C)(C)c1cc(cc(c1O)C(C)(C)C)C2=NN3C(=[N](C)c4ccccc34)SC2	1
COC(=O)N(NC(=O)c1c(CN2CCN(CC2)C(C)C)c(nc3ccccc13)c4ccccc4)c5ccccc5	1
COc1ccc(CCN(C)CC(O)COc2c(C)ccc(C)c2C)cc1OC	1
Cc1ccc(Sc2ccc(CN3CCCC3)cc2[N](=O)O)cc1	1
CC(C)CNC(=O)c1ccc(cc1)C2=CC3(CCNCC3)Oc4ccccc24	1
Cc1nc2ncnn2c(C)c1CCC(=O)N3CCc4ccccc34	1
Clc1ccc2c(c1)c(cn2C3CCCCC3)C4CCN(CCN5CCNC5=O)CC4	1
FC(F)(F)CN1C(=O)N=C(NC2CCN(Cc3ccc4ccccc4c3)CC2)c5cc(Cl)ccc15	1
CCCCCCCCCCCCCC(=O)OC1C(C)C2(O)C(C=C(CO)CC3(O)C2C=C(C)C3=O)C4C(C)(C)C14OC(=O)C	1
CCCCCCCCCCOC(=O)CN1C(=[N](C)c2ccccc12)COc3cccc(OC)c3	1
COc1ccc(cn1)c2cc(cnc2N)c3ccc(cc3)S(=O)(=O)C	1
CC(C)(C)c1cc(NC(=O)COC(=O)c2ccc(O)cc2O)n(n1)c3ccccc3	1
COc1cc(CC(=O)N2CCN(CCc3ccc4C(=O)OCc4c3)CC2)ccc1n5cnnn5	1
CS(=O)(=O)c1ccc2c(cnc(O)c2c1)C(=O)NCC(O)CN3CCC(CC3)Oc4ccc(Cl)c(Cl)c4	1
CN(C1CCNC1)C(=O)c2ccccc2Oc3ccccc3	1
CCCCCCCN1C2=C(CCC2)C(=N)c3ccccc13	1
CCCN1Cc2cccc(C(=O)NC(CC(=O)OCC)c3ccc(C)cc3)c2C1=O	1
COCC(N1CCN(CC1C)C2(C)CCN(CC2)C(=O)c3c(C)ncnc3C)c4ccc(cc4)C(F)(F)F	1
CCOC(=O)C1CCN(CCCSc2ccc(Cl)cc2)CC1	1
Fc1ccccc1C(=O)Nc2ccc(cc2)c3oc(NCCCN4CCCC4)nn3	1
CCNc1cc(ccn1)c2nc(Nc3cccc(Cl)c3)nn2CC(O)CC	1
C1CCN(C1)C23CNCC(C(C2)c4ccccc4)C(C3)c5ccccc5	1
Clc1ccc(CN2C3=NCCN3c4ccccc24)cc1Cl	1
O[N](=O)c1ccc2[nH]c(Cc3ccc(Oc4ccccc4)cc3)nc2c1	1
COC(C)(C)c1ccc(cc1)N2CCC(Cc3ccccc3N4CCN(C)CC4)C2=O	1
Cc1ccc2[nH]c3c(ncnc3c2c1)N4CCN(Cc5ccccc5)CC4	1
NC(=O)CNCC1CCC2(CC1)OOC3(O2)C4CC5CC(CC3C5)C4	1
CS(=O)(=O)Nc1ccc(cc1)C(=O)C2CCN(CCCc3ccccc3)CC2	1
NC1=NC(c2cccc(c2)c3cncnc3)(c4ccnc(c4)C(F)(F)F)c5ccccc15	1
Fc1ccc(NC(=O)CN2CCN(CC2)S(=O)(=O)N3CCCCCC3)cc1	1
CC(C)C1(CCC(C1)N2CCC(CC2)c3cccnc3)C(=O)NCc4cc(cc(c4)C(F)(F)F)C(F)(F)F	1
FC(F)(F)c1ccc2ncnc(NCC(=O)NC3CN(C3)C4CCC(CC4)c5ccccc5C#N)c2c1	1
CN(C1CCN(Cc2ccc(cc2)C(F)(F)F)CC1)C(=O)Cc3ccc(NC(=O)C)cc3	1
CCCOc1ccc(cc1)N2C(=O)CC(N3CCN(CC3)c4ccc(cc4)[N](=O)O)C2=O	1
Clc1cc(Cl)c2nnc(SCCCCN3C(=O)c4ccccc4C3=O)n2c1	1
CC(N1CCCC1)c2cnc3c(C)c(NC(=O)c4ccc(OCC5CC5)cc4)ccc3c2	1
Cc1ccc(cc1)S(=O)(=O)N(CC(O)CN2CCCCC2)c3cccc(c3)[N](=O)O	1
OC1CCC(CC1)NC(=O)C(C2CCCCC2)n3c(nc4cc(F)c(F)cc34)c5ccc(Cl)cc5	1
CC(C)c1nc(N2CCN(CC2)C(=O)c3occc3)c(C#N)c4CC(C)(C)OCc14	1
CC(C)C1(CCC(C1)N2CCC(CC2)c3ccc(F)cc3)C(=O)NCc4cc(cc(c4)C(F)(F)F)C(F)(F)F	1
CC(Oc1ccccc1CC2CC2)C3=NCCN3	1
CN1CCN(CC1)C2=Nc3ccccc3Oc4ccc(Cl)cc24	1
FC(F)(F)Oc1ccc2[nH]c(nc2c1)C3CCC4(CC3)CN(C(=O)O4)c5cccnc5	1
Fc1ccc(Cn2c(nc3ccccc23)C4CNCCS4)cc1	1
CCCN1C(=N)N(CC(O)COc2cccc(C)c2)c3ccccc13	1
CS(=O)(=O)Nc1ccc(c(Cl)c1)c2ccc(Cl)c(F)c2	1
COc1ccc(CN2CCC(CC2)NC(=O)C3=CC(=O)c4ccc(F)cc4O3)cc1	1
Cc1ccc(C)c(COC2=COC(=CC2=O)CN3CCN(CC3)C(=O)c4occc4)c1	1
CC1CN(C(=O)CCC(=O)NCCCN2CCN(Cc3ccccc3)CC2)c4cc(Cl)ccc4O1	1
Nc1nccc2cc(OC3CCCN(Cc4ccccc4)C3)ccc12	1
CC(Oc1ccc(cc1C(=O)N2CCN(CC2)c3ncc(cc3Cl)C(F)(F)F)S(=O)(=O)C)C(F)(F)F	1
CCOc1cc(CN2CCC(CC2)Nc3oc4ccc(cc4n3)S(=O)(=O)N)ccc1OC	1
CCC(CO)N1C(=CC(=CC2=[N](Cc3ccccc3)c4ccccc4S2)C=C1C)C	1
OC(CCc1ccccc1)C2CCCC2C(=O)NCc3cc(Cl)cc(Cl)c3	1
CCCCN(C)C(=O)C1CCN(CCCc2ccccc2)CC1	1
CC(=O)C1=NN2C(COc3ccc(C)cc23)C1(CCCN4CCOCC4)c5ccccc5	1
CCc1ccc(CNC(=O)CCC(=O)N2Cc3cccc(OC)c3Oc4ncccc24)cc1	1
CN1CCCC1CN2N=C(Cc3ccc(Cl)cc3)c4ccncc4C2=O	1
Fc1ccc(CNC(=O)C2=CC3=C(N=C4C=CC=CN4C3=O)N(CC5CCCO5)C2=N)cc1	1
N#Cc1ccccc1OCCCN2CCC(Cc3ccccc3)CC2	1
CNC(C)c1ccc(OC)cc1Oc2ccc(Cl)c(Cl)c2	1
CC(C)(C)COc1ccc2Oc3ccc(cc3C4(COC(=N4)N)c2c1)c5cncc(c5)C#N	1
Fc1ccc(cc1)N2CCN(CC2)C3CCCN(C3)C(=O)c4ccc(Cl)s4	1
FC(F)Oc1ccc(cc1)C(=O)NCC(=O)N2CCN(C\C=C\c3ccccc3)CC2	1
CN(C)CCCn1nc(c2cnc3[nH]cc(C(=O)NC(C)(C)CO)c3n2)c4cc(OC(F)F)ccc14	1
COC(=O)c1[nH]c2ccccc2c1NC(=O)CN3CCN(C\C=C\c4ccccc4)CC3	1
COc1cccc(c1)n2cc3N=C(C)N(CC4CCCN(CC5CCCO5)C4)C(=O)c3n2	1
OC(COc1ccc(cc1)C(=O)c2ccccc2)CN3CCN(Cc4ccccc4)CC3	1
CC(C)(N1C2CCC1CC(C2)Oc3cccc(c3)C(=O)N)c4ccccc4	1
Clc1ccc(CN2CCN(CCN3Cc4ccccc4C3)C2=O)cc1Cl	1
OCC(=O)N1CCN(Cc2ccnc(Nc3ncc(C#N)s3)c2)CC1	1
OCCC1CN(Cc2cccn2c3ncccn3)CCN1Cc4ccc(F)cc4	1
CCOC(=O)C1CCN(CC1)C(=O)CCc2c(C)nc3cc(nn3c2C)c4ccccc4	1
CCN(CCOc1ccc(cc1)[N](=O)O)CCc2ccc(cc2)[N](=O)O	1
COc1ccc(CN2CCC(CO)(CCOc3ccccc3)CC2)c(OC)c1C	1
Oc1cc(Cl)cc(Cl)c1CNC(=O)C2CCN(Cc3ccn(c3)c4ccc(cc4)C(F)(F)F)CC2	1
NC1CCN(C1)S(=O)(=O)c2ccc3[nH]c(cc3c2)c4cc5ccccc5nc4O	1
CNCc1ccc(Cl)cc1Oc2ccc(C)cc2	1
Fc1ccc2c(c[nH]c2c1)C3=CCN(CCN4c5cccc6CCCN(c56)S4(=O)=O)CC3	1
COc1ccc(CC2CN3C(C)CN=C3N2CCNC(=O)c4ccc(C)c(Br)c4)cc1	1
CC(=O)c1cccc(NC(=O)c2ccc3C(=O)N4CCCCCC4=Nc3c2)c1	1
COc1ccc(OC)c(CN2CCC(CO)(CCOc3ccccc3)CC2)c1	1
CSc1nn2c3CCCCc3c(C)nc2c1S(=O)(=O)c4ccccc4	1
CC1CC(C)CN(CCCNC(=O)c2cc3COc4ccccc4c3s2)C1	1
OCCc1cc(cc(c1)S(=O)(=O)N2CCN(CC2)C(=O)C3CC3c4ccc(cc4)C(F)(F)F)C(F)(F)F	1
Brc1ccc(cc1)C(=O)NN2C(Nc3ccccc3C2=O)c4occc4	1
Cc1sc2nc(CN3CCCCC3)nc(N4CCN(CC4)C(=O)c5occc5)c2c1C	1
CN(C)CCCN1C(=O)N(Cc2occc2)C(=O)c3c4CCCCCc4sc13	1
COc1ccccc1C(=O)Nc2ccnn2C3CCN(C\C=C\c4ccc(F)cc4)CC3	1
CC1=C(C(C2=C(O)CCCC2=N1)c3ccc4ccccc4c3)C(=O)N5CCN(CC5)c6ccccc6	1
CC1(C)CC(CN2CCC(F)(CNC(=O)c3cc(Cl)cc(Cl)c3)CC2)CCO1	1
O[N](=O)c1ccc(cc1)C(=O)C[N]2=CC=CC(=C2)C(=O)Nc3ccccc3	1
COc1cc(NS(=O)(=O)C)ccc1Nc2c3ccccc3nc4ccccc24	1
CC(C)Cc1ccc(CN2CCCC(C2)NC(=O)Cn3nc(C)c(C(=O)C)c3C)cc1	1
OC1(CCN(Cc2c[nH]nc2c3ccccc3)CC1)c4ccc(Cl)cc4	1
COc1ccc(cn1)c2cc(cnc2N)c3ccc(cc3)S(=O)(=O)NC4CC4	1
CN1C2CCC3C(CCC4(C)C3C\C(=C/c5cnc(nc5)C6CC6)\C4O)C2(C)C=CC1=O	1
Cc1cc2c(cccc2cn1)c3nnc(SCCCN4CCc5ccc(cc5CC4)c6cc(C)nn6C)n3C	1
O=C(N1CCCCC1)c2ccccc2c3ccc(OCCCN4CCCCC4)cc3	1
CN1CC=C(C=C1)c2ccccc2CC3CCNC3=O	1
Cc1ccccc1C(=O)NC2CC3CCCC(C2)N3Cc4ccc(Cl)cc4	1
CCC(C)N(CCNC(=O)CC1Oc2ccc(C)cc2NC1=O)C3CCCCC3	1
COc1ccccc1C(=O)Nc2ccnn2C3CCN(CCC(C)c4oc(C)cc4)CC3	1
O=C(NC1CC1c2ccccc2)N3CCC(CC3)c4oc5ccccc5n4	1
OC1(CCNCC1c2onc(c2Br)c3c(Cl)cccc3Cl)c4ccc(F)c(F)c4	1
CCN(CC)C(=O)\C(=C\c1ccc2OCOc2c1)\NC(=O)c3ccc(Br)cc3	1
COCC(=O)N(Cc1ccsc1)C2CCN(CC2)C(C)CCNC(=O)c3c(C)cc(Cl)nc3C	1
CNC(C)c1cc(F)ccc1Oc2ccc(Cl)c(Cl)c2	1
CC(OC(=O)C1=NNC(=O)CC1)C(=O)c2cc(C)n(c2C)c3ccc(OC(F)F)cc3	1
CC1=CC(=O)Oc2c(C)c(OCCCCN3CCC(CC3)c4noc5cc(F)ccc45)ccc12	1
CCOc1cc2ncc(C(=O)N)c(Nc3cccc(Cl)c3Cl)c2cc1N4CCCN(CC4)C(C)C	1
Fc1ccccc1NC(=O)CCN2CCN(C\C=C\c3ccccc3)CC2	1
Nc1nc2cc3CCN(Cc4ccc(F)cc4)CCc3cc2s1	1
CCOC(=O)c1cc(nn1c2cccc(c2)c3ccccc3OC(F)(F)F)C(=O)N	1
Fc1ccc(cc1)N2CCN(CCCN3c4cccc5cccc(c45)S3(=O)=O)CC2	1
COCCCc1cccc2cccc(CN(C3CC3)C(=O)C4CNCCC45OCc6cc(F)c(F)cc56)c12	1
Cn1c(CCCCN2CC3CC3(C2)c4ccc(cc4)C(F)(F)F)nnc1C(C)(C)C	1
O[N](=O)c1ccc(CCN(CCF)CCOc2ccc(cc2)[N](=O)O)cc1	1
Cc1onc(c1)c2ccc3CCN(CCCSc4nnc(C)n4C)CCc3c2	1
COc1ccc(CCN(C)C2CCCN(C2)S(=O)(=O)c3ccccc3)cc1OC	1
CC1CCC(CC1)N2CCN(CC2)c3ccc(cc3)[N](=O)O	1
Cc1ccc2c(cccc2n1)c3nnc(SCCCN4CCc5cc6nc(oc6c(C)c5CC4)C(C)(C)C)n3C	1
CC(NC(=O)C1(N)CCN(CC1)c2ncnc3[nH]ccc23)c4ccc(Cl)cc4	1
COc1cccc(c1)C(=O)N(C)CC2CCN(CCc3cccc(c3)C(F)(F)F)CC2	1
COc1cc(NC(=O)C(=O)c2c(C)n(Cc3ccc(Cl)cc3)c4ccc(OC(F)(F)F)cc24)ccn1	1
Fc1cccc(c1)C(=O)c2ccc(cc2)N3CCN(CC3)C(=O)c4ccccc4	1
OC(=O)CNc1ncccc1[N](=O)O	1
CSc1ccccc1OCc2onc(c2)C(=O)NCC(C)(C)N3CCOCC3	1
COc1ccc(cc1OC)C(=O)NCC(=O)N\N=C\C=C\c2ccccc2	1
COc1ccc(cc1)C(CCNCc2ccc(OC)c(OC)c2)c3ccc(F)cc3	1
CC(C)Cc1ccc(CN2CCCC(C2)NC(=O)C3=CN=C4C=CC=CN4C3=O)cc1	1
CCc1ccc(cc1)C2CC3CN(Cc4ccccc4OC)C(=O)C35CCCN25	1
CCOC(=O)N1CCC(CC1)N2Cc3cccc(C(=O)Nc4c(C)cccc4CC)c3C2=O	1
Cc1ccccc1C2CC(CCC2C(=O)N3CC(C3)(c4ccccc4)c5ccccc5)NCc6ccc(Cl)cc6	1
CC(C)(C)c1ccc(cc1)C(=O)c2c[nH]c(c2)C(=O)NCCCn3ccnc3	1
Clc1ccc(COc2ccccc2C(=O)N3CCN(CC3)C(=O)c4occc4)cc1	1
CCOc1cccc(c1)C(=O)NC(=S)Nc2ccc(cc2)N3CCN(CC)CC3	1
Cc1ccc(cc1)N2CCN(CCc3nc4cc(NC(=O)c5occc5)ccc4n3C)CC2	1
COC(=O)C1CC1COc2ccc3ncc(F)c(CCC45CCC(CC4)(CO5)NCc6ccc7OCC(=O)Nc7n6)c3n2	1
CC(C)S(=O)(=O)NC1CN(CC1c2ccc(cc2)c3ccc(cc3)C#N)c4ccccc4	1
CCS(=O)(=O)N1CCN(CC1)c2ccnc3cc(Cl)ccc23	1
CCCCCCCN(CC)C\C=C\Cc1ccccc1	1
CCCOc1ccc(cc1[N](=O)O)C2=CSC3=NCCN23	1
CC(C)c1nnc(C)n1C2CC3CCC(C2)N3CCC(NC(=O)C4CCC4)c5ccccc5	1
CNCCC(Oc1ccccc1OC)c2ccccc2	1
Cc1cc2nc(\C=C\c3ccccc3)n(Cc4ccc(Cl)cc4)c2cc1C	1
Clc1cccc(c1)N2CCN(CCN3CCCC(C3)OCc4ccccc4)C2=O	1
COc1ccc(CCN2C(=N)C(=CC3=C2N=C4C=CC=CN4C3=O)C(=O)NC5CCCC5)cc1	1
CCCCN(CC(O)COc1cccc(C)c1)CC(O)COc2cccc(C)c2	1
CSCCCNC(=O)c1ccc(OC2CCN(CCc3ccccc3)CC2)cc1	1
COC(=O)N(NC(=O)c1c(CN2CCN(Cc3ccccc3)CC2)c(nc4ccccc14)c5ccccc5)c6ccccc6	1
OC(C(N1CCCOCC1)c2ccccc2)(c3cccnc3)c4cccnc4	1
Cc1nn(CC=C)cc1CN2CCC(CC2)C(=O)Nc3cccc(c3)c4cccc(Cl)c4	1
CC(CC(CS(=O)(=O)N1CCC(CC1)OCc2ccc(Cl)cc2Cl)N(O)C=O)c3ncc(F)cn3	1
FC(F)(F)Oc1ccc(CNC(=O)C2N(CCc3ccccn3)C(=O)c4ccccc24)cc1	1
N=C1N(Cc2occc2)C3=C(C=C1C(=O)NCC4CCCO4)C(=O)N5C=CC=CC5=N3	1
CN1CCN(CC1)c2ccccc2CC3CCN(C3=O)c4ccc(cc4)c5ccncc5	1
Clc1ccc(cc1)C2CCN(CC2)C3=C(C#N)C(=O)N(CC4CC4)C=C3	1
FC(F)(F)C1CCN(CCN2CCN(C2=O)c3cccc(I)c3)CC1	1
CCn1nc(Cc2ccc(OC3CCC3)cc2)cc1C4CCN(CC5CN(CC5c6cccc(F)c6)C(C(=O)O)C(C)(C)C)CC4	1
CCOC(=O)c1ccc(NC(=S)N(CCCN2CCCCCC2)Cc3occc3)cc1	1
Cc1ccc2c(cccc2n1)c3nnc(SCCCN4CCc5nc6cc(ccn6c5CC4)C(F)(F)F)n3C	1
COC(=O)C1=C(N)Oc2cc(ccc2C1c3ccccc3OC)N(C)C	1
C(COc1ccc(cc1)C2=NCCO2)CN3CCCCC3	1
FC(F)(F)c1cc(c2cccs2)n(n1)c3ccc(cc3)C(=O)NCCCN4CCOCC4	1
Oc1cccc2[nH]c(Cc3ccc(Oc4ccccc4)cc3)nc12	1
Oc1nc(CN2CCN(C\C=C\c3ccccc3)CC2)nc4cc(Cl)ccc14	1
COc1ccccc1Oc2ccccc2CN3CCC4(CC3)CCN(CC4)C(=O)c5ccccn5	1
Cc1ccc(cn1)c2nnc(SCCCN3CC4CC4(C3)c5ccc(cc5)C(F)(F)F)n2C	1
O[N](=O)c1ccc(cc1)N2CCN(CC2)C(=O)NC3CCCCC3	1
CCOCC1CCC(CC1)N2CC(C2)NC(=O)CNc3nn(C)c4ccc(cc34)C(F)(F)F	1
O=C(CSc1nnc(c2occc2)c(n1)c3occc3)Nc4ccccc4	1
CC1(N=C(N)COC1F)c2cc(NC(=O)c3ccc(cn3)C#N)ccc2F	1
CNc1nc2N(C(=O)NCc2c(n1)c3ccccc3Cl)c4c(Cl)cccc4Cl	1
CCCn1c2C(=O)N(CC(=O)N3CCN(CC3)C4CCCCC4)N=Cc2c5ccccc15	1
COc1ccc(Cl)cc1NC(=S)N(Cc2occc2)Cc3cccnc3	1
COc1ccc2cc(ccc2c1)C(C)C(=O)O	1
CC(CCSc1nnc(c2cccc3nc(C)ccc23)n1C)N4CCc5cc6nc(C)oc6c(Br)c5CC4	1
CCC(C)(C)Cc1c[nH]c(CCc2ccc(cc2)c3ccccn3)n1	1
COc1cccc2c1C(=NS2(=O)=O)NCC3(CCC(O)CC3)c4ccccc4	1
FC(F)(F)c1c(ccn2c(CC3CC3)nnc12)N4CCC(CC4)c5ccccc5	1
CS(=O)(=O)c1ccc(cc1)c2cnn3ccc(nc23)c4cccc(c4)S(=O)(=O)C5CC5	1
CC(C)(C)NC(=O)c1c[nH]c2ncc(nc12)c3nn(CCCS(=O)(=O)C)c4ccc(OC(F)F)cc34	1
CN1CCCN(CC1)c2ccccc2CC3CCN(C3=O)c4ccc(cc4)C(C)(C)O	1
CC(NC(=O)c1cc(ccc1Cl)S(=O)(=O)N(C)C)c2ccc(cc2)n3ccnc3	1
O=C(N1CCCC1)c2ccc(OC3CCN(C\C=C\c4ccccc4)CC3)cc2	1
COC(=O)C(C1CCNCC1)c2ccc(Cl)c(Cl)c2	1
COc1ccc(CN2CCC(CC2)n3nccc3NC(=O)c4ccc5OCOc5c4)cc1C	1
CCN1CCN(CC1)c2nc3N(C)C(=O)NC(=O)c3n2CCCc4ccccc4	1
COc1cc(CCN2CCN(CC(C)c3ccc4C(=O)OCc4c3C)CC2)ccc1C#N	1
CC1CCCN1C2CCN(C2)c3ccc(NC(=O)c4ccc(Cl)cc4)cc3	1
CC(NC1CCC(CC1)c2c[nH]c3ccccc23)C4CCN(CC4)C(=O)\C=C\c5cc(F)c(F)c(F)c5	1
Cn1c(CCCCN2CC3CC3(C2)c4ccc(cc4)C(F)(F)F)nnc1c5cccc(F)c5	1
CCC12CCCN3CCc4c(C13)n(C(=O)C2)c5ccccc45	1
CN1CCN(CC1)c2nc3ccccc3nc2C(C#N)C(=O)OC4CCCCC4	1
Cc1ccc(SCCC2=CC=[N](CC(=O)c3ccccc3)C=C2)cc1	1
CCC1CCCCN1CCCNC(=O)C2=CN(CC)c3ccc(cc3C2=O)S(=O)(=O)N(C)C4CCCCC4	1
Cc1ccc(c(C)c1)n2nnnc2SCC(=O)NCC3(CCCCC3)N4CCCCC4	1
CCOc1ccc(CNCCc2ccc3OCOc3c2)cc1	1
O=C1CCc2ccccc2N1CCCN3CCC(CC3)c4ccc5[nH]ccc5c4	1
Fc1ccccc1C(=O)N\C(=C\c2ccc(Br)cc2)\C(=O)N3CCCC3	1
CN(C)CC1CCN(CC(=O)Nc2cc(nc(n2)c3oc(C)cc3)n4nc(C)cc4C)C1	1
Fc1ccc(CNC(=O)C2=CC3=C(N=C4C=CC=CN4C3=O)N(Cc5cccnc5)C2=N)cc1	1
CCCCN(C)CCCNC(=O)C1CCC(CNS(=O)(=O)c2c(C)cc(C)cc2C)CC1	1
CN(C)CCC=C1c2ccccc2C=Cc3ccccc13	1
CCN1CCN(CC1)c2c(cnc3ccccc23)C(=O)c4ccc(OC)cc4	1
Cc1cccc(c1)S(=O)(=O)NCCCCN2CCC(CC2)c3noc4cc(F)ccc34	1
CC(C(=O)NC1(CCC(CC1)N2CCC(C)CC2)c3ccccc3)c4cc(cc(c4)C(F)(F)F)C(F)(F)F	1
CS(=O)(=O)N(CC(=O)N1CCN(Cc2ccccc2)CC1)c3cccc(c3)[N](=O)O	1
COc1ccc2ncc(C#N)c(CC(O)C34CCC(CC3)(CO4)NCc5ccc6OCC(=O)Nc6n5)c2n1	1
N=C1N(C2CCCC2)C3=C(C=C1C(=O)NCC4CCCO4)C(=O)N5C=CC=CC5=N3	1
Oc1nc2c(F)cccc2n1C3CCN(CCCN4C(=O)COc5ccccc45)CC3	1
CCCOc1ccccc1CC(N2CCNCC2)c3ccccc3	1
Brc1oc(cc1)C(=O)N\C(=C\c2ccc(Br)cc2)\C(=O)N3CCOCC3	1
COc1ccc(cc1)N(C(=O)c2ccc(F)cc2)C3=CC4CCC(C3)N4C	1
C1CCC(CC1)Nc2nnc(c3cccs3)c4ccccc24	1
CCn1cc(cn1)C2(NC(Cc3c2[nH]c4ccccc34)c5nc(c[nH]5)c6ccc(F)cn6)c7oc(C)nn7	1
CC(=O)NCC1OC(=O)N2C1COc3cc(ccc23)c4ccc(nc4)C#N	1
CC1(C)CC(NC(=O)c2ccc(O)nn2)c3cnn(c3C1)c4cccc(F)c4	1
NC(=O)C1=NN(CC(=O)N2CCN(Cc3ccc(cc3)C#N)CC2)C(=O)c4ccccc14	1
CN(CCN1CCN(C1=O)c2cccc(c2)C(F)(F)F)CC34CCC(CC3)C4(C)C	1
COc1cccc(c1)C(=O)CN2C(=O)N(C)c3c(C#N)c(N4CCCC(N)C4)n(CC=C(C)C)c3C2=O	1
Fc1ccc(cc1C#N)N2CCN(CCN3Cc4ccccc4C3)C2=O	1
CCOc1ccc(cc1)N2C(=O)CC(N3CCN(CC3)C4CCc5ccccc5C4)C2=O	1
O[N](=O)c1ccc(cc1)C(=O)NC2CC3CCCC(C2)N3Cc4cccs4	1
COc1ccccc1N2CCN(CC(O)COc3ccc(cc3)C(F)(F)F)CC2	1
CCCCN(CCCC)CCCNC(=O)CN1C(=O)COc2ccc(cc12)S(=O)(=O)N3CCC(C)CC3	1
COc1ccc2SCCN(Cc2c1)C(=O)CCC3CCC(Cc4ccccc4)CC3	1
CC1=CC(=O)N2N=C(SC2=N1)N3CCCC(C3)C(=O)NCc4ccc(Cl)cc4	1
Clc1ccc(cc1)S(=O)(=O)N(CC(=O)NCc2cccnc2)C3CCCCC3	1
Clc1ccc(CC(NC(=O)C2(CC2)c3ccc(Cl)cc3)C(=O)NC4CC5CCC(C4)N5)cc1	1
COc1ccc(cc1OC)c2nc(cc3c4ccccc4[nH]c23)C(=O)NCCCN5CCOCC5	1
OCc1cn(cn1)c2ccc(nn2)N3CCC(CC3)N4CCc5ccc(F)cc45	1
Fc1cc(OCC2CC2C3CCN(CC3)c4ncc(Cl)cn4)ccc1C(=O)NC5CC5	1
CN(CC1CCCN(CCc2ccc(F)cc2)C1)C(=O)c3cc(C)oc3C	1
COc1cc(\C=C\C)ccc1OCCCCN2CC(C)CC(C)C2	1
COc1cc2CC(C)C(C)Cc3cc(OC)c(OC)c(OC)c3c2c(OC)c1OC	1
CC(C)(C)c1ccc(cc1)C(=O)CCCN2CCC(CC2)OCc3ccccc3	1
COc1cccc(CN(C)CC2CCCN(CCc3ccccc3C)C2)c1	1
CCCCCCCN(CC)CC#CCCc1ccccc1	1
Clc1cccc(c1)N2CCN(CCCN3N=C4C=CC=CN4C3=O)CC2	1
CC(C)C(N(CCCN)C(=O)c1ccc(C)cc1)C2=Nc3cc(Cl)ccc3C(=O)N2Cc4ccccc4	1
CN1CCC(CC1)NC(=O)c2cnc(NCc3cc(Cl)ccc3Cl)nc2NC4CCNCC4	1
O[N](=O)c1cc(ccc1N2CCCCC2)C(=O)NCCCn3ccnc3	1
CN(CCOc1ccc(NS(=O)(=O)C)cc1)CCc2ccc(NS(=O)(=O)C)cc2	1
O=C(CSc1nnc(c2cccs2)n1c3ccccc3)NCc4occc4	1
COC(=O)N(NC(=O)c1c(CN2CCN(CC2)C3CCSCC3)c(nc4ccccc14)c5ccccc5)c6ccccc6	1
NC1=NC(=N)C(=NN1Cc2cccc(F)c2)c3cccc(Cl)c3Cl	1
CS(=O)(=O)c1ccc(cc1)c2cnc(N)c(c2)c3ccc(nc3)C(F)(F)F	1
COC(=O)c1ccccc1NC(=O)CN2CCN(CC2)C34CC5CC(CC(C5)C3)C4	1
CCN(CC)Cc1csc(n1)c2cn(CC3CCOCC3)c4c(Cl)cccc24	1
Clc1ccc(cc1)c2cc(nn2c3ccc(Cl)cc3Cl)C(=O)N4CCOCC4	1
CS(=O)(=O)Nc1ccc2OC3(CCN(CC3)C4CCc5cc(ccc5C4)C#N)CC(O)c2c1	1
O=C(COc1ccc(cc1)C#N)N2CCN(CC2)C(=O)c3occc3	1
Cc1ncoc1c2nnc(SCCCN3CC4CC4(C3)c5cccc(OC(F)(F)F)c5)n2C	1
COc1ccc(cc1)N2CCN(CC2)C(=O)c3ccc(C)c(NC(=O)c4occc4)c3	1
Cn1cc(CN2CCN(CC2)c3cc(C(=O)Nc4ccc5CCc6c(nn(c7cccc(F)c7)c6c5c4)C(=O)N)c(Cl)cn3)cn1	1
COCC1CCN(C1)C(=O)C2CCN(CC2)c3nc(nc4CCCc34)c5ccccc5	1
CCCC1=CC(=O)Oc2cc(OCC(=O)NCCCn3ccnc3)c(Cl)cc12	1
Cc1ccc(C)c(OCc2onc(c2)C(=O)N3CCN(CC3)c4cnccn4)c1	1
Nc1cc(CN2CCC(F)(CC2)C(=O)N3CCC(CC3)N4c5ccccc5Sc6cccnc46)ccn1	1
COc1ccc2ccccc2c1CNC(C)CCc3ccccc3	1
FC(F)(F)c1cccc(c1)c2oc(cc2)C(=O)N3CCN(CC3)C(=O)c4occc4	1
CONC(=O)Cn1cc(CN(C2CC2)C(=O)C3CNCCC3(O)c4ccc(F)c(F)c4)c5c(F)cccc15	1
Cc1ccc2c(cccc2n1)N3CCN(CCc4cccc5c4OCc6c(ncn56)C#N)CC3	1
Fc1ccccc1C(=O)N\C(=C/c2ccc(Br)cc2)\C(=O)N3CCCC3	1
CSc1ccc(cc1)c2cccc(c2)N3C=C(C(=O)NC(C)C)C(=O)c4cccnc34	1
Cc1ccc(cc1)N(Cc2ccccc2)C(=O)c3ccc(F)c(c3)S(=O)(=O)N4CCOCC4	1
CCCC#Cc1cc(cs1)c2[nH]nc3c2Cc4cc(CN5CCN(C)CC5)ccc34	1
COc1cccc(c1)C2N(Cc3cccn3c4ncccn4)CCc5c2[nH]c6ccccc56	1
COc1cc(F)ccc1c2cncc(NCc3ccccc3)c2	1
Clc1ccc(nc1)n2cccc2CN3CCc4c([nH]c5ccccc45)C3c6ccccn6	1
Cc1noc(Cn2cc(CN(C3CC3)C(=O)C4CNCCC4(O)c5ccc(F)c(F)c5)c6c(F)cccc26)n1	1
CCCCCC(=O)N1CCN(CC\N=C\C2=C(O)CC(CC2=O)c3ccc(OC)c(OC)c3)CC1	1
OC(C(N1CCNCC1)c2ccccc2)(c3cccnc3)c4cccnc4	1
CC(CCc1ccc(O)cc1)NCc2ccc(Br)cc2	1
CS(=O)(=O)N1CCC(CC1)C2NC(Cc3c2[nH]c4ccccc34)c5nc(c[nH]5)c6ccccc6	1
Cc1ccc(Nc2nc(N)nc(CN3CCN(Cc4ccccc4)CC3)n2)cc1Cl	1
CCS(=O)(=O)N1CCC(CN(C2CCC3(CC3C2)c4cccc(c4)C#N)C(=O)Nc5ccc(F)c(F)c5)CC1	1
OCCOCCN1CCN(CC1)C2=Nc3ccccc3Sc4ccccc24	1
CCOc1ccccc1C(=O)NC2CCN(CC(=O)Nc3cc(OC)ccc3OC)CC2	1
COCCCN1C(=N)C(=CC2=C1N=C3N(C=CC=C3C)C2=O)C(=S)N	1
CCCCc1nc(Cl)c(CO)n1Cc2ccc(cc2)c3ccccc3c4nn[nH]n4	1
COc1ccc(CC2CN3C(Cc4ccccc4)CN=C3N2CCNC(=O)CCC5CCCCC5)cc1	1
COc1ccc(\C=C(\NC(=O)\C=C\c2ccccc2)/C(=O)N3CCOCC3)cc1	1
Fc1ccc(cc1)N2CCN(CC2)C(=O)CCS(=O)(=O)c3ccc(Cl)cc3	1
CCN(CC)S(=O)(=O)c1cccc(c1)C(=O)Nc2ccc(cc2)C#N	1
Cc1ncccc1C2=Nc3cn(nc3C(=O)N2CC4CCCN(CC5CCCO5)C4)c6cccc(OC(F)F)c6	1
FC(F)(F)c1cccc(c1)S(=O)(=O)N(CCCN2CCOCC2)Cc3cccs3	1
COc1cccc2ncnc(NCC(C)(C)c3ccccc3)c12	1
COc1ccc2nccc(C3CN(C4CCN(Cc5cc6ccccc6[nH]5)CC4)C(=O)O3)c2c1	1
COc1ccc(CCNCC(O)c2ccc(O)cc2)cc1OC	1
CN1CCN(CC1)c2cc(C)c3cc(NC(=O)COc4ccc(Cl)cc4)ccc3n2	1
COc1ccc2c(CCCC23CCN(CCCSc4nnc(c5ocnc5C)n4C)C3)c1	1
OC(=O)C1CCN(CCCOc2ccc3[nH]c(cc3c2)c4cc5ccccc5nc4O)CC1	1
O[N](=O)c1ccc(cc1)C2=NOC3(CN(Cc4ccccc4)CC23)C(=O)NCc5occc5	1
CC(C)Oc1cccc(c1)C(=O)C2CCCN(Cc3cccn3c4ccccn4)C2	1
CNC(=O)c1c(NCC2CCC3(CCC3)CC2)nc(nc1OCCC4CCN(C)CC4)C#N	1
Brc1ccc(cc1)C2CC(CCC2C(=O)NC(c3ccccc3)c4ccccc4)N5CCOCC5	1
FC(F)(F)CN1C(=O)N=C(NC2CCN(Cc3ccc4OCOc4c3)CC2)c5cc(Cl)ccc15	1
CC(=O)Nc1cccc(c1)N2CCN(CC3CCN(CC3)S(=O)(=O)CC4CCCCC4)CC2	1
CCC(O)(c1cn(Cc2ccc3c(c4ccccc4)c(sc3c2)C(C)(C)O)nn1)C(F)(F)F	1
CN1CCC(CCCc2cc(Cl)c(c(Cl)c2)S(=O)(=O)N(C(F)F)c3c(C)nn(C)c3C)CC1	1
Cc1cc(ccc1NC(=O)CN2CCN(Cc3ccccc3)CC2)[N](=O)O	1
CC1CN(CC(C)O1)c2nc3N(C(=O)NCc3c(n2)c4ccc(Cl)cc4Cl)c5c(Cl)cccc5Cl	1
Clc1ccc(cc1)N2N=C(SCC(=O)N3CCN(CC3)C(=O)c4occc4)SC2=S	1
CC(CCN1C(Cc2ccccc2)CN=C1Nc3ccccc3)c4ccccc4	1
CCOC(=O)c1ncn2c1COc3c(CCN4CCN(CC4)c5cccc6nc(C)ccc56)cccc23	1
CN1CC2CCN(C2C1)c3ccc(cc3)c4ccc(cc4)C#N	1
CCc1nc(nc(OC)c1F)N2CC3C(=O)N(C)C(=NC3(C2)c4cc(F)ccc4F)N	1
CNC(=O)C1=CC2=C(N=C3C=CC(=CN3C2=O)C)N(C(C)C)C1=N	1
COc1cccc(F)c1OC2CN(Cc3cnn(c3C)c4ccccc4)C2	1
COc1ccccc1C(CCNCc2ccc(cc2)N(C)C)c3ccc(OC(C)C)cc3	1
Cc1ccc(cc1)S(=O)(=O)NCC(N2CCN(Cc3ccccc3)CC2)c4cccnc4	1
Cn1cnc(c1)C(=O)N(Cc2cccc(OC(F)(F)F)c2)C3CC4CN(CCC(F)(F)F)CC4C3	1
Fc1ccc(CCN2CCC(CC2)S(=O)(=O)c3ccccc3C#N)c(F)c1	1
C(N1CCN(CC1)C2CCc3ccccc3C2)c4onc(Cc5ccccc5)n4	1
CCCOCCN1C(=O)C(=Nc2cnc(cc12)c3ccc(OC)nc3)N4CCN(CC)CC4	1
Cc1ccc(CCCCN2CCCCC2)cc1	1
CC1CN(CCN1c2ncc(OCc3ccncc3C#N)cn2)c4onc(n4)C(F)(F)F	1
CC(=O)Nc1ccc(SCC(N2CCN(CCc3ccccc3)CCC2=O)c4ccccc4)cc1	1
CCOC(=O)C1CCCN(Cc2nc(N)nc(Nc3ccccc3)n2)C1	1
CCOC(=O)N1CCN(Cc2nc(N)nc(Nc3ccc(Oc4ccccc4)cc3)n2)CC1	1
CCCC(C)C1(CC)C(=O)NC(=O)NC1=O	1
COc1ccc(cc1)C2C3=C(Oc4cc(O)ccc24)N=CN(Cc5occc5)C3=N	1
CN1CCN(CC1)c2ccccc2CC3CCN(C3=O)c4ccc(cc4)C5(O)CCCC5	1
Cc1ccc(NC(=O)CCN2CCN(C\C=C\c3ccccc3)CC2)cc1	1
CC1=NN(CC(=O)NCCCN2CCC(Cc3ccccc3)CC2)C(=O)c4cc(nn14)c5ccccc5	1
CCN(CC)CC#CCOC(=O)C(O)(C1CCCCC1)c2ccccc2	1
Cc1cncn1CCc2nc3c4ccccc4nc(SCC(=O)Nc5cccc(Cl)c5)n3n2	1
COc1ccc(cc1)c2csc(NC(=O)C3CN(Cc4occc4)C(=O)C3)n2	1
COc1ccc(cc1CO)c2ccc3c(nc(nc3n2)N4CC(C)OC(C)C4)N5CCOCC5	1
CC(C)C(N(CCCN)C(=O)c1ccc(C)cc1)C2=C(Cc3ccccc3)C(=O)c4ccc(Cl)cc4O2	1
CCOC1OC(=CC(C1CCCO)c2cn(C(=O)C)c3ccccc23)C(=O)NCc4ccccc4	1
CN1CCC(=NOc2ccc(cc2)[N](=O)O)CC1	1
CN1C2CCC3C(CCC4(C)C(O)C(Cc5cccc(F)c5)CC34)C2(C)C=CC1=O	1
OCCC1CN(Cc2ccc(F)cc2)CCN1CCc3ccccc3	1
COCCN(CC1CCCN(C1)C2Cc3ccccc3C2)C(=O)CCC(=O)N	1
CCC1CN(CCN1C2CCN(CC2)C(=O)c3ccc(Cl)nc3N)c4nc(N)c(nc4Cl)c5oc(nn5)C6CC6	1
OC1CC(CN2CCC(CC2)c3c(Cl)cccc3Cl)CCc4cccnc14	1
CCOc1ccc(CN2CCN(Cc3[nH]c4ccc(OC)cc4c3C)CC2CCO)cc1	1
CN1CCC(CC1)c2ccccc2CC3CCN(C3=O)c4ccc(cc4)C5(O)CCC5	1
FC1CCNCC1c2c([nH]c3ccccc23)c4ccccc4	1
COc1ccc(CNC(=O)C2=CC3=C(N=C4C=CC=CN4C3=O)N(CC5CCCO5)C2=N)cc1	1
Cc1ncoc1c2nnc(SCCCNC3CCC4(CC34)c5ccc(cc5F)C(F)(F)F)n2C	1
Cc1cccc(CN2CCC(CC2)Oc3ncnc4c3ccn4Cc5ccccc5)n1	1
Cn1c(CCN2CCCCC2)nc3cc(ccc13)[N](=O)O	1
Oc1nc2ccccc2n1C3CCN(CCCOc4ccc(F)cc4)CC3	1
CC(C)n1cc(CN2CCC(CC2)n3nccc3NC(=O)c4ccccc4C)cn1	1
Cc1ncoc1c2nnc(SCCCNC3CC4CC4(C3)c5ccc(cc5F)C(F)(F)F)n2C	1
COc1cccc(CNC(=O)C2CCN(Cc3cnn(c4ccccc4)c3n5cccc5)CC2)c1	1
COc1cncc(c1)c2ccc3OCC4(CC4)C5(COC(=N5)N)c3c2	1
Cc1cccc(NS(=O)(=O)c2cccc(c2)C(=O)NCC3(CCCCC3)N4CCCCC4)c1	1
COc1ccc(CN2CCN(CC(O)Cn3c4ccccc4c5ccccc35)CC2)cc1	1
Nc1nc(Cn2nnc(n2)c3ccccc3F)nc(n1)N4CCOCC4	1
COc1cc(OC2CCNCC2)ccc1Nc3ncc(Cl)c(n3)c4cnc5ccccn45	1
CCOc1cc(N)c(Cl)cc1C(=O)NCC2CN(Cc3ccc(F)cc3)CCO2	1
COc1ccc(CC2CN3C(CN=C3N2CC(C)NC(=O)c4ccc(C)c(Br)c4)C(C)C)cc1	1
CCOC(=O)C1CCCN(CC(O)COC(c2ccccc2)c3ccccc3)C1	1
Fc1cc(ccc1Cl)C(Oc2ccccc2)C3CNC3	1
COc1ccc(N2CCN(CC2)C(=O)c3cccnc3)c(c1)[N](=O)O	1
CC(C)CN1C(=O)N(C)c2nc3N(CCc4ccccc4)CCCn3c2C1=O	1
COc1cc(\C=C\c2nc(N)c3c4CCCCCc4sc3n2)ccc1n5cnc(C)c5	1
CC(C)(O)c1nc2cc(Cl)ccc2n1C3CCC(CC3)NCC4Cc5ccc(cc5C4)C#N	1
CC(C)CCN1C=CC(=C(C#N)C1=O)c2ccc(Oc3ccncc3)cc2	1
COc1ccccc1OCC(O)CN2C(=N)N(Cc3ccccc3)c4ccccc24	1
COc1cc(F)ccc1c2cc(CNC3CCCC3)ccn2	1
CN(C)CCNc1nc2N(C(=O)NCc2c(n1)c3ccc(Cl)cc3Cl)c4c(Cl)cccc4Cl	1
OC(CN1CCN(C\C=C\c2ccccc2)CC1)c3ccc(cc3)[N](=O)O	1
CCCCCCn1c(SCCN2CCOCC2)nc3N(C)C(=O)NC(=O)c13	1
COc1ccc(NC(=O)CN2CCN(CC(=O)Nc3ccc(F)cc3)CC2)cc1Cl	1
CCc1ccc2nc(Nc3nc(O)cc(COC)n3)nc(C)c2c1	1
COc1cc(cc(OC)c1OC)C(=O)N2CCN(CCCCCC(c3ccc(F)cc3)c4ccc(F)cc4)CC2	1
O=C(NC1CN2CCC1CC2)c3cccc4oc(nc34)N5CCOCC5	1
Clc1ccc(c(Cl)c1)c2onc(c2)C(=O)N3CCN(CC3)C(=O)c4occc4	1
Fc1ccc(cc1)C(=O)NC2CCc3cc(CCN4CCN(CC4)c5nsc6ccccc56)ccc23	1
FC(F)Oc1ccc(cc1)[N]2=C3CCCCCN3C(=C2)c4ccc(Cl)cc4	1
Cc1cc(Cl)ccc1OC2CCN(CC(O)CNC(=O)c3cnc(O)cc3C(F)(F)F)CC2	1
Cc1onc(CN2CCN(CC2)c3c(Cl)cnc4[nH]c(nc34)c5cn(C)nc5C6CC6)c1	1
COCCN(CCOC)C(=O)c1cc2sc3ccccc3c2s1	1
Nc1ccc(cc1NC(=O)c2ccc(nc2)N3CCC4(CCCC4O)CC3)c5cccs5	1
CC(=O)NCCc1ccccc1c2ccc(C3CNCCC3c4ccc(F)c(F)c4)c(Cl)c2	1
Cc1ccc(cc1C)S(=O)(=O)N2CCN(CC2)C(=O)c3ccc(c(c3)[N](=O)O)n4cncn4	1
Cc1ccc(cc1)C2=C[N](=C3CCCN23)CC(=O)Nc4nc(cs4)c5ccc(C)cc5	1
O[N](=O)c1cc(Cl)c(Cl)c(Cl)c1Cl	1
CCCN1CCN(C(CSc2ccccc2)c3ccccc3)C(=O)CC1	1
CCOCCCN(C)C1CCN(CC1)C(=O)c2oc3ccccc3c2NC(=O)Cc4cccc(c4)[N](=O)O	1
CC1=NC2=C(C(C1C(=O)N3CCC(CC3)c4ccccc4)c5ccsc5)C(=O)CCC2	1
Cc1cc(Cl)c2oc(C(=O)N3CCN(CC3)c4ccncc4)c(C)c2c1	1
COc1ccc(CCNCCCNc2c(O)nncc2Cl)cc1OC	1
CN1C(=O)N(C)c2nc(SCCN3CCCCC3)n(Cc4ccc(Cl)cc4)c2C1=O	1
OCC1NCC(O)C(O)C1O	1
Cc1ccc2c(cccc2n1)c3nnc(SCCCN4CCc5cc6oc(nc6cc5CC4)C(F)(F)C(F)(F)F)n3C	1
CC(C)n1cc(CN2CCC(CC2)C(=O)Nc3ccc(Oc4ccccc4F)cc3)cn1	1
Cc1cc(Oc2cccc(Cn3ccnc3)c2)cc(C)c1Cl	1
CN1CCC(COCc2cc(cc(n2)C3CC3)C(F)(F)F)(CC1)c4ccc(Cl)cc4	1
Clc1ccc(CCNC(=O)\C(=C\c2cccnc2)\NC(=O)c3ccccc3)cc1	1
Fc1ccc2c(noc2c1)C3CCN(CCCCNS(=O)(=O)c4cccs4)CC3	1
CCCCN1C=CC(=C(C#N)C1=O)c2ccc(Oc3cc(C)nc(C)c3)c(F)c2	1
CC(C)\C(=N/C1CCN(Cc2ccccc2)CC1)\Nc3ccnc4cc(Cl)ccc34	1
CCOC(=O)C1(CCCc2ccccc2)CCN(Cc3cc[nH]n3)CC1	1
CC(C)N(C)C1CCC(C(CS(=O)(=O)c2ccc(C)cc2)C1)N3CCC(NC(=O)c4cccc(c4)C(F)(F)F)C3=O	1
CC1CNCCN1c2ccc3CCC(OCc4cc(F)ccc4C)c3n2	1
CC(C)(C)c1ccc(cc1)C(O)CCCN2CCC(CC2)C(O)(c3ccccc3)c4ccccc4	1
Cc1ccc(SC2=C(NCC=C)C=NN(C2=O)c3ccc(C)cc3)cc1	1
CC(C)N1CCN(CC1)c2nc3N(C(=O)NCc3c(n2)c4ccc(Cl)cc4Cl)c5c(Cl)cccc5Cl	1
COc1ccc(CC2(CO)CCN(CC2)C(C)COc3ccccc3)cc1	1
CCCCCn1c(NCc2occc2)nc3ccccc13	1
COc1ccc(NC(=O)CSc2nnc(c3ccccc3)c(n2)c4ccccc4)cc1	1
OC(CN(c1ccccc1)c2ccccc2)CN3CCCCCC3	1
OC(CNC1CCCCC1)Cn2c3ccc(Br)cc3c4cc(Br)ccc24	1
CCOc1ccc(Nc2nc(NCC3CCCO3)c4ccccc4n2)cc1	1
Cc1c(CN(C2CCOCC2)C3CCNC3)cccc1C(F)(F)F	1
CN(C)CCCN1c2ccccc2CCc3ccc(Cl)cc13	1
COc1ccc(cc1)C(=O)C2CCN(CC2)C(=O)c3ccc(OC)cc3	1
COc1ccc(NC(=O)CN2CCN(CC(=O)Nc3ccc(F)cc3)CC2)c(OC)c1	1
CCOc1ccccc1CN2CCCC(C2)C(=O)c3ccc(OC)c(OC)c3	1
Nc1ccnc(c1)N2CCC(CC2)(C(=O)Nc3ccc4ccccc4n3)c5ccccc5	1
COc1ccc(OC)c(c1)N2C(=Nc3ccccc3C2=O)CNC4CCN(Cc5ccccc5)CC4	1
Fc1ccc2c(c1)nc(c3ccccn3)n2c4ccc(OCCCN5CCOCC5)cc4	1
COc1ccc(CCCOc2cc(CCn3ccnc3)ccc2OC)cc1	1
COc1ccc(CN2CCN(CCCCOc3ccc(Cl)cc3)CC2)c(OC)c1OC	1
CC1=C(CCC(=O)NCCCn2ccnc2)C(=O)Oc3cc4occ(c4cc13)C(C)(C)C	1
CC(C)N1C(=O)c2ccccc2N=C1c3ccc(OCCCN4CCCCC4)cc3	1
CC1(O)CC(C1)c2nc(c3ccc4ccc(nc4c3)c5ccccc5)c6c(N)nccn26	1
CC1CC(C)CN(CCCNC(=O)Cn2cccc2C(=O)c3ccccc3C)C1	1
CCCCN(C)C(=O)CSc1nc(NCc2ccc(OC)cc2)c3ccccc3n1	1
CCCCN1C=CC(=C(C#N)C1=O)c2ccc(Oc3ccc(C)nc3C)c(Cl)c2	1
Oc1ccccc1C2=Nc3ncnn3C(C2)c4ccc(F)cc4	1
Fc1ccc(CN2C(=O)c3ccccc3n4c(CCC(=O)N5CCN(CC5)c6ccccn6)nnc24)cc1	1
CCN(CC)CCNC(=O)c1c(C)[nH]c(\C=C\2/C(=O)Nc3ccc(F)cc23)c1C	1
NC(=O)c1cnc(NC(C2CC2)C3CC3)c4c5ccc(cc5[nH]c14)c6cnc(N)cn6	1
CNCCC(Oc1ccc(cc1)C(F)(F)F)c2ccccc2	1
CC(=O)OCC(=O)NC1CCN(CCc2ccc(Oc3nc4ccccc4s3)cc2)CC1	1
CN(CCc1ccccc1)C2CCCN(C2)S(=O)(=O)c3ccc(cc3)C(=O)C	1
O=C(COC(=O)C1CCC(=O)N1)N2N=C3C(CCC/C/3=C\c4ccccc4)C2c5ccccc5	1
CC(COc1ccccc1)N2CCC(CO)(CCc3ccccc3)CC2	1
CS(=O)(=O)c1ccc(C(=O)N2CCC(CC2)N(C3CC3)S(=O)(=O)c4cccc(c4)C(F)(F)F)c(c1)C(F)(F)F	1
CN1CCN(CC2=Nc3ccccc3C(=O)N2Cc4nc(cs4)c5ccc(cc5)[N](=O)O)CC1	1
Fc1ccccc1C(=O)Nc2cc(ccc2N3CCCC3)C(=O)N4CCCC4	1
CC(C)(C)C#Cc1cnc2Oc3ccc(cc3C4(COC(=N4)N)c2c1)c5cccnc5F	1
OCc1ccccc1OCCCN2CCC(Cc3ccccc3)CC2	1
Fc1ccccc1NC(=O)C2(CC2(Cl)Cl)c3ccccc3	1
Cc1cc(N2CCN(CC2)c3ccccc3)n4cc(nc4n1)c5ccccc5	1
O[N](=O)c1ccc(cc1)C(=O)N\C(=C/c2ccc(Cl)cc2)\C(=O)N3CCOCC3	1
Fc1ccc(\C=C(/NC(=O)c2ccccc2)\C(=O)NCCCN3CCOCC3)cc1	1
COc1ccccc1Nc2nc(N)nc(CN3CCN(Cc4ccc5OCOc5c4)CC3)n2	1
COc1ccc2[nH]cc(C(=O)CN(C)CCc3ccc(OC)c(OC)c3)c2c1	1
CCN(CC)CCOc1ccc(cc1)\C(=C(/Cl)\c2ccccc2)\c3ccccc3	1
CC(C)C(N)C(=O)N1CC(=CC1c2cccc(O)c2)c3cc(F)ccc3F	1
NC(=O)N1CCN(Cc2ccc3c(Cc4c(n[nH]c34)c5csc(c5)C#CCOc6ccccc6)c2)CC1	1
OC(COc1ccc(cc1)C#N)CN2CCN(CC2)C(c3ccccc3)c4ccccc4	1
CC(C)n1cc(C(=O)c2cccc(NC(=O)Nc3ccc(Cl)cc3)c2)c4c(N)ncnc14	1
COc1ccc(OCC(=O)N2CCC3(CC2)CN(Cc4ccc(OCC(C)C)cc4Cl)C3)cc1	1
Cc1ccc(OCC(=O)N2CCCC(C2)N3CCN(CC3)c4ccc(F)cc4)cc1	1
CCc1ccc2c(nc(N)nc2c1)N3CCNCC3	1
CCC(=O)N1CCN(CC1)c2nc(CC)nc3sc4CCCCc4c23	1
CC(C)(C)C(=O)CN1CC2OC3CN(CCCNc4ccc(cc4)C#N)CC23C1	1
CN1N=C(CCC1=O)C(=O)N2CCN(CC2)c3ccc(cc3)[N](=O)O	1
O=C1C=C(OCc2ccccc2)C=CN1c3ccc(OCCN4CCCCC4)cc3	1
COc1ccc2nc3cc(Cl)ccc3c(\N=C(/NCCCN(C)C)\c4ccc(Cl)cc4)c2n1	1
COc1c(F)c(ccc1n2cnc(C)c2)c3cn(nn3)C4CCc5c(F)cccc5N(CC(F)(F)F)C4=O	1
O=C(Nc1ccc(cc1)c2nnc3CCCCCn23)c4oc5ccccc5c4	1
COc1ccc(\C=N\NC(=O)c2ccoc2C)cc1CN3CCN(CC3)c4ccc(F)cc4	1
CC(C)C(CN1CCC(C)(C(C)C1)c2cccc(F)c2)NC(=O)C3Cc4ccc(O)cc4CN3	1
FC(F)(F)Oc1ccccc1C(=O)N2CCC(CC2)N(C3CC3)S(=O)(=O)c4cccc(c4)C(F)(F)F	1
CCOc1cccc(CN2CCC(CCC(=O)NC3CC3)CC2)c1O	1
Nc1ccnc(c1)N2CCC(CC2)N3C(=O)N(Cc4ccccc4)c5cccnc35	1
CCCn1ncc(CN2CCC(CC2)C(=O)Nc3cccc(c3)c4cccc(F)c4)c1C	1
Cc1cc(ccc1c2ccnc(NCc3[nH]nc4nc(F)ccc34)c2)C#N	1
COc1ccc(C)cc1NC(=O)COC(=O)C2CCN(CC2)C(=O)c3ccc(Cl)cc3	1
COc1ccc(N\C(=C\C2=[N](C(=CS2)c3ccccc3)c4ccccc4)\C)cc1	1
C(Cc1ccccc1)N2CCN(CC2)c3cc([nH]n3)c4ccccc4	1
CCOc1ccc(Nc2nc(N)nc(CN3CCN(CC3)c4ccccc4F)n2)cc1	1
Brc1ccc(cc1)C(=O)N2CCC(CC2)C(=O)Nc3ccc4OCOc4c3	1
Fc1ccc(cc1)C2CNC(=O)C23CCN(CC3)C4(CCCCC4)c5ccc(F)cc5	1
Cc1csc(NC(=O)CSc2ccc(nn2)c3ccccn3)n1	1
CN(C)CCCN(C(=O)CCc1ccccc1)c2nc3ccc(F)cc3s2	1
COc1ccccc1C(=O)Nc2ccnn2C3CCN(Cc4cc(C)c(C)cc4C)CC3	1
C1CCCN(CC1)c2nc(nc3ccccc23)c4ccccn4	1
CCc1ccc(NC(=S)N(CCN2CCCCC2)Cc3occc3)cc1	1
CCN1CCC(CC1)Nc2ccc3NC(=O)\C(=C(\c4ccc(Cl)cc4)/c5ncc[nH]5)\c3c2	1
CCC1CN(CCN1C2CCN(CC2)C(=O)c3ccc(Cl)cc3)c4ncc(nc4C)C(=O)NC5CC5	1
CN(C)CCNC(=O)c1cc(Sc2ccc(F)cc2)nc3ccccc13	1
CCCN1CCN(CC1)C(=O)c2oc(cc2)c3ccc(cc3)[N](=O)O	1
Cc1c(nn(c2ccc(Cl)cc2Cl)c1c3ccc(Cl)cc3)C(=O)NN4CCCCC4	1
CN(Cc1ccccc1)C(=O)c2ccc(cc2)C3=CC4(CCNCC4)Oc5ccccc35	1
COc1cc(ccc1n2cnc(C)c2)c3cn(Cc4cccc(c4)C(F)(F)F)nn3	1
NC1CCC(CC1)Nc2ncc3nc(Nc4ccc(F)cc4F)n(C5CCCC5)c3n2	1
Cc1ccc(C[N]2=C(C=C(C=C2c3ccc(C)cc3)c4ccc(C)cc4)c5ccc(C)cc5)cc1	1
Cc1cc(C)c(C)c(c1C)S(=O)(=O)Nc2ccccc2C(=O)NCCCN3CCOCC3	1
COc1ccc(CN2CCC(CC2)NC(=O)C3=CC(=O)c4ccc(F)cc4O3)c(F)c1	1
CC(C)(O)c1nc2cc(Cl)ccc2n1C3CCC(CC3)NCC4Cc5ccc(Cl)cc5C4	1
Cc1nccn1CC2CCc3c(C2=O)c4ccccc4n3C	1
OCC1(CCc2ccccc2)CCCN(CCCc3ccccc3)C1	1
Oc1ccc(cc1)N2CCN(CC(=O)Nc3ccc(SC(F)F)cc3)CC2	1
COc1ccc(cc1)S(=O)(=O)N(C)c2ccc(cc2)C(=O)NC3CCCC3	1
Cc1nc2ccccc2n1C3CC4CCC(C3)N4CCC5(CCN(CC5)C(=O)C(C)(C)C)c6ccccc6	1
Clc1cccc(OC2CNC(C2)C(=O)N3CCCN(CC3)C4CCC4)c1	1
Cc1onc(c1)c2ccc3CCN(CCCSc4nnc(n4C)C(C)(C)C)CCc3c2	1
COc1ccc(cc1)C(CCCN)(c2ccccc2)c3ccccc3	1
COc1ccc(OCC(O)CN(C)C(=O)\C=C\c2cccc(c2)[N](=O)O)cc1	1
CN(C)c1cccc(NC(=O)c2occc2)c1	1
Fc1ccc(nc1)C(NC(=O)C2CCC(CC2c3ccc(Br)cc3)N4CCOCC4)c5ccc(Cl)cc5	1
CN1CCc2ccccc2Cc3[nH]c4ccccc4c3CC1	1
Cc1cc(cc(C)n1)C2(N=C(N)c3c(F)cccc23)c4cccc(c4)c5cncnc5	1
CN1CCN(C(CSc2ccc(Br)cc2)c3ccccc3)C(=O)CC1	1
CC(CCNC(=O)c1c(C)cc(nc1C)C#N)N2CCC(CC2)N(Cc3ccsc3)C(=O)CC4CCOCC4	1
COc1cc(OC)cc(c1)C(=O)NCC2(CCN(CC3=Cc4ccccc4OC3(C)C)CC2)C#N	1
Oc1ccc(cc1)C(=O)NCC2(O)CCC(COCc3ccc(F)cc3)CC2	1
O=C(NC1CCC1)c2ccc(cc2)c3ccc4C(=O)N(CCN5CCCC5)CCc4c3	1
CCC(=O)NC1CCc2cc(CCN3CCN(CC3)c4nsc5ccccc45)ccc12	1
Oc1ccccc1[N]2=C(C=C(C=C2c3ccccc3)c4ccccc4)c5ccccc5	1
CCN(CC)CCN(Cc1cc2ccc(C)cc2nc1O)C(=O)Nc3ccc(Cl)cc3	1
Clc1ccc(CCN2CCC(CC2)C(=O)c3ccc(Cl)cc3)cc1	1
Cc1ccc(cc1)C(OCC(O)CNCc2ccc(F)cc2)c3ccccc3	1
CC(C)CN1C(=O)N(C)c2nc3N(Cc4ccccc4)CC(C)Cn3c2C1=O	1
CC(C)n1c(nc2ccccc12)N3CCN(CC3)S(=O)(=O)c4cccc(c4)[N](=O)O	1
COc1ccc2nc3cc(Cl)ccc3c(\N=C(/NCCCN(C)C)\C(C)C)c2n1	1
COc1ccc(cc1OC2CCN(Cc3ccc(F)c(F)c3)CC2)C(=O)NC4CC4	1
CC1(C)CC(CC(C)(C)N1)Nc2nc3N(C(=O)NCc3c(n2)c4ccccc4Cl)c5c(Cl)cccc5Cl	1
CN(C)CCCN(C(=O)c1ccc(cc1)S(=O)(=O)N(C)C2CCCCC2)c3nc4ccc(F)cc4s3	1
NC(=O)c1ccccc1NC(=O)CN2CCN(Cc3ccc(Cl)cc3Cl)CC2	1
CCN(CC)CCN(C(=O)C1=COCCO1)c2nc3ccc(C)cc3s2	1
ClCc1nnc2c3cc(c4ccccc4)c(nc3ccn12)c5ccc(CN6CCC(CC6)c7n[nH]c(n7)c8ccccn8)cc5	1
CN1CC2CC1CN2c3cnc(cn3)c4ccc5[nH]ccc5c4	1
Cc1csc(NC(=O)CSc2ccc(nn2)c3ccccc3)n1	1
COc1ccc(CCCCCN(C(=O)c2ccc(cc2)[N](=O)O)c3ccc(OC)c(OC)c3)cc1OC	1
OC1(CCC(CC1)N2CCC(C2)NC(=O)CNC(=O)c3cccc(c3)C(F)(F)F)c4ccccn4	1
CCCCCCCCCCOC(=O)C[N]1=C(COc2cccc(C)c2)N(C)c3ccccc13	1
CC(C)OCCCN1C=C2C(=CC(=O)C(C)(OC(=O)CCc3ccccc3)C2=O)C=C1c4ccc(cc4)C#N	1
CC(C)N(CCO)CCN(C1CCC2(CC2C1)c3cccc(c3)C#N)C(=O)Nc4ccc(F)c(Cl)c4	1
COc1ccc2cc(CCNC(=O)c3cccc(c3)[N](=O)O)c(O)nc2c1	1
CCCCCCCCCCCC[N](C)(C)CCOc1ccccc1	1
Cc1ccc(cn1)c2nnc(CCCCN3CC4CC4(C3)c5ccc(cc5)C(F)(F)F)n2C	1
COc1ccc(NC(=O)c2ccc(cc2)c3ccc(cc3C)c4noc(C)n4)cc1N5CCN(C)CC5	1
CCOC(=O)N1CCC(C)(CN2CCC3(CC2)CN(c4ncccc34)S(=O)(=O)C)CC1	1
Cc1ncc(OCC2(CC2C(=O)Nc3ccc(F)cn3)c4ccc(F)cc4)c(C)n1	1
CCN(C1CCN(CCC(c2ccc(cc2)S(=O)(=O)C)c3cc(F)cc(F)c3)CC1)C(=O)Cc4ccc(cc4)S(=O)(=O)C	1
OC(COc1ccc(F)cc1Cl)CN2CCC(Cc3ccccc3)CC2	1
COc1ccc(cc1)N2CCN(CC(=O)Nc3ccc(SC(F)F)cc3)CC2	1
CCCCCCCN(CC)CC#Cc1ccc(Cl)cc1	1
Cc1nn2c(NCCOCCO)c3CCCCc3nc2c1c4ccccc4	1
Cc1nnc2ccc(nn12)c3cccc(NC(=O)c4oc(Br)cc4)c3	1
COc1ccc(NC(=O)c2cc(Cl)ccc2NC(=O)c3occc3)c(OC)c1	1
Nc1nc(CN2CCN(CC2)c3ccccn3)nc(Nc4ccc(Cl)cc4)n1	1
Cc1ccc(CN2C(=N)C(=CC3=C2N=C4C=CC=CN4C3=O)C(=O)NCc5occc5)cc1	1
CCOc1ccc(CN(C)CCc2ccccn2)cc1	1
Oc1ccc(\C=C(/C#N)\C(=O)NCCc2ccccc2)cc1O	1
CN(C)C1CCC(CC1)c2ccc(OCCCN3CCCCC3)cc2	1
CC(C)(CC(O)(Cc1cc2cc(ncc2[nH]1)S(=O)(=O)C)C(F)(F)F)c3cc(Cl)cc4CCOc34	1
CC1CCCC(C)N1Cc2ccc3CC(CCc3c2)N4CCN(CCc5ccc(F)cc5)CC4=O	1
Cc1nc(nc2ccc(NC(=O)\C=C\c3ccc(cc3)C(F)F)cc12)N4CCC(O)(CC4)C5CC5	1
CC(C1CC1)n2c(CNC(=O)C(Cc3ccccc3C(F)(F)F)NC(=O)OC(C)(C)C)nc4cccnc24	1
Clc1cccc(CNC(=O)C2CCCN(C2)c3ncnc4c3nc5CCCCCn45)c1	1
Fc1ccc(F)c(c1)C(=O)C2CCCN(CCCc3ccccc3)C2	1
CCCN(CCC)C1CCc2ccc(O)cc2C1	1
COc1ccc(CNC(=O)C2(CC3CC(=NO3)c4ccccc4)CCN(CC2)C(=O)CCCCCBr)cc1	1
COc1ccccc1C(=O)Nc2ccnn2C3CCN(Cc4ccc(F)c(OC)c4)CC3	1
Cc1ccc(cc1)C(=O)N\C(=C/c2ccc(Cl)cc2)\C(=O)NCCN3CCOCC3	1
COc1ccccc1N(Cc2ccccc2)S(=O)(=O)c3cccc(c3)C(=O)NC4CC(C)(C)NC(C)(C)C4	1
CCN(CC)Cc1ccc2CC(CCc2c1)N3CCN(CCc4ccc(Cl)cc4)CC3=O	1
CN(Cc1onc(C)c1)C(=O)c2ccc(OC3CCN(CCc4ccccc4)CC3)cc2	1
Cc1c(Cl)cccc1Nc2nc(N)nc(CN3CCCCCC3)n2	1
CCN(CC)CCSc1nnc2c3ccccc3n(Cc4ccccc4)c2n1	1
CCCCC1CN(C(=O)CN1Cc2cncn2Cc3ccc(cc3)C#N)c4ccccc4C	1
O[N](=O)c1ccc(NC2CCN(Cc3ccccc3)CC2)c(c1)[N](=O)O	1
CCOC(=O)C1(Cc2ccc(Cl)cc2)CCN(CCCn3cccn3)CC1	1
Cc1nc(NCCNC(=O)C2CC2)nc3ccc(NC(=O)\C=C\c4ccc(OC(F)(F)F)cc4)cc13	1
Cc1ccc(NC(=O)CN2CCN(Cc3ccccc3)CC2)cc1F	1
CCOc1ccc(cc1NC(=O)CN2C(=O)NC(CC)(C2=O)c3ccccc3)S(=O)(=O)N4CCOCC4	1
Clc1ccc(COC(Cn2ccnc2)c3ccc(Cl)cc3Cl)cc1	1
CCOCCCNC(=S)Nc1ccc2nc(cc(C)c2c1)N3CCCC3	1
Fc1ccc(cc1)C2CCN(CC2)C3=C(C#N)C(=O)N(CC4CC4)C=C3	1
Nc1ccc(cn1)c2n[nH]c(n2)C3CCN(Cc4ccc(cc4)c5nc6nc(ncc6cc5c7ccccc7)N8CCN(CCO)CC8)CC3	1
Clc1ccc(NC(=O)CCN2CCN(C\C=C\c3ccccc3)CC2)cc1	1
OC1CCN(CCCOc2nn(Cc3ccc(Cl)cc3)c4ccccc24)C1	1
Cc1nc2c3OC(CCc3c(cc2n1C)C(=O)N4CCC4)c5ccc(Cl)cc5	1
CCN(CC)c1cc(C)c2cc(NC(=O)c3oc(Br)cc3)ccc2n1	1
Fc1ccc(OC2CN(C2)c3c4CCNCCc4nc5ccnn35)cc1	1
Nc1ccc(CCN2CCN(CC2)c3cccc(c3)C(F)(F)F)cc1	1
CC(C)Cn1c(nc2ccccc12)N3CCN(CC(=O)Nc4ccc(Cl)cc4)CC3	1
Cc1ccsc1C(=O)C2CCCN(Cc3cccn3c4ccccn4)C2	1
COc1ccc(cc1)C2CC(=C\C(=N\Cc3ccc4OCOc4c3)\C2)O	1
O[N](=O)c1cccc(CN2CCN(Cc3ccc(Cl)cc3)CC2)c1	1
CNC(=O)n1cc(Br)c(\C=N\OCc2ccc(OC)cc2)n1	1
CCN1CCN(CC(=O)Nc2cc(Oc3ccc4c(c3)nc(Nc5cc(ccc5F)C(F)(F)F)n4C)ccn2)CC1	1
Cn1nccc1c2cc(NC(=O)c3cccc(c3)C(F)(F)F)ccc2OCCN4CCC(F)(F)C4	1
CCC(OC(=O)C)C(CC(C)N(C)C)(c1ccccc1)c2ccccc2	1
COc1ccc(cc1)C(=O)N2CCC(CC2)C(=O)c3ccc(F)cc3	1
Cc1cc(C)c2cc(CN(CCN3CCCC3)C(=O)Nc4ccc(F)cc4)c(O)nc2c1	1
COc1cc(ccc1n2cnc(C)c2)c3cn(Cc4cccc5cccnc45)nn3	1
CS(=O)(=O)Nc1ccc(cc1)C2=NN(C(C2)c3occc3)S(=O)(=O)c4ccc(F)cc4	1
OC(C1CCN(Cc2ccc(cc2)c3ccccc3)CC1)(c4ccccc4)c5ccccc5	1
CN(C)C1CCN(CC1)c2nc3ccccc3n2Cc4ccc(C)cc4	1
CC(OC1CCC2NC1(CC2c3nnn(C)n3)c4ccccc4)c5cc(cc(c5)C(F)(F)F)C(F)(F)F	1
CN(C)Cc1ccc2CC(CCc2c1)N(C)C(=O)c3ccc(cn3)c4ccc(Cl)cc4	1
COc1cccc(c1)N2CCN(CCCCCCN3CCN(CC3)c4cccc(OC)c4)CC2	1
Cc1ccc(cc1)C2=C[N](=C3CCCN23)CC(=O)Nc4nc(cs4)c5ccc(F)cc5	1
CCC1CN(CCN1C2CCN(CC2)C(=O)c3ccc(Cl)cc3)c4nc(N)c(nc4Cl)c5oc(C)nn5	1
CNC(=O)c1c(NCCC2CCCC2)nc(nc1OCC3CCN(C)CC3)C#N	1
CCC1=Nc2cc(ccc2Sc3ccc(C)cc13)C(=O)NCCN4CCOCC4	1
C(Cc1ccc(Oc2nc3ccccc3s2)cc1)N4CCCCC4	1
CNC(=O)c1ccc(cc1)c2ccc(cc2)N3C(=O)N(c4cc(OC)ncn4)C5(CCN(Cc6ncccc6C)CC5)C3=O	1
CC(OC1CCn2ccnc2CC1c3ccc(F)cc3)c4cc(cc(c4)C(F)(F)F)C(F)(F)F	1
CCOC1CN(CC1NC(=O)CNC(=O)c2cccc(c2)C(F)(F)F)C3CCC(CC3)c4ccccc4	1
CN(C)CCCN(C(=O)c1ccc(cc1)S(=O)(=O)N2CCCCC2)c3nc4cc5OCOc5cc4s3	1
Oc1ncc(Cc2ccc(F)c(c2)C(=O)N3CCC(CC3)N4CCCC4)n5c(Cl)c(Cl)cc15	1
CCC(=O)N1CCc2c(C1)nc(C)n2C3CC4CCC(C3)N4CCC(NC(=O)C)c5cccc(F)c5	1
CCN(CC)CCN(C(=O)C1=COCCO1)c2nc3c(OC)ccc(OC)c3s2	1
CN(C1CCN(Cc2ccc(cn2)C(F)(F)F)CC1)C(=O)Cc3ccc(cc3)n4cnnn4	1
COc1cc2C(=O)OCc2cc1CCN3CCN(CC3)C(=O)Cc4ccc(cc4)n5cnnn5	1
OC(CCc1cccc(OC(F)(F)F)c1)C2CCCC2C(=O)NCc3ccccc3C(F)(F)F	1
FC(F)(F)Oc1cccc(c1)n2nnc3ccc(NCC4CCNCC4)nc23	1
CCOc1ccc(CN2CCN(Cc3cccn3c4nccs4)CC2CCO)cc1	1
Fc1ccc(CN2CCC(CC2)Oc3ncnc4c3ccn4Cc5ccccc5)nc1	1
COc1ccccc1N2CCN(CCCC(C(C)C)(C(=O)O)c3ccc(Br)cc3)CC2	1
CC(C)NC(=O)C1=CN(c2cccc(c2)c3cccc(c3)C(=O)C)c4ncccc4C1=O	1
FC(F)(F)c1cc(COC2CCC3CCC2(N3)c4ccccc4)cc(c1)C(F)(F)F	1
Cc1n[nH]c(n1)c2cc(cc(c2)S(=O)(=O)N3CCN(CC3)C(=O)C4CC4c5ccc(cc5)C(F)(F)F)C(F)(F)F	1
O=C(CSc1ccc2nnc(c3ccccc3)n2n1)NCc4occc4	1
COc1cccc(c1)c2ccc(cc2)C#CC3=[N](C)C(=CC=C3)C#Cc4ccc(cc4)c5cccc(OC)c5	1
CCCN(CCC)CCCNc1ccc(cc1[N](=O)O)C(=O)Nc2cccc(OC)c2	1
CCCCCCCN1C(Cc2ccccc2)CN=C1N(C)C	1
NC(=O)Nc1ccc(F)cc1OCC(O)CN2CCC3(CC2)Cc4cc(Cl)ccc4O3	1
CC(=O)NC(CCN1C2CCC1CC(C2)n3c(C)nc4CN(CCc34)C(=O)C(C)(C)C)c5cccc(F)c5	1
CCCN1CCC(CC1)c2cc(F)cc(c2)S(=O)(=O)C	1
CCN1CCN(CC1)c2ccccc2CC3CCN(C3=O)c4ccc(cc4)C(C)(C)O	1
Oc1ccc(nc1)C2CCC(CC2)N3CC(C3)NC(=O)CNC(=O)c4cccc(c4)C(F)(F)F	1
Oc1ccc2[nH]c(Cc3ccc(Oc4ccccc4)cc3)nc2c1	1
CC(Oc1ccc(cc1C(=O)N2CCN(CC2)c3ccc(cc3F)C#N)S(=O)(=O)C)C(F)(F)F	1
CCOc1cccc2sc(nc12)N(CCCN(C)C)C(=O)c3ccc(cc3)S(=O)(=O)N(C)c4ccccc4	1
CCn1c(nc2ccccc12)N3CCN(Cc4ccc(cc4)[N](=O)O)CC3	1
CCOCCCN(C)C1CCN(CC1)C(=O)c2oc3ccccc3c2NC(=O)c4ccc(F)cc4	1
Cc1ccc(cc1)C(=O)N\C(=C\c2ccc(F)cc2)\C(=O)NCc3ccncc3	1
FC(F)(F)c1cc(cc(c1)C(F)(F)F)C2CCN(C2=O)C3(CCC(CC3)N4CCC5(CCOC5)CC4)c6ccccc6	1
Cc1c(Cl)ccc(OC2CCN(CC(O)CNC(=O)c3c[nH]nc3C(F)(F)F)CC2)c1Cl	1
Cc1cccc(OCC(O)CN2C(=N)N(Cc3ccccc3)c4ccccc24)c1	1
CNc1cc(Nc2cnc(C#N)c(OC(C)CN(C)C)n2)ncc1C#CC(C)(C)O	1
CCc1c(C2CCN(CCCSc3ccc(F)cc3)CC2)c4ccc(F)cc4n1CC(=O)O	1
CCN1CCN(CC1)C(CNS(=O)(=O)c2ccc(OC)c(C)c2)c3cccnc3	1
Clc1ccc2OCCN(C(=O)CCC(=O)NCCCN3CCN(Cc4ccccc4)CC3)c2c1	1
Fc1ccc(cc1)C(=O)Nc2cc(ccc2N3CCCC3)S(=O)(=O)N4CCOCC4	1
COc1ccc(c(c1)C(=O)N2CC3CN(CC3C2)c4nc(C)cc(C)n4)n5nccn5	1
COc1ccc(cc1)n2cc(CNCC3CCOCC3)c(n2)c4cccc(F)c4	1
N=C1N(Cc2cccnc2)C3=C(C=C1C(=O)NCC4CCCO4)C(=O)N5C=CC=CC5=N3	1
COc1cc(CCN2CCN(CC(O)c3ccc4C(=O)OCc4c3C)CC2)ccc1C#N	1
CCCCCCCCCCC#CC1=[N](C)C(=CC=C1)C#CCCCCCCCCCC	1
COc1ccc(NC(=O)c2ccc(cc2)C(=N)N(C)C)c(c1)C(=O)Nc3ccc(Cl)cn3	1
CCc1ccc(cc1)S(=O)(=O)NC2C(O)CCc3ccc(NC(=O)C4CCCN4Cc5cccc(Cl)c5)cc23	1
CN1CCc2cncn2Cc3ccc(C#N)c(Oc4ccc5cccc(N6CCC1C6=O)c5c4)c3	1
O[N](=O)c1cccc(NC(=O)C2COc3ccccc3O2)c1	1
CCCN(C1CCN(Cc2c(OC)cccc2OC)CC1)S(=O)(=O)c3cccc(c3)C(F)(F)F	1
Oc1nc2ccccc2n1C3CCN(CCCN4C(=O)CCc5ccc(F)cc45)CC3	1
Cc1nc(SCc2cc(cc(NCC(F)(F)F)n2)N3CCCCCC3)cn1C	1
CCOc1ccc(NC(=O)CN2CCN(CC(=O)Nc3cc(OC)cc(OC)c3)CC2)cc1	1
Cc1cccc(N2CCN(CC(O)COCc3cccs3)CC2)c1C	1
CC(C)N1CCN(CC1)C(=O)N(C)Cc2ccc(cc2)c3ccccc3	1
Cc1ccc(CC(N2CCC(CN3CCC(CC3)Oc4ccc(Cl)c(Cl)c4)CC2)C(=O)O)cc1	1
COc1ccc(cc1)N2CCN(CC(O)COc3ccc(OC)cc3CC=C)CC2	1
COc1ccc2ncc(OC)c(CCC34CCC(CC3)(CO4)NCc5ccc6OCC(=O)Nc6n5)c2n1	1
COc1cc(ccc1n2cnc(C)c2)c3cn(nn3)C4CCc5c(ccc6ccccc56)N(CC(F)(F)F)C4=O	1
CC#CCn1c(nc2N(C)C(=O)N(Cc3nc(C)cc4ccccc34)C(=O)c12)N5CCCC(N)C5	1
Clc1cccc(CN2CCN(CCN3Cc4ccccc4C3)C2=O)c1	1
Cc1ccc2nc(N3CCN(CC3)C(=O)c4ccc(F)cc4)c(cc2c1)C#N	1
CC(C1=C(CCN(C)C)Cc2cc(C)ccc12)c3nccs3	1
Fc1ccc(F)c(NS(=O)(=O)c2cccc3nonc23)c1	1
Brc1ccc(cc1)S(=O)(=O)Cc2oc(cc2)C(=O)NCCN3CCN(Cc4ccccc4)CC3	1
Cn1cc(cn1)c2ccc3c(c2)[nH]c4c(cnc(NC(C5CC5)C(F)(F)F)c34)C(=O)N	1
OC(CCc1ccc(OC(F)(F)F)cc1)C2CCCC2C(=O)NCc3cc(Cl)cc(Cl)c3	1
Clc1ccc(NC(=O)CN2CCN(Cc3ccccc3)CC2)nc1	1
FC1(F)CCC(CC1)NC(=O)c2ccc3Sc4ccccc4C(=Nc3c2)c5cccc(Cl)c5	1
CN(CC1(O)CCCCC1)C(=O)NC2CCN(Cc3ccn(c3)c4ccc(cc4)C(F)(F)F)CC2	1
Cc1nc(OCCCCCN2CCCCC2)cc(n1)c3ccc(F)cc3	1
Cc1cc(Cl)cnc1C(=O)Nc2ccc(F)c(c2)C3(C)N=C(N)COC3F	1
COc1ccccc1[N]2=C3CCc4ccccc4N3C=C2c5ccccc5	1
CCCCN1C(=N)N(CCOc2ccc(C)cc2)c3ccccc13	1
COc1ccc(cc1)C2N(CCN3CCOCC3)C(=O)C4=C2C(=O)c5cc(Cl)ccc5O4	1
COc1cnc(nc1Oc2ccccc2)c3ccccn3	1
OC(COCc1ccc(Cl)cc1)CN2CCN(CC(O)COCc3ccc(Cl)cc3)CC2	1
CN1CCCC1\C=C\c2nc3cc(C)c(C)cc3n2Cc4ccc(Cl)cc4	1
COc1ccccc1N2CCN(CC2)C(=O)c3cccc(c3)S(=O)(=O)N4CCCCCC4	1
CCOC(=O)Nc1ccc(cc1)C(N2CCN(Cc3cscn3)CC2)c4ccc(cc4)C(=O)N(CC)CC	1
N=C1N(Cc2occc2)C=Nc3c1c(c4ccccc4)c(c5ccccc5)n3Cc6occc6	1
FC(F)(F)c1ccc(COC2=CC(=O)N(C=C2)c3ccc(OCCN4CCCC4)cc3)cc1	1
Cc1ncoc1c2nnc(SCCCN3CCc4ccc5oc(nc5c4CC3)C(F)(F)F)n2C	1
Clc1cccc(Cl)c1\C=C\C(=O)N2CCN(CC2)c3ncccn3	1
Fc1ccc(NC(=S)N2CCN(CC2)C(=O)c3occc3)cc1Cl	1
COCCS(=O)(=O)c1ccc(cc1)c2ccc(CCN3CCCC3C)cc2	1
COc1ccc(OC(F)(F)F)cc1Cn2c(cc3cc(ccc23)C#N)C(=O)NCC(C)(C)CO	1
COc1ccc2ncc(F)c(CCC34CCC(CC3)(CO4)NCc5nc6NC(=O)COc6c(C)c5C(C)C)c2n1	1
Fc1ccccc1N2CCN(CC(=O)c3ccc4cc[nH]c4c3)CC2	1
CCNC(=O)Nc1cccc(CCN2CCN(CC2)c3cccc4nc(C)ccc34)c1	1
Cc1cc(c2oc3ccc4CCN(CCCSc5nnc(c6ocnc6C)n5C)CCc4c3n2)n(C)n1	1
OC(COc1ccccc1)CN2CCC(Cc3ccccc3)CC2	1
Fc1ccc(NC(=O)CN2CCN(CC(=O)NCC3(CCCCC3)N4CCOCC4)CC2)cc1	1
CCOc1ccc(cc1)C(=O)N2CCCN(CC2)C(=O)c3ccc(OCC)cc3	1
Clc1ccc(cc1Cl)C23CCCC2CNC3	1
Brc1ccc(CN2C3=NCCCN3c4ccccc24)cc1	1
CN(C)C1CCN(CC1)c2nc3ccccc3n2Cc4ccc(F)cc4	1
Oc1ccc2[nH]c(CN3CCC(Cc4ccccc4F)CC3)nc2c1	1
Cc1ncoc1c2nnc(SCCCN3CCC4CC4(C3)c5ccccc5)n2C	1
CC(C)(C)NC(=O)NCCN1CCCC(CNC(=O)c2cc(Cl)cc(Cl)c2)C1	1
CN1CC2CC1CN2c3cnc(cn3)c4ccc5sccc5c4	1
CCOc1ccc(cc1)C2=CC(=[N](CCc3ccc(OC)c(OC)c3)C(=C2)c4ccc(OCC)cc4)C	1
CC(OC1CCc2nccn2CC1c3ccc(F)cc3)c4cc(cc(c4)C(F)(F)F)C(F)(F)F	1
COc1ccc(\C=C\CN2CCC(CC2)n3nccc3NC(=O)C4CC4)cc1	1
COc1ccc2C=CC(=O)N(CC(O)C3CCC(CO3)NCc4cc5SCOc5cn4)c2n1	1
COc1cccc(NC(=O)CN2CCN(CC(=O)Nc3ccc(F)cc3)CC2)c1	1
O\N=C(\c1ccc(CN2CCC3(CC2)OCc4cc(F)ncc34)cc1)/c5ccc(F)c(F)c5	1
CC1Cn2ncc(c2CN1c3ccnc4[nH]ccc34)c5ccc(cc5)S(=O)(=O)C	1
COc1cc(OC)cc(c1)C(=O)NCC2(CCN(Cc3ccccc3OC)CC2)C#N	1
Clc1ccc(cc1)C(=O)NC2CCc3ccc(CCN4CCN(CC4)c5nsc6ccccc56)cc23	1
CCCc1cc(N2CCCC(C2)C(=O)NCc3ccc4OCOc4c3)n5ncnc5n1	1
CC1=C(C(C2=C(O)CCCC2=N1)c3ccsc3)C(=O)N4CCC(CC4)c5ccccc5	1
C(CN1CCCCC1)Oc2ccc(OCc3ccccc3)cc2	1
CN(C)Cc1cccc(OCC(=O)Nc2cc(nc(n2)c3oc(C)cc3)n4nc(C)cc4C)c1	1
COCCCn1cc(CN(C2CC2)C(=O)C3CNCCC3(O)c4ccc(F)c(F)c4)c5c(F)ccc(CCC#N)c15	1
COc1ccc(N2CCN(CC2)C(=O)c3ccc(F)cc3)c(c1)[N](=O)O	1
Cc1ccc(cc1Cl)c2oc(\C=N\NC(=O)CN3CCCC3)cc2	1
Cn1nc(NCC(=O)NC2CN(C2)C3CCC(COCC=C)CC3)c4cc(ccc14)C(F)(F)F	1
O[N](=O)c1ccc(NC(=O)c2cn(CCC#N)nc2c3ccc4OCCOc4c3)cc1	1
C=C1CC2CC1C3C2C(=O)N(CC4CCCCC4CN5CCN(CC5)c6nsc7ccccc67)C3=O	1
CCOc1ccc(cc1S(=O)(=O)NCc2ccccc2)n3cnnn3	1
Clc1ccc(CN2CCN(CCN3Cc4ccccc4C3)C2=O)cc1	1
Cc1[nH]c(cc1C(=O)NC2CCN(Cc3ccccc3)CC2)c4ccc(F)cc4	1
Cc1ccc(cc1)\C(=C\CN2CCCC2)\c3ccccn3	1
CC(=O)c1ccc(NC(=O)CSc2oc(nn2)c3occc3)cc1	1
CCCCNC(=O)c1ccc2c(c1)N=C(c3ccc(Cl)cc3)c4ccccc4S2=O	1
Cc1ccc2nc(N\N=C/c3oc(cc3)[N](=O)O)nc(c4ccccc4)c2c1	1
COc1cccc(Cl)c1NC(=O)N2CCN(CC2)c3cc(C)nc4ccccc34	1
CN1CCN(CC1)c2cccc(F)c2CC3CCN(C3=O)c4ccc(cc4)C5(O)CCCC5	1
Nc1ccc(cc1NC(=O)c2ccc(nc2)N3CCC4(CCNC4)CC3)c5cccs5	1
CCN1CCN(CCNC(=O)c2ccc3nc(c4cccc(C)c4)c(nc3c2)c5cccc(C)c5)CC1	1
COCCCN1C(=N)C(=CC2=C1N=C3C=CC=CN3C2=O)C(=O)NCc4ccc5OCOc5c4	1
CC(=O)c1ccc2OCCOCCOc3ccccc3OCCOCCOc2c1	1
CN1CCN(Cc2ccc3c(Cc4c(n[nH]c34)c5csc(c5)C#CCOc6cccnc6)c2)CC1	1
CC(C)(C)COc1ccc2Oc3ccc(cc3C4(COC(=N4)N)c2c1)c5cccnc5	1
Nc1ncc(cc1c2oc3ccccc3n2)c4cnn(c4)C5CCNCC5	1
FC(F)(F)c1ccc2c(c1)ncn2C3CCN(CC3)S(=O)(=O)c4ccc(Cl)cc4	1
NC1=NC(c2cccc(c2)c3cncnc3)(c4ccnc(c4)C(F)F)c5cccc(F)c15	1
NC(=O)c1cccc(OC2CC3CCC(C2)N3Cc4ccccc4)n1	1
OC1COCC1Nc2nc(Nc3cc(Cl)cc(Cl)c3)ncc2Br	1
Brc1ccc(cc1)[N]2=C(C=C(C=C2c3ccccc3)c4ccccc4)c5ccccc5	1
COc1c(C(=O)C)c(O)c(OCc2ccc(Br)cc2)c3occc13	1
CC(=O)Nc1ccc2ccn(c3cc(NC4CC4)n5ncc(C#N)c5n3)c2c1	1
COc1ccc(CC(=O)N2CCC(CC2)Nc3nc4ccccc4n3Cc5ccc(F)cc5)cc1	1
Fc1ccc(cc1)N2CCN(CC2)S(=O)(=O)c3cccc(c3)C(=O)Nc4ccncc4	1
OC(COC(c1ccc(Cl)cc1)c2ccc(Cl)cc2)CN3CCN(CC3)c4ccccn4	1
CCCCNC(=O)C1=CC2=C(N=C3N(C=CC=C3C)C2=O)N(Cc4ccncc4)C1=N	1
O=C(NC1CC1c2ccccc2)N3CCC(CC3)c4onc(n4)c5nccc6ccccc56	1
COc1cc2CCN(CCC(C)c3ccc(Cl)cc3)Cc2cc1OC	1
O=C1NCC2(CCN(CCc3ccccc3)CC2)O1	1
CCc1cc([nH]n1)C(=O)NC2CC(C)(C)Oc3nc(c4ccc(Cl)cc4Cl)c(cc23)c5ccc(Cl)cc5	1
COc1ccccc1N(C)S(=O)(=O)c2ccc(Cl)c(c2)C(=O)Nc3ccncc3	1
NC(=O)c1ccccc1NC(=O)CN2CCN(Cc3ccccc3)CC2	1
O=C(CN1CCN(CC1)C2CCCCC2)Nc3ccccc3c4ccccc4	1
CCC1N=C(NC1(c2ccc(F)cc2)c3ccc(F)cc3)c4cc(ccn4)C#N	1
Cn1nc(NCC(=O)NC2CN(C2)C3CCC(CC3)c4ccc5OCOc5c4)c6cc(ccc16)C(F)(F)F	1
CC(=O)Nc1cccc(c1)C2CCN(Cc3ccc(cc3)C(=O)c4nc(C)c(C)n4c5ccc(F)cc5)CC2	1
CCCN1C(=O)c2ccccc2N=C1SCC(=O)N3CCN(CC3)C(=O)c4occc4	1
CN1C(=O)C(NC(=O)\C=C\c2ccc(Cl)cc2Cl)N=C(c3ccccc3)c4ccccc14	1
CCC(=O)c1cn(Cc2ccc(cc2)C#N)c3ccccc13	1
COc1ccc(CN(C)C)c(Oc2ccc(Cl)c(Cl)c2)c1	1
COC1CN(CCCOc2ccc(F)cc2)CCC1NC(=O)c3c(Cl)c(N)ccc3OC	1
CC1N(CCn2c1nnc2c3nc(C)ns3)C(=O)c4ccc(cc4)c5cccs5	1
Cc1cc(N2CCN(C\C=C\c3ccccc3)CC2)n4ncnc4n1	1
NCCCCN(CC1CN(CCN1)C(=O)c2ccccc2)C3CCCc4cccnc34	1
COc1ccc(CN2CCC(CC2)N(CCc3ccccc3)Cc4ccccc4)c(OC)c1	1
CN1CC(c2ccc3sccc3c2)c4ccc(cc4C1)N5CCOCC5	1
COCCNc1ccnc2c(Cl)cccc12	1
CS(=O)(=O)Nc1ccc(cc1)C(=O)C2CCN(CCc3ccccc3)CC2	1
Cc1cccc(c1)C2N(Cc3cccn3c4ncccn4)CCc5c2[nH]c6ccccc56	1
Cc1ccc(cc1C)n2ncc3C(CCCc23)NC(=O)c4cocc4	1
CC(=O)NC(Cc1cc(C)ccc1C)C(=O)N2CCN(CC2)C(=O)c3ccc(Br)cc3	1
Clc1ccc(cc1)C(=O)N2CCC(CC2)C(=O)Nc3sccc3C#N	1
Cc1ccc(OCC(=O)N2CCC3(CC2)CC(=O)c4ccccc4O3)cc1	1
CCC(O)Cn1nc(Nc2cccc(Cl)c2F)nc1c3cc(C)nc(C)c3	1
Cc1ccc(NC(=O)CCN2CCC(Cc3ccccc3)CC2)cc1	1
CN1C(=O)N(C)c2nc(SCCN3CCCCC3)n(Cc4ccc(C)cc4)c2C1=O	1
CCCCCCCCCCCCCCCC[N]1=CC=Cc2ccccc12	1
CCN1CCN(CC1)c2cc3[nH]c(nc3cc2Cl)C(=O)C4(C)CCC(CC4)NC(=O)OC	1
CN1Cc2cncn2Cc3ccc(C#N)c(Oc4ccc5CCC(N6CCC1C6=O)c5c4)c3	1
COC(=O)c1[nH]c2ccccc2c1NC(=O)CN3CCN(Cc4ccc5OCOc5c4)CC3	1
Nc1ccc(cn1)c2n[nH]c(n2)C3CCN(Cc4ccc(cc4)c5nc6ccnc(O)c6cc5c7ccccc7)CC3	1
Clc1ccc2c(c1)c(cn2c3ccccc3)C4CCN(CCN5CCNC5=O)CC4	1
Cc1c2CCCN3CCCC3CNc4cc(ccc4C(=O)N)n2c5CC(C)(C)CC(=O)c15	1
Brc1ccc(OCC(=O)Nc2ccccc2)c(CNC3CCCC3)c1	1
CCCN(CC(=O)Nc1ccccc1C)C(=O)c2ccc(N3CCOCC3)c(c2)[N](=O)O	1
COc1ccc(NC(=O)c2occc2)cc1NC(=O)c3cccc(OC(C)C)c3	1
Fc1ccc(cc1)C(CCCCC(=O)N2CCC(CNC(=O)c3cc(cc(c3)C(F)(F)F)C(F)(F)F)C2)c4ccc(F)cc4	1
CC1CN(C(=O)CCC(=O)NCCCN2CCC(Cc3ccccc3)CC2)c4cc(Cl)ccc4O1	1
COc1cnc2C=CC(=O)N(CCN3CCC(CC3)c4nc5cc(Cl)c(F)cc5[nH]4)c2c1	1
Cc1cc(NCCCn2ccnc2)n3nc(C)c(c4ccccc4)c3n1	1
Nc1nnc(SCC(=O)Nc2ccc(F)c(Cl)c2)n1c3ccccc3	1
CC(C)C(=O)NC1CCc2cc(CCN3CCN(CC3)c4nsc5ccccc45)ccc12	1
FC(F)(F)Oc1ccc2[nH]c(nc2c1)C3CCC4(CC3)CN(C(=O)O4)c5ccccc5	1
OC(CN(c1ccc(cc1)[N](=O)O)S(=O)(=O)c2ccccc2)CN3CCCCC3	1
Cc1oc(nc1CN2CCCN(CC2)C(=O)c3occc3)c4ccc(Cl)cc4	1
NC(=O)c1ccsc1NC(=O)CS(=O)(=O)c2ccc(Cl)cc2	1
Clc1ccccc1C(=O)Nc2ccnn2C3CCN(CC4CCC=CC4)CC3	1
CC(=O)N1CCN(CCOc2ccc(NC(=O)c3cccc(F)c3)cc2c4ccnn4C)CC1	1
O=C(CCN1CCN(C\C=C\c2ccccc2)CC1)Nc3ccccc3	1
COc1ccc(cc1)C2CC(=O)C=C(C2)c3cccc(OC)c3	1
FC(F)(F)Oc1ccc(OC2CC2)c(CNC3CCC4CCC3(N4)c5ccccc5)c1	1
Fc1ccc(cc1)C(=O)Nc2ccc(cc2)c3oc(NCCCN4CCCCC4)nn3	1
Fc1cn(CC2CN(C(=O)O2)c3ccc(N4CCC(=CC#N)CC4)c(F)c3)nn1	1
CNc1cc(Nc2cnc(C#N)c(OC(C)CN(C)C)n2)ncc1C3CC3	1
CC(Sc1nnc(c2cccnc2)n1c3ccccc3)C(=O)Nc4ccc(C)cc4	1
COc1cc(F)ccc1c2cncc(c2)C3CCCN3	1
Cc1ccc2c(cccc2n1)N3CCN(CCc4cccc5c4OCc6c(ncn56)C(=O)NC7CC7)CC3	1
CCOC(=O)C1(Cc2ccc(Cl)cc2)CCN(CC1)C(C)CCn3cccn3	1
COc1ccc(cc1)C2=NN(Cc3ccc(cc3)[N](=O)O)C(=O)C=C2	1
CC(C)N1C(=O)COc2c(CCN3CCN(CC3)c4cccc5nc(C)ccc45)cccc12	1
CCN(CC)CCCC(C)Nc1ccnc2cc(Cl)ccc12	1
CC(C)(Cc1ccc2ccccc2c1)NCC(O)COc3ccccc3C#N	1
COc1ccc(CCN2C(CN(NS(=O)(=O)Cc3ccccc3)C2=O)c4ccc(OC)cc4)cc1	1
NC(=O)c1cccc(OC2CC3CCC(C2)N3CC4CC4)c1	1
CC(C)c1onc(n1)N2CCN(C(C)C2)c3ncc(OCc4ccncc4C#N)cn3	1
Oc1nc2ccccc2n1C3=CCN(CCCC(=O)c4ccc(F)cc4)CC3	1
CN(CCCCN1CCN(CC1)c2cccc(NC(=O)C)c2)S(=O)(=O)CC3CCCCC3	1
CC(C)C(CN1CCC(C)(C(C)C1)c2cccc(F)c2)CC(=O)C3Cc4ccc(O)cc4CN3	1
CCCCCCS(=O)(=O)c1ccc(C(=O)CCN2CCNC(=O)C2)c(Cl)c1	1
CCc1ccc(cc1)S(=O)(=O)NC2CC(C)(C)Oc3ccc(cc23)C(=O)N4CCCC4CNc5c(C)cccc5C	1
NS(=O)(=O)c1ccc(CCNCc2cc(Cl)ccc2OCc3ccccc3)cc1	1
COc1ccc2nccc(NC(=O)C3CCC(CO3)NCc4cc5OCCOc5cn4)c2n1	1
CN(C1CCN(C1)C(=O)N2CCC(C2)NCCC(C)(C)c3ccc(Cl)cc3)C(=O)c4ccc(cc4)c5ccc(cc5)C(F)(F)F	1
CC(C)N(CCN(C1CCC2(CC2C1)c3cccc(c3)C#N)C(=O)Nc4ccc(F)c(Cl)c4)C(C)CO	1
CC(C(=O)Nc1nccs1)c2ccc(cc2)[N](=O)O	1
O=C(Nc1ccc(cc1)n2cccn2)C3CCN(Cc4ccsc4)CC3	1
CN(CC#CCC(c1ccccc1)c2ccccc2)C(C)(C)C	1
Cc1oc(nc1CN2CCC(CC2)C(=O)NCc3cccs3)c4ccccc4C	1
CCN1\C(=C\C2=CC=C3C=CC=C(C)C3=[N]2CC)\Sc4ccccc14	1
COc1ccc(CN2CCN(CC2)c3ccccc3F)c(OC)c1	1
CCN(CC1CCCN(CCc2cccc(F)c2)C1)C(=O)c3oc4ccccc4c3	1
CCN(CC)CCOc1cc(c(Cl)cc1Cl)c2nc(SC)nc3[nH]cc(C#N)c23	1
COc1ccc(cc1)S(=O)(=O)N2CCC(CC2)n3cnc4cc(ccc34)C(F)(F)F	1
CC(C)Cc1ccc(cc1)C2=CSC3=NCCN23	1
Oc1ccc(cc1)C2=CC3(CCNCC3)Oc4ccccc24	1
Cc1c(OC2CC3CCC(C2)N3Cc4ccccc4)cccc1C(=O)N	1
Cc1nc(nc(OCCCN2CCCCC2)c1Cl)c3ccccc3	1
Oc1ccc(cn1)c2nc3ccccc3n2Cc4ccc(Cl)cc4	1
NC(=O)c1cccc(OC2CC3CCC(C2)N3C4(CC4)c5ccccc5)c1	1
COC(=O)C(NC(=O)c1cc(nc2ccccc12)c3ccccc3)c4ccccc4	1
COc1cccc2c1c(NCC(C)(C)c3ccccc3)nn2C	1
CC1=CC(=O)C(=NN1c2cccc(c2)C(F)(F)F)C(=O)O	1
O[N](=O)c1ccc(OCCCCN2CCc3ccccc3C2)cc1	1
O=C1Cc2cncn2Cc3ccc(C#N)c(Oc4ccc5cccc(N6CCC(N1)C6=O)c5c4)c3	1
Cc1cn2cc(CC(=O)N3CCC4(CC3)CN(Cc5ccc(cc5)n6cccn6)C4)nc2s1	1
CCCCN1C(=O)N(CC(=O)N2N=C3C(CCC/C/3=C\c4occc4)C2c5occc5)C(=O)C1=O	1
OC(=O)C(Cc1ccc(Cl)cc1)N2CCC(CN3CCC(CC3)Oc4ccc(Cl)c(Cl)c4)CC2	1
COc1ccc(CNC(=O)C2(CC3CC(=NO3)c4ccccc4)CCN(CC2)C(=O)C5CCCC5)cc1	1
CC(C)CO\N=C\COc1ccc(CN2CCC(CC2)NC(=O)C3=CC(=O)c4ccc(F)cc4O3)cc1F	1
COc1ccc(cc1CO)c2ccc3c(nc(nc3n2)N4CCC(O)C4)N5CCOCC5C	1
CCCSc1nnc2N(C)C(=O)c3c4CCCc4sc3n12	1
Cn1cnc(c1)C(=O)N(Cc2ccc(F)c(c2)C(F)(F)F)C3CC4CNCC4C3	1
OC(CN1CCN(Cc2ccccc2)CC1)c3ccc(cc3)[N](=O)O	1
CN1CCCN(CC(=O)Nc2cc(nc(n2)c3oc(C)cc3)n4nc(C)cc4C)CC1	1
CN1CCN(CC1)C(=O)\C(=C\c2ccc(F)cc2)\NC(=O)c3ccccc3	1
Cc1ccnc(C)c1C(=O)N2CCC(C)(CC2)N3CCC(CC3)N(c4ccccc4)c5ccccc5	1
CC1(CCc2ccc3OCOc3c2)NCCc4c1[nH]c5ccccc45	1
CC(C)S(=O)(=O)NC1CN(C)CC1c2ccc(cc2)c3ccc(cc3)C#N	1
N#Cc1cnc(Nc2cc(ncn2)N3CCCNCC3)s1	1
Fc1ccc(NC(=O)CN2CCN(CC2)C(=O)c3oc(cc3)c4nc5ccccc5s4)cc1	1
CCC(C)C(CN1CCC(C)(CC1)c2cccc(F)c2)NC(=O)C3Cc4ccc(O)cc4CN3	1
CCCCNC(=O)C1=CC2=C(N=C3N(C=CC=C3C)C2=O)N(CCN4CCOCC4)C1=N	1
COc1c(O)c(C(=O)C)c(OCc2ccc(Cl)cc2)c3ccoc13	1
O[N](=O)c1ccc(cc1)N2CCN(Cc3cccc(c3)[N](=O)O)CC2	1
CCOc1ccccc1NC(=O)C(NCC2(CCCCC2)N3CCCCC3)c4ccccc4	1
CN1CCN(CCCN2c3ccccc3Sc4ccc(Cl)cc24)CC1	1
CCC(=O)c1cc(F)ccc1OCC(=O)N2CCN(CC2)c3ccc(F)cc3	1
CCOCCCN(C)C1CCN(CC1)C(=O)c2oc3ccccc3c2NC(=O)COc4cccc(C)c4	1
Cc1cccc(OCC(=O)Nc2ccc3c(c2)nc(CCN4CCN(CC4)c5ccccn5)n3C)c1	1
CSCCNC(=O)c1cc2c(nc(C)n2C)c3OC(CCc13)c4ccccc4C	1
Clc1ccc(CNC(=O)CN2CCN(C\C=C\c3ccccc3)CC2)cc1	1
Fc1cc2COC3(CCNCC3C(=O)N(Cc4cccc5ccccc45)C6CC6)c2cc1F	1
COc1cccc(NC(=O)C(NC(=O)C2Cc3ccccc3CN2)c4ccccc4)c1	1
Cc1ccc(NC(=O)C(=O)NCCN2CCN(Cc3ccc(cc3)[N](=O)O)CC2)cc1	1
CCC(C)N1C(=N)C(=CC2=C1N=C3C=CC(=CN3C2=O)C)C#N	1
CN(C1CCN(C1)C2CCCC2)C(=O)c3ccc(cc3)n4c(C)nc5ccccc45	1
N#Cc1cncc(c1)c2cnc3nc(sc3c2)N4CCC(CC4)N5CCCCC5	1
Fc1ccc(OCc2oc(N3CCN(Cc4ccccc4)CC3)c(n2)C#N)cc1	1
O=C(Nc1ccc(cc1)S(=O)(=O)N2CCCCCC2)c3occc3	1
CCN1CCN(CC1)c2cc3[nH]c(SC4(C)CCC(CC4)c5onc(C)n5)nc3cc2Cl	1
O[N](=O)c1cc(Cl)ccc1N2CCN(CC2)C(=O)\C=C\c3ccc(Cl)cc3	1
OC1(CN(CC1CN2CCC(CC2)N(CC=C)C(=O)Cc3ccccc3)C(=O)C4CCCC4)c5ccccc5	1
CC(C)c1cc(C(=O)N2Cc3ccc(OCCNCC(C)(C)C)cc3C2)c(O)cc1O	1
CCN(CC)c1ccc(NC(=O)C2(CCc3cccc(OC)c3C2)N(C)C(=O)OCC(C)C)cc1	1
CC(CC(NC(=O)C1CCC1)c2ccccc2)N3CCC(CC3)c4[nH]ncc4c5ccncc5	1
COc1ccc2CC3N(C)CCc4cccc(c34)c2c1O	1
OC1(CCNCC1c2onc(c2)c3c(Cl)cccc3Cl)c4ccc(F)c(F)c4	1
Cc1cc(C)c(CN2CCCC(CNC(=O)c3ccc(F)cc3)C2)c(c1)n4cccn4	1
COCCN1CCCC(CN2C(=O)c3sc(cc3N=C2c4ccccc4C)c5ccc(Cl)cc5)C1	1
CC(=O)NC1CC2(CCN(Cc3ccc4c(c3)c5ccccc5n4C(=O)N)CC2)c6ccccc16	1
Clc1cnc2c(CCC34CCC(CC3)(CO4)NCc5ccc6OCC(=O)Nc6n5)ccnc2c1	1
CN(CCCC(=O)Nc1ccc(OC(F)F)cc1)S(=O)(=O)c2ccc(F)cc2	1
Clc1cc(CCN2CCN(CC2)C(=O)Cc3ccc(cc3)n4cnnn4)cc5COC(=O)c15	1
FC1CCNCC1c2c([nH]c3cc(F)ccc23)C4CCCCC4	1
Clc1ccc(CC(NC(=O)Cc2ccc(Cl)cc2)C(=O)NC3CC4CCC(C3)N4)cc1	1
COC(=O)c1ccc(Oc2ccc(NC(=O)c3ccc(cc3)C(=N)N(C)C)c(c2)C(=O)Nc4ccc(Cl)cn4)cc1	1
FC(F)(F)c1cc(cc(c1)C(F)(F)F)C2CCCN(C2=O)C3(CCC(CC3)N4CCN(C(=O)C4)c5ccccc5)c6ccccc6	1
Cc1cc2c(F)c(Oc3ncnn4cc(OCCCN5CCCC5)c(C)c34)ccc2[nH]1	1
CCC(CC)C(=O)N1CC(=O)Nc2ccc(Br)cc2C1c3ccccc3	1
CN(C)CCOc1nc2N(C(=O)NCc2c(n1)c3ccccc3Cl)c4c(Cl)cccc4Cl	1
COc1ccccc1NS(=O)(=O)c2cc(ccc2N3CCOCC3)N4Cc5ccccc5C4=N	1
CSc1cccc(NC(=S)N(CCCN2CCC(C)CC2)Cc3cccs3)c1	1
Clc1ccc(OC2CCN(CC2)C3CCN(CC3)S(=O)(=O)NC(=O)c4ccccc4)cc1Cl	1
CC(C)C1(C)CC(=O)N(Cc2ccnc(c2)N3CC(CC3=O)c4ccccc4)C(=N1)N	1
CCc1cc(CNC(=O)c2ccc(OC3CCN(CCc4ccccc4)CC3)cc2)on1	1
CCc1ccc(OCC(=O)N2CCN(CC(=O)Nc3ccccc3Cl)CC2)cc1	1
Cc1ncoc1c2nnc(SCCCN3CC4CC4(C3)c5ccccc5)n2C	1
CCC(=O)c1ccccc1OCCCN2CCC(Cc3ccccc3)CC2	1
Clc1ccc(cc1)S(=O)(=O)N2CCN(CC2)C3CCN(Cc4ccccc4)CC3	1
O[N](=O)c1ccc(cc1)C(=O)NCCC(=O)Nc2cccc(c2)S(=O)(=O)N3CCCCCC3	1
OC1(CCC(CC1)NC2CCN(C2)C(=O)C3CCN(CC3)c4cccc(c4)C(F)(F)F)c5ccc(cn5)c6ncccn6	1
Clc1cnc2oc(nc2c1)N3CCN4CCC3CC4	1
CNCc1cc(ccc1Oc2ccc(Cl)cc2C)C(=O)N	1
OC(COc1cc(O)ccc1NC(=O)NC2CC2)CN3CCC4(CC3)Cc5cc(F)ccc5O4	1
CC(C)n1c(C)ncc1c2ccnc(Nc3ccc(C(=O)N(C)C)c(F)c3)n2	1
COc1cnc2c(NCc3nnc4ccc(nn34)c5cc(C)ns5)ccnc2c1	1
[truncated: 11,847 more rows]

## Sheet: test
Canonical_Smiles	class
OC(=O)CCC(=O)N1N=C(CC1c2occc2)c3occc3	1
CCN(CC(=O)NCc1ccc(F)cc1)Cc2nc(O)c3ccc(Cl)cc3n2	1
O=C1N(CC2CCCc3cccc1c23)C4CN5CCC4CC5	1
CCC(CC(=O)NCC1CCCCC1)n2c(N)nc3cc(Cl)ccc23	1
COc1ccc(CN2CCC(CC2)C(=O)c3cccc(Cl)c3)cc1	1
FC(F)(F)c1ccc(cc1)n2ccc(CN3CCC(CC3)NC(=O)N4CCn5cccc5C4c6ccccc6)c2	1
Clc1cccc(OC2CN(C2)S(=O)(=O)c3ccc4CCNCCc4c3)c1	1
CC(C)(C)C(=O)N1CCN(CC1)c2ccnc3cc(Cl)ccc23	1
CN1CC(CC1=O)N(Cc2ccccc2F)c3ccc(C#N)c(Cl)c3	1
Cc1cccc(NC(=N)c2oc(cc2)c3ccc(Cl)cc3)c1	1
COc1cc(C#N)c2C=CC(=O)N(CCN3CCC(CC3)NCc4cnc(C)c(c4)C#N)c2c1	1
Cc1nc(sc1C(=O)N\N=C\c2ccccc2Cl)c3cccnc3	1
CSCCC(=O)N1CCCC(CNC(=O)c2ccc(cc2)c3ccccc3)C1	1
CCN1CCN(CC1)c2ccc(nn2)N3CCN(CC3)C(=O)c4oc(Br)cc4	1
Cn1c(CCCCN2CC3CC3(C2)c4ccc(cc4)C(F)(F)F)nnc1c5ccc(F)c(F)c5	1
COc1ccc(OCC(=O)Nc2c(oc3ccccc23)C(=O)N(CCN(C)C)Cc4occc4)cc1	1
CCOCCN1C(=O)N(C)c2nc3N(CCc4ccccc4)CC(C)Cn3c2C1=O	1
CNCc1cc(F)ccc1Oc2ccc(Cl)cc2	1
Cc1nc(C#Cc2ccnc(Cl)c2)c(C)n1c3ccc(OC(F)(F)F)cc3	1
CN1C(=O)c2c(nc(N3CCCC(N)C3)n2Cc4ccccc4Cl)c5ccc(cc15)C#N	1
O=C1C(CCN1c2ccncc2)NCc3cncn3Cc4ccc(cc4)C#N	1
FC(F)(F)C1CCN(CCN2CCN(C2=O)c3cccc(c3)C#N)CC1	1
CN(C)CCC(=O)Nc1cc(nc(n1)c2oc(C)cc2)n3nc(C)cc3C	1
OC1c2cccc(C#N)c2C=Cc3ncc(cc13)c4ccccc4	1
COc1ccc2sc(nc2c1)N(CCCN(C)C)C(=O)c3ccc(cc3)C(=O)c4ccccc4	1
CCC(=O)C(C1CCNCC1)c2ccc(Cl)c(Cl)c2	1
Cc1c(oc2ccc(Cl)cc12)C(=O)N3CCN(CCc4ccccn4)CC3	1
FC(F)(F)c1cccc(c1)C(=O)NCC(=O)NC2CN(C2)C3CCC(CC3)c4ccc5OCOc5c4	1
Clc1ccc(cc1NC(=O)COC(=O)Cc2ccccc2)S(=O)(=O)N3CCCCC3	1
Cc1nc(cc(n1)C(C)(C)C)C(=O)NCCCN2CCN(CC2)c3cccc(C)c3C	1
Nc1ncnc2c1ncn2C3OC(CO)C(O)C3O	1
Cc1cc(NC(=O)CCN2CCCCC2)ccc1Br	1
NCC1(CCC(CC1)N2CCc3c(nc(nc3C2=O)C(F)(F)F)C4CC4)c5cccc(Cl)c5	1
CCOc1ccc(NC(=S)NCCCN2CCN(CC2)c3ccc(OC)cc3)cc1	1
COc1ccc(CNC(=O)C2(CCN(CC2)c3cc(N)ccn3)c4ccccc4)cc1	1
COc1ccc(cc1)C(=O)c2coc3ccc(O)c(CN4CCCCC4)c23	1
O=C(C1CCCN(CC2CCCCC2)C1)c3ccc4OCOc4c3	1
CC(C)C1(C)CC(=O)N(Cc2ccnc(c2)N3CCC(C3)c4ccccc4)C(=N1)N	1
CCOc1cc(CNCCCN2CCOCC2)cc(Br)c1OCC(=O)Nc3cccc(c3)C(F)(F)F	1
CC(Oc1ccc(cc1C(=O)N2Cc3ccc(cc3C2)c4ccccc4)S(=O)(=O)C)C(F)(F)F	1
Clc1ccc2OCCN(C(=O)CCC(=O)NCCCN3CCC(Cc4ccccc4)CC3)c2c1	1
CNc1nc(NCCCN(C)C)c2sc(cc2n1)c3ccc(cc3)C(F)(F)F	1
OC(COc1ccccc1)CN2C(=N)N(Cc3ccccc3)c4ccccc24	1
CC(c1ccc(F)cn1)c2c(CCN(C)C)sc3ccccc23	1
C(CN1CCCC(C1)c2ccccc2)C3CCc4c3cnn4c5ccccc5	1
Clc1cccc(c1)N2CCN(CCN3CCC(CC3)c4oc(nn4)c5ccccc5)C2=O	1
CC(C)(O)C1(CCC(C1)N2CCC(CC2)c3cc(Cl)ncn3)C(=O)NCc4cc(cc(c4)C(F)(F)F)C(F)(F)F	1
CCN1CCN(CC1)c2nc(Nc3cccc(C)c3)nc(N)c2[N](=O)O	1
Cc1cc(N2CCN(CC2)S(=O)(=O)c3ccc(Cl)cc3)c4ccccc4n1	1
Cc1c[nH]nc1C(=O)NC2CC(C)(C)Oc3nc(c4ccc(Cl)cc4Cl)c(cc23)c5ccc(Cl)cc5	1
Cc1c(CN(C2CC2)C(=O)C3CNCCC34OCc5cc(F)c(F)cc45)cccc1C(F)(F)F	1
CCCCN(C)CCN1C(C(=O)NC2CCCCC2)C34OC(C=C3)C(C4C1=O)C(=O)Nc5ccc(Cl)cc5	1
Fc1ccc(cc1)c2c[nH]c(n2)C3Cc4c([nH]c5ccccc45)C(N3)C6CCOCC6	1
FC(F)(F)c1cc(Cl)cc(COCC2(CCNCC2)c3ccccc3)c1	1
Clc1cccc(NC(=O)CSc2nnc(c3cccnc3)n2CCN4CCCCC4)c1	1
CCOC(=O)C1(CCOc2ccccc2)CCN(Cc3cccc(c3)n4cccn4)CC1	1
CC1CCN(CCOc2ccc(cc2)C#Cc3ccc(cn3)c4ccc(Cl)cc4)CC1	1
CCOC(=O)C(CC)Sc1nc2N(C)C(=O)NC(=O)c2n1C\C=C(\C)/Cl	1
NCCCCN(CC1Cc2ccccc2CN1)C3CCCc4cccnc34	1
OCCCN1C=Nc2c(C1=N)c(c3ccccc3)c(c4ccccc4)n2Cc5ccccc5	1
Cc1ccc(c(F)c1)C23CC2CN(CCCSc4nnc(c5ocnc5C)n4C)C3	1
OC(=O)c1ccc(cc1)N2C(=O)c3cccc(Oc4ccc(Cl)cc4)c3C2=O	1
COc1cc(ccc1n2cnc(C)c2)c3cn(CC(=O)N(C4CCCCC4)C5CCCCC5)nn3	1
COc1cc(\C=C\C)ccc1OCCCCN(C)Cc2ccccc2	1
COCCn1c(cc2cc(ccc12)C(C)(C)C(=O)NC(C)(C)C)c3cc(C)cc(C)c3	1
CCN(CC)C(=O)c1ccc(cc1)C(=C2CCN(Cc3ccc(F)cc3)CC2)c4cccnc4	1
Fc1ccc(cc1)C(=O)N2CCN(CCNC(=O)C(=O)NCc3ccccc3)CC2	1
OCC1CCCN1CCCOc2nn(Cc3ccc(Cl)cc3)c4ccccc24	1
O=C(N1CCN(Cc2ccc(cc2)C#N)CC1)c3cccc(c3)S(=O)(=O)N4CCCCCC4	1
NC(=O)Cc1ccc(cc1)C2CCC(CC2)N3CC(C3)NC(=O)CNc4[nH]nc5ccc(cc45)C(F)(F)F	1
FC(F)Oc1ccccc1CC(N2CCNCC2)c3ccccc3F	1
CN1CCN(CC1)c2cccc(n2)c3cc(NC(=O)C)nc(n3)n4nc(C)cc4C	1
COc1ccc(cc1)N2CCN(CC2)c3nc(NCCc4ccc(OC)c(OC)c4)nc(OC)n3	1
NC(COc1cccc2OCC(=O)Nc12)CN3CCC4(CC3)Cc5cc(F)ccc5O4	1
COc1ccc(CCC(C)NCCc2ccc(Cl)cc2Cl)cc1	1
O[N](=O)c1ccc(cc1N2CCOCC2)N3CCN(CC3)C(=O)COc4ccc(Cl)cc4	1
CC(C)CNC(=O)c1ccc2Sc3ccccc3C(=Nc2c1)c4cccc(Cl)c4	1
COc1ccc2nc3cc(Cl)ccc3c(\N=C(/NCCCN4CCCCC4)\c5ccccc5)c2n1	1
Cc1onc(c1)C(=O)N2CCN(CC2)c3ccc(cc3)[N](=O)O	1
CCCn1c(nc2ccccc12)N3CCN(CC(=O)NCc4cccs4)CC3	1
CCN1CCN(CC1)C(=O)c2ccccc2N(Cc3ccccc3)S(=O)(=O)c4ccc(OC)cc4	1
Fc1ccc2c(noc2c1)C3CCN(CCCCNS(=O)(=O)c4ccc(Cl)c(Cl)c4)CC3	1
Clc1nccc2c3cnc(Nc4ccc(cn4)N5CCNCC5)nc3n(C6CCCC6)c12	1
CC(C)C(NC(=O)c1ccccc1)C(=O)N2CCC(CC2)c3ccc(Cl)cc3	1
CCCCNC(=O)N1CCN(CC1)c2ccnc3cc(Cl)ccc23	1
Brc1ccc2nc(cc(C(=O)N3CCN(CC3)C(=O)c4occc4)c2c1)c5ccncc5	1
OC(COc1cc(O)ccc1C(=O)NC2CC2)CN3CCC4(CC3)Cc5cc(Cl)ccc5O4	1
COc1cc(ccc1n2cnc(C)c2)c3cn(nn3)C4CCC5CCCCC5N(Cc6ccccc6)C4=O	1
Cc1cc(CCN2CCN(CC2)C(=O)Cc3ccc(cc3)n4cnnn4)cc5COC(=O)c15	1
CNC(=O)c1ccc2c(C)cn(CC3CCCC3)c2c1	1
CCN(CC(=O)Nc1ccccc1C(=O)Nc2ccccc2)Cc3nc(O)c4ccccc4n3	1
CCN(CC)c1cc(C)c2cc(NC(=O)c3ccccc3F)ccc2n1	1
O=C(NC1CCc2ccc(CCN3CCN(CC3)c4nsc5ccccc45)cc12)c6ccccc6	1
Cc1cc2nc(CC3CCCNC3)n(Cc4ccc(Cl)cc4)c2cc1C	1
Cc1cc(NCc2c(C)cccc2C)c3cccc(C(=O)N)c3n1	1
NC1=NC(=N)C(=NN1Cc2ccsc2)c3cccc(Cl)c3Cl	1
Fc1cccc(COC2=COC(=CC2=O)CN3CCN(CC3)C(=O)c4occc4)c1	1
Clc1cccc(c1)c2cccc(NC(=O)C3CCN(Cc4ccccn4)CC3)c2	1
Cc1cccc(C)c1NC(=O)CN2CCN(CCCC(c3ccc(F)cc3)c4ccc(F)cc4)CC2	1
Fc1ccc(cc1)N2CCN(CCCNC(=O)CN3CCN(Cc4ccc(Cl)cc4)C3=O)CC2	1
C(C1CC1)N2CC3CN(CC4CC4)CC(C2)C35CCCC5	1
COc1ccc2[nH]c(Cc3ccc(Oc4ccccc4)cc3)nc2c1	1
CC1=CC(=CC(=[N]1CCc2ccccc2)c3ccccc3)c4ccccc4	1
NC1=NC2(CO1)c3cc(ccc3OCC24CC4)c5cnc6[nH]cc(Cl)c6c5	1
CCN(Cc1ccccc1)C(=O)C2CCN(C\C(=C\c3ccccc3)\C)CC2	1
CC(C)C1CCC(CC1)N2CC(C2)NC(=O)CNc3[nH]nc4ccc(cc34)C(F)(F)F	1
CC1=NN(CCCC(=O)N2CCc3ccccc3C2)C(=O)c4cc5sccc5n14	1
Cc1ccc(cc1)c2nnc(N3CCN(CC3)C(=O)c4occc4)c5ccccc25	1
Cc1ccc(CCCCN2CCC(CC2)C(O)(c3ccccc3)c4ccccc4)cc1	1
C(\C=C\1/CCCc2c1cnn2c3ccccc3)N4CCc5ccccc5C4	1
Fc1ccc2c(cccc2c1)N3CCN(CCCOc4ccc5CNC(=O)c5c4)CC3	1
Fc1ccc(CCN2CCC(F)(CC2)S(=O)(=O)c3ccc(Cl)cc3)c(F)c1	1
Cc1nc2ccccc2n1C3CC4CCC(C3)N4CCC5(CCN(CC5)C(=O)c6ccccc6)c7ccccc7	1
CN1CCCC(CC1)N2N=C(Cc3ccc(Cl)cc3)c4ccccc4C2=O	1
Cc1ncc(CN2CCC(CO)(CCOc3ccccc3)CC2)s1	1
Fc1ccc(CC2(CCNC2)c3ccc4[nH]ccc4c3)cc1	1
CN1CCN(CC1)c2ccccc2NC(=O)c3cc(Br)ccc3Cl	1
COc1ccccc1c2ccc3cnc(Nc4ccc(cc4OC)C5(O)CCN(C)CC5O)nn23	1
CCOC(=O)c1c2CCN(Cc2sc1NC(=O)C3CCCCC3)C(C)C	1
Cc1ccc(c(CN2CCCC(CNC(=O)c3ccc(F)cc3)C2)c1)n4cccn4	1
NC1=NC(c2cccc(c2)c3cncc(c3)C#N)(c4ccnc(c4)C(F)(F)F)c5cccc(F)c15	1
O=C(Nc1ccccc1Oc2cccnc2)C3CCCN(C\C=C\c4ccccc4)C3	1
CC(C)N(CCc1c[nH]c2ccccc12)Cc3ccc(\C=C\C(=O)NO)cc3	1
CCn1nc(Cc2ccc(OC(F)(F)F)cc2)cc1C3CCN(CC4CN(CC4c5cccc(F)c5)C(C(=O)O)C(C)(C)C)CC3	1
COc1cc(ccc1n2cnc(C)c2)c3cn(nn3)C4CCc5cccnc5N(CC(F)(F)F)C4=O	1
CCCc1cc(nc(n1)C#N)c2cc(cc(c2)C(F)(F)F)C(=O)N(C)CCN(C)C	1
Cc1c(Cl)ccc(OC2CCN(CC(O)CNC(=O)c3cnc(O)cc3C(F)(F)F)CC2)c1Cl	1
CN(C)S(=O)(=O)N1CCN(CC(O)COc2ccc(cc2)C(=O)c3ccccc3)CC1	1
COCCCc1ccc(F)c2c(CN(C3CC3)C(=O)C4CNCCC4(O)c5ccc(F)c(F)c5)c[nH]c12	1
Cc1cccc(Nc2nc(NC3CCCNC3)ncc2C(=O)N)c1	1
C(Cc1ccccc1)Nc2nc(nc3ccccc23)c4ccccn4	1
COc1cccc(c1)C(=O)NC(=S)Nc2ccc3[nH]c(O)nc3c2	1
CC(C)n1nc(C(=O)NCC2CCN(CCc3ccc(O)cc3)CC2)c4ccccc14	1
CN(CC(O)CN1CCC(CC1)Oc2ccc(Cl)c(Cl)c2)C(=O)c3cnc(O)c4ccccc34	1
CN(C)C(=N)c1ccc(cc1)C(=O)Nc2ccc(SCC(=O)N3CCCCC3)cc2C(=O)Nc4ccc(Cl)cn4	1
NC1(CCN(CC1)c2ncnc3[nH]ccc23)C(=O)NC(Cc4ccccc4)c5ccc(Cl)cc5	1
CC(=O)CC1(O)CCN(CC1)c2nc(C)c3cc(NC(=O)\C=C\c4ccc(Cl)cc4)ccc3n2	1
CCOC(=O)c1ccc(cc1)c2ccc(OCCCN3CCCCC3)cc2	1
CC1CCC(CO)N1CCN(C2CCC3(CC3C2)c4cccc(c4)C#N)C(=O)Nc5cc(Cl)nc(Cl)c5	1
CCOC(=O)C(C1CCNCC1)c2ccc(Cl)c(Cl)c2	1
CN1CCC(COCc2cc(cc(n2)N3CC=CC3)C(F)(F)F)(CC1)c4ccc(F)cc4	1
O=C1OCCN1C2CCN(CCOc3ccc(Oc4nc5ccccc5s4)cc3)CC2	1
COc1ccc(OCC(=O)Nc2ccc3c(c2)nc(CCN4CCC(C)CC4)n3C)cc1	1
CCc1cc2C(=O)N(Cc3occc3)C(=Nc2s1)SCC(=O)N(C)C4CCS(=O)(=O)C4	1
NC1=NC(=N)C(=NN1Cc2cccc(c2)C(F)(F)F)c3cccc(Cl)c3Cl	1
CCN1\C(=C\C2=CC=C3C=C(C)C=CC3=[N]2CC)\Sc4ccccc14	1
OCCN1CCC(CC1)c2[nH]nc(c3ccc(Cl)cc3)c2c4ccncc4	1
NC(C1CC1)C(=O)N2CC(=CC2c3cccc(O)c3)c4cc(F)ccc4F	1
COc1cccc(c1)N2CCN(CCCCCCN3CCN(CC3)c4cccc(Cl)c4)CC2	1
CN1CCC(CC1)Oc2cccc3ncnc(Nc4ccc(OCc5ccccn5)c(Cl)c4)c23	1
COc1ccc(Nc2nc(N)nc(CN3CCC(C)CC3)n2)cc1	1
OC(CCc1ccccc1)C2CCCC2CNC(=O)c3cc(Cl)cc(Cl)c3	1
CCN(CC)S(=O)(=O)c1cccc(NC(=O)c2cccc(c2)S(=O)(=O)N3CCCC3)c1	1
Cc1ccc2c(cccc2n1)c3nnc(SCCCN4CCc5ccc(cc5CC4)c6cc(C)nn6C)n3C	1
COc1ccc(\C=N\NC(=O)c2cccc(Br)c2)cc1CN3CCOCC3	1
CN1CCN(CC1)c2ccccc2CC3CCN(C3=O)c4ccc(CC(C)(C)C#N)cc4	1
Cn1cc(cn1)C2(NC(Cc3c2[nH]c4ccccc34)c5nc(c[nH]5)c6ccc(F)cc6)c7cnn(C)c7	1
COc1ccc(NC(=S)N2CCN(CC2)c3ccc(cc3)[N](=O)O)cc1OC	1
C(CCN1CCCCCC1)COc2ccccc2c3ccccc3	1
CCOc1cc(CN2CCC(CC2)Nc3oc4ccc(cc4n3)S(=O)(=O)CC)ccc1OC	1
OCC\N=C\1/CC(CC(=C1C(=O)CCCN2C(=O)c3ccccc3C2=O)O)c4ccccc4	1
N=C1N(CCN2CCOCC2)C=Nc3c1c(c4ccccc4)c(c5ccccc5)n3Cc6occc6	1
CN1C(=O)N(Cc2nccc3ccccc23)C(=O)c4c1c(C#N)c(N5CCCNCC5)n4CC=C(C)C	1
Clc1ccccc1C(=O)Nc2ccnn2C3CCN(CCCC4CCCC4)CC3	1
CN(C)CC(C)(C)CNC(C(=O)Nc1ccc(Cl)cc1C(F)(F)F)c2ccccc2	1
CN(CC1CCCN(CCc2ccccc2F)C1)C(=O)c3oc(C)cc3C	1
CCCc1cc(O)nc(SCC(=O)Nc2cc(C)on2)n1	1
CN1CCC(COCc2cc(cc(n2)C3CC3)C(F)(F)F)(CC1)c4ccccc4	1
COc1ccccc1Oc2ccccc2CN3CCC4(CC3)CCN(CC4)C(=O)C5=CC=[N](O)C=C5	1
COc1cc(OC)cc(c1)C(=O)NCC2CCCN(Cc3ccc(SC)cc3)C2	1
COc1cccc(c1)C(=O)COc2ccc3C(=CC(=O)Oc3c2)C	1
CC(C)CCN1CCN(CC(c2ccccc2)c3ccccc3)CC1CCO	1
O=C1COc2ccc(CNC3CCN(CCN4C(=O)COc5ccc(cc45)c6occc6)CC3)nc2N1	1
CCOC(=O)C1CCN(CC1)C(=O)CCc2c(C)nc3c(c(C)nn3c2C)c4ccc(F)cc4	1
CCCCCN1N=C(C(=O)N(CC(C)C)C2=C(N)N(CCCC)C(=O)NC2=O)c3ccccc3C1=O	1
NC(=O)c1cc(ccc1NCc2ccccn2)[N](=O)O	1
COc1ccc(cc1)c2cn(Cc3ccc(cc3)C(=O)N)c(n2)c4ccc(Cl)nc4	1
CC1CCCN1CCc2ccc(cc2)c3ccc(cc3)S(=O)(=O)N4CCOCC4	1
CCCCCCC[N](CC)(CC)CCCCc1ccc(Cl)cc1	1
Nc1ccc(cc1NC(=O)c2ccc(nc2)N3CCC4(CCN(CC(=O)O)C4)CC3)c5cccs5	1
CO\N=C\c1ccc(N2CCN(CC2)C(=O)c3ccc(C)cc3)c(c1)[N](=O)O	1
CN(C)CCCN1C(=O)N(CCc2ccccc2)C(=O)c3c4CCCCCc4sc13	1
CN(C(=O)N1CCC(CC1)N2CCC(CC2)Oc3ccc(Cl)c(Cl)c3)S(=O)(=O)c4ccc(C)cc4	1
CCCOCCN1C(=O)C(=Nc2cnc(cc12)c3ccc(OC)nc3)N4CCN(CC4)C(C)C(C)O	1
Cc1ncoc1c2nnc(SCCCN3CCc4nc5ccc(cn5c4CC3)C(F)(F)F)n2C	1
Cc1nc2ccccc2n1C3CC4CCC(C3)N4CCC5(CCN(CC5)C(=O)c6ccc(NS(=O)(=O)C)cc6Cl)c7cccc(F)c7	1
COc1ccc(\C=C(/NC(=O)c2ccc(C)cc2)\C(=O)NCc3cccnc3)cc1	1
CC(C)c1onc(c1)C(=O)N2CCCC(C2)N3CCN(CC3)c4ccc(F)cc4	1
COc1ccc(NC2CCN(CCc3ccccc3)CC2)c(OC)c1	1
COc1cc(ccc1n2cnc(C)c2)c3cn(nn3)C4CCc5ccccc5N(Cc6ccncc6)C4=O	1
COc1cccc(c1)c2cn(CC3CCC(O3)C4CCC(Cn5cc(nn5)c6cccc(OC)c6)O4)nn2	1
C(CC1(CCOC2(CCCC2)C1)c3ccccn3)NCc4cccs4	1
CCOc1ccccc1Nc2cc(C)nc3ccc(C)cc23	1
Fc1ccc2c(noc2c1)C3CCN(CCCCNS(=O)(=O)c4cccc5scnc45)CC3	1
COc1cc(CN2CCOCC2)ccc1Nc3ncc(Cl)c(n3)c4cnc5ccccn45	1
CC1=C(CC(=O)N2CC3CC(C2)C4=CC=CC(=O)N4C3)C(=O)Oc5cc6occ(c6cc15)C(C)(C)C	1
CC(CCc1ccccc1)N2CCN(Cc3ccccc3)CC2	1
Fc1ccc(CN(C2=NCCN2)c3c(Cl)cccc3Cl)cc1	1
Fc1ccc(NC(=O)CN2CCN(CC(=O)Nc3ccccc3Cl)CC2)cc1F	1
COc1ccc(cc1OC)C2C3=C(Oc4cc(O)ccc24)N=CN(Cc5occc5)C3=N	1
CCN(CC)C(=O)c1ccc(cc1)C2=CC3(CCNCC3)Oc4ccccc24	1
CCc1oc2ccc3CCN(CCCSc4nnc(c5cccc6nc(C)ccc56)n4C)CCc3c2n1	1
COc1ccc(cc1)C(=O)N2CCC(CC2)C(=O)Nc3ccc4OCOc4c3	1
COCC(F)(F)COCc1ccc(cc1)C2(O)CCNCC2c3ccc(cc3C)c4ccccc4CCNC(=O)C	1
CCN1\C(=C\C=C\C=C\C2=[N](CC)c3ccccc3S2)\Sc4ccccc14	1
CCOc1cc(CN2CCC(CC2)NC(=O)c3cccc(c3)S(=O)(=O)C)ccc1Cl	1
CC(OC(=O)c1cc(ccc1Cl)S(=O)(=O)NC2=C(C)N(C)N(C2=O)c3ccccc3)C(=O)NCc4occc4	1
O[N](=O)c1ccc(CSCC(=O)NCCSCc2ccccc2)cc1	1
Cc1cc(C(=O)NCCCN2CCN(CC2)c3cc(Cl)ccc3C)n(n1)c4ccccc4	1
CN(C)CCCN(C(=O)c1oc(cc1)[N](=O)O)c2nc3cc4OCOc4cc3s2	1
COc1ccc(CC(C)(C)NCC(O)COc2ccccc2C#N)cc1	1
CC1CN(CCN1c2ncc(OCc3ccc(cc3C#N)C#N)cn2)c4oc(nn4)C(F)(F)F	1
OC1CN(C1)c2ccc(cn2)N3C=Nn4cc(cc4C3=O)c5ccc(Cl)cc5	1
CCC(=O)C(CC(C)N(C)C)(c1ccccc1)c2ccccc2	1
CCOCCCNc1nc2N=C3C=CC(=CN3C(=O)c2cc1C(=O)NCC4CCCO4)C	1
COC(=O)N1CCN(CC1)C2CN(CCC(CN(C)C(=O)c3cc(Br)cc(c3)C(F)(F)F)c4ccc(F)cc4)C2	1
CCOC1COCCC1NC2CCC(C2)(C(C)C)C(=O)N3CCN(CC3)c4cc(ccn4)C(F)(F)F	1
Cc1ccc(Cl)cc1S(=O)(=O)N2CCC(CC2)C(=O)NC3CCN(Cc4ccccc4)CC3	1
CN1C=CC(=CC1=O)C2CCNCC2c3ccc(cc3Cl)c4ccccc4CCNC(=O)C	1
COC(=O)N1CCC(CC1)C2NC(Cc3c2[nH]c4ccccc34)c5nc(c[nH]5)c6ccccc6	1
CCOC(=O)C1CCN(CC1)C(=O)CCc2c(C)nc3cc(nn3c2C)c4ccc(OC)cc4OC	1
Cc1nn2c(NCCN3CCOCC3)c4CCCCc4nc2c1c5ccccc5	1
CC(=O)N1CCC2(CCCN(C2)c3ccc(cn3)C(=O)Nc4cc(ccc4N)c5cccs5)C1	1
CN(CC(=O)Nc1ccc(C)cc1)C(=O)CSC2=Nc3ccccc3C(=O)N2Cc4occc4	1
Cc1cccc(c1)c2ccc(cc2)C#CC3=[N](C)C(=CC=C3)C#Cc4ccc(cc4)c5cccc(C)c5	1
CC(C)CN1C(=C(C(=O)COC(=O)CCOc2ccccc2C)C(=O)N(C)C1=O)N	1
CC(C)CNS(=O)(=O)c1ccc(OCC(=O)NCc2occc2)c(C)c1	1
Cc1cc(OCCN2CCOCC2)nn1c3ccc(Cl)c(Cl)c3	1
Fc1ccc(cc1)S(=O)(=O)C2CCN(CCc3ccc(F)cc3F)CC2	1
FC(F)(F)C(=O)NC1CCc2cc(CCN3CCN(CC3)c4nsc5ccccc45)ccc12	1
Cc1cccc(OCC(=O)N2CCN(CC2)C(=O)COc3ccc(Cl)cc3)c1	1
COc1cc2ncnc(Nc3cccc(c3)C#C)c2cc1NC(=O)N4CC5CCN(C)C5C4	1
O=C(CC(c1ccccc1)c2ccccc2)N3CCN(CC3)C(c4ccccc4)c5ccccc5	1
O[N](=O)c1ccccc1\C=C\C=N\NC(=O)CN2CCN(Cc3ccccc3)CC2	1
Fc1nccc2c3cnc(Nc4ccc(cn4)N5CCNCC5)nc3n(C6CCCC6)c12	1
CCOc1ccc(cc1OCC)C(=O)NCC(=O)NC(C)c2ccc(cc2)n3ccnc3	1
CC(=O)N1CCC(CC1)c2cc(C)c(cc2C(F)(F)F)C(=O)N=C(N)N	1
Clc1ccc(CSC2=Nc3ccccc3C4=NC(CC(=O)NCc5occc5)C(=O)N24)cc1	1
CCn1cc(cn1)C2(NC(Cc3c2[nH]c4ccccc34)c5nc(c[nH]5)c6ccc(F)cn6)c7oc(NC)nn7	1
COc1cccc(n1)n2ncnc2C3=C(C)Nc4cc(nn4C3c5ccc(Cl)c(Cl)c5)C(F)(F)F	1
CNCc1ccc(Cl)cc1Oc2ccc(F)c(C)c2	1
CC(C)(O)C(=O)c1oc2nc(c3ccccc3Cl)c(cc2c1NC(=O)CO)c4ccc(Cl)cc4	1
CN1CCN(CC1)c2ccc(NC(=O)Cc3coc4cc(C)ccc34)c(C)c2	1
CC(C)(OC(=O)c1ccc(cc1)C#N)C2=Cc3ccccc3C(=O)O2	1
FC(F)Oc1ccc(CN2CCC(CC2)n3nccc3NC(=O)C4CCCC4)cc1	1
CCOc1ccc(CN(C)CC(O)COC(c2ccc(OC)cc2)c3ccc(OC)cc3)cc1	1
COc1ccc(cc1Cl)C2CN(C)CC2C(=O)c3ccc(F)cc3	1
CCOC(=O)C1(CCCc2ccccc2)CCN(Cc3cn(CC)nc3C)CC1	1
FC(F)(F)c1ccc(cc1)n2ccc(CN3CCC(CC3)NC(=O)NC(c4ccccc4)c5ccccc5)c2	1
FC(F)(F)c1nc(OC2CCN(Cc3cscn3)CC2)c4ccn(Cc5ccccc5)c4n1	1
CC(C)C1CCC(C)CC1OC(=O)CN2C(=[N](C)c3ccccc23)COc4ccccc4	1
Clc1ccc(C[N]2=C3CCCCCN3C(=C2)c4ccccc4)c(Cl)c1	1
CN(C)S(=O)(=O)c1ccc(CC(=O)N(CC=C)C2CCN(CC3CN(CC3(O)c4ccccc4)C(=O)C5CCCC5)CC2)cc1	1
O=C(Cn1c(cc2sccc12)C(=O)N3CCN(CC3)C4CCCCC4)c5ccccc5	1
COc1cccc(CC2(CO)CCCN(Cc3cc(F)ccc3n4cccn4)C2)c1	1
COc1ccc(cc1)C2(SCC(=N2)N)c3cccc(c3)c4cccnc4	1
CN1CCN(CC1)c2ccc(NC(=O)c3ccc4OCCOc4c3)cc2Cl	1
CCNC(=O)N1CCN(CCCC(c2ccc(F)cc2)c3ccc(F)cc3)CC1	1
OCC1(Cc2ccc(Cl)cc2)CCN(CC3CCC=CC3)CC1	1
CCOC(=O)c1c2CCN(C)Cc2sc1NC(=S)Nc3ccccc3	1
CN(C)C(=O)c1ncn2c1COc3c(CCN4CCN(CC4)c5cccc6nc(C)ccc56)cccc23	1
CC(NC(=O)CN1CCN(CC(=O)Nc2ccccc2Cl)CC1)c3ccc(Br)cc3	1
COc1ccc2ncc(F)c(CCN3CCC(CC3)NCc4ccc5OCC(=O)Nc5n4)c2n1	1
CC(CNC(=O)c1ccc2SCC(=O)N(Cc3cc(C)ccc3C)c2c1)CN4CCC(C)CC4	1
CC(C)CN(C1CCNC1)C(=O)c2ccccc2c3ccccc3	1
Cc1cccc(C)c1C2(O)CCC(CC2)N3CC(C3)NC(=O)CNC(=O)c4cccc(c4)C(F)(F)F	1
CC(=O)N1CCN(CC1)c2ccc(cc2C#N)[N](=O)O	1
CN1CC2CC1CN2c3ccc(cn3)c4ccc5[nH]ccc5c4	1
OC(COc1ccccc1C(=O)CCc2ccccc2)CN3CCC(CC3)c4ccccc4	1
Fc1cc(F)c(CN2C=NC(=O)c3cc(Oc4ccccc4)ccc23)c(F)c1	1
CC(C(=O)NCCCn1ccnc1)(c2ccccc2)c3ccccc3	1
Cc1nc(Nc2ccc(Br)cc2)sc1C(=O)NCc3ccc(F)c(c3)C(F)(F)F	1
CS(=O)(=O)Nc1ccc(c(F)c1)c2ccc3[nH]nc(c4cncc(OC5CNCCC56CC6)n4)c3c2	1
CN(C)C1(CNC(=O)COc2ccc(cc2)N(C)S(=O)(=O)c3ccc(C)cc3)CCCCC1	1
Clc1c(ccn2c(CC3CC3)nnc12)N4CCC(CC4)c5ccccc5	1
Cc1cc(C)nc(n1)N2CC3CN(CC3C2)C(=O)c4cccc(F)c4n5nccn5	1
CCN1CCOC(CN2CCN(CC2)C(=O)Nc3ccc(Cl)c(Cl)c3)C1	1
Clc1cccc(c1)C2N3C(Cc4c2[nH]c5ccccc45)C(=O)N(C3=O)c6ccccc6C(=O)NCCCN7CCOCC7	1
CCc1cncc(c1)c2ccc3OCC4(CC4)C5(COC(=N5)N)c3c2	1
CN1CCC(COCc2cc(cc(Cl)n2)C(F)(F)F)(CC1)c3ccc(F)cc3	1
NC(=O)c1ccc(OCC(O)CN2CCC(=CC2)c3ccc(F)cc3)cc1	1
O=C(CSC1=NC2=C(SCC2)C(=O)N1c3ccccc3)N4CCN(CC4)c5ccccc5	1
COc1ccc(cc1)C#CC2=[N](C)C(=CC=C2)C#Cc3ccc(OC)cc3	1
OC1(CN(CC1CN2CCC(CC2)N(CC=C)C(=O)NCc3ccc(cc3)C(F)(F)F)C(=O)C4CCCC4)c5ccccc5	1
Cc1ccccc1CN(C2CCOCC2)C3CCNC3	1
Clc1ccc(cc1Cl)C(=O)C2CCN(CCc3ccccc3)CC2	1
CCc1c(C2CCN(CCCSc3ccc(F)cc3)CC2)c4ccc(F)cc4n1c5ccc(cc5)C(=O)O	1
CN1C2CCCC1CC(C2)NC(=O)c3cccc4oc(nc34)N5CCOCC5	1
COc1ccc(CN2CCC(CC2)n3nccc3NC(=O)C4CCCC4)c(OC)c1	1
COC1COCCC1NC2CCC(C2)(C(C)C)C(=O)N3CCN(CC3)c4cncc(c4)C(F)(F)F	1
CC(C)c1ccc(\C=C(/NC(=O)c2ccccc2)\C(=O)NCCCn3ccnc3)cc1	1
CCc1nc2ccc(cc2nc1CC)C(=O)N3CCN(CC3)c4ccc(cc4)[N](=O)O	1
Cc1c[nH]c2c(Nc3nc(NC4CCCCC4N)cc5ccnc(O)c35)cccc12	1
OC(CNCCC(c1ccccc1)c2ccccc2)COc3ccccc3	1
CCOc1ccc(CN2CCN(Cc3cccn3c4cccnc4)CC2CCO)cc1	1
CCN(CC1CCCN(CCc2cccc(OC)c2)C1)C(=O)c3oc(COC)cc3	1
COc1ccc(cc1C(=O)N2CCN(CC2)c3ccccc3O)S(=O)(=O)N4CCCCCC4	1
Fc1ccc(CCN2CCC3(CC2)CCc4ccccc4C3)c(F)c1	1
CCc1ccc(NC(=S)NC2CC3CCCC(C2)N3Cc4ccccc4)cc1	1
NCC1CC1c2cc(Cl)ccc2OCCF	1
CN1CCN(CC1)c2cccc3OCC(Cc23)NC(=O)c4ccc(OC(F)(F)F)cc4	1
Oc1nc2ccccc2n1C3CCN(CCCC(c4ccc(F)cc4)c5ccc(F)cc5)CC3	1
Fc1cc(ccn1)c2cnc3nc(sc3c2)N4CCC(CC4)N5CCCCC5	1
COc1ccccc1N2CCN(CC2)C3=Nc4cccc5cccc3c45	1
CC(C)(c1ccccc1)c2ccc(OCC(O)CNC3CCN(Cc4ccccc4)CC3)cc2	1
CNC(=O)c1c(NCC2CCC3(CCC3)CC2)nc(nc1OCC4CCNCC4)C#N	1
O=C1N(\C(=N\c2nc(cc(c3ccccc3)c2C#N)c4ccccc4)\S/C/1=C/5\SC(=NN5c6ccccc6)c7ccccc7)c8ccccc8	1
CC1=Nc2c(Cl)cccc2C(=O)N1c3ccc(OC4CCN(CC4)C5CCC5)cc3	1
CC(C)N1C(=O)C(CCc2ccccc12)NC(=O)C(Cc3ccccc3OC(F)(F)F)NC(=O)c4ccccn4	1
COC(=O)C1(CNC(=O)c2cc(OC)cc(OC)c2)CCN(CC3=Cc4ccccc4OC3(C)C)CC1	1
CC1CC(C)CN(CC(=O)c2ccc(OC(F)F)cc2)C1	1
OC(CNC(=O)c1cnc(O)c2c(F)cccc12)CN3CCC(CC3)Oc4ccc(Cl)c(Cl)c4	1
Cc1oc(nc1CN2CCCC(C2)C(=O)N3CCN(CC3)C(=O)c4occc4)c5ccc(Cl)cc5	1
COc1cccc(CC2(CO)CCCN(Cc3c(C)cc(C)cc3n4cccn4)C2)c1	1
OC(=O)c1ccc(NC(=O)Cn2cnc3ccccc23)cc1	1
OC(CNC(=O)N1C(=O)Nc2ccccc12)CN3CCC(CC3)Oc4ccc(Cl)c(Cl)c4	1
Fc1ccc(cn1)c2cnc3nc(sc3c2)N4CCC(CC4)N5CCCCC5	1
Fc1cccc(n1)N2CC3(CCC(CC3)c4nc5cc(OC(F)(F)F)ccc5[nH]4)OC2=O	1
CCc1ccc(CN2CCC(CC2)Oc3ccc(cc3)C(=O)N4CCCC4)cc1	1
COC(=O)N(NC(=O)c1c(CN2CCCCC2)c(nc3ccccc13)c4ccccc4)c5ccccc5	1
OC(=O)C1(CN2CCN(CC2)C3=Nc4ccccc4Oc5ccc(Br)cc35)CC1	1
CCOC(=O)c1ccc2N(CC)C(=[N](CC)c2c1)\C=C\N(C)c3ccccc3	1
Cc1nc2ccccc2n1C3CC34CC5CCC4N5CCC(NC(=O)C6CCC6)c7ccccc7	1
CCNC(=O)N1CC2(CCN(CC3CCN(CC3)C(=O)OCC)CC2)c4cccnc14	1
COc1ccc(CC2CN3C(CN=C3N2CCNC(=O)c4ccc(C)c(Br)c4)C(C)C)cc1	1
Clc1cccc2c(cn(CC3CCOCC3)c12)c4nc(CN5CCOCC5)cs4	1
CC(c1ccccc1)n2c(SCC(=O)Nc3nc(C)cs3)nnc2c4ccoc4C	1
Cc1oc(SCc2cc(cc(NCCS(=O)(=O)C)n2)N3CCC(F)(F)CC3)nc1C	1
OCCC1CN(CC(c2ccccc2)c3ccccc3)CCN1C4CCCC4	1
CC1CCCN1C2CCN(C2)c3ccc(NC(=O)c4cc(F)ccc4C)c(C)c3	1
Cc1[nH]ncc1c2cc(cc(c2)S(=O)(=O)N3CCN(CC3)C(=O)C4CC4c5ccc(cc5)C(F)(F)F)C(F)(F)F	1
Cc1ccc(c(OCCCN2CCC(Cc3ccccc3)CC2)c1)[N](=O)O	1
COc1c(cc(cc1C(C)(C)C)C(=O)NCC2CCN(CCCCCC(c3ccc(F)cc3)c4ccc(F)cc4)C2)C(C)(C)C	1
Cc1ccc2c(c1)c(c(C)n2CC(=O)O)c3ccnc4c(cccc34)S(=O)(=O)C	1
CCCCCCCN(CC)CCCC(O)c1ccc(NS(=O)(=O)C)cc1	1
CS(=O)(=O)Nc1ccc(cc1)C2=NN(C(C2)c3ccc(F)cc3)C(=O)c4occc4	1
CC(C)Cn1c(SCC(=O)c2ccc(Cl)s2)nnc1c3occc3	1
OCCCN(Cc1ccc(F)cc1)C(=O)CC2CCN(Cc3ccn(c3)c4ccc(cc4)C(F)(F)F)CC2	1
Cc1sc2ncnc(NCC(C)(C)N3CCOCC3)c2c1C	1
CCCCOC(=O)c1ccc(NC(=O)C(=O)NCCN(CC)CC)cc1	1
CC1CCCCN1S(=O)(=O)c2ccc(cc2)C(=O)N(CCCN(C)C)c3nc4cc5OCOc5cc4s3	1
Cc1nc2CN(Cc3ccccc3)Cc2c(c1CN)c4ccc(Cl)cc4Cl	1
FC(F)(F)Oc1cccc(c1)c2onc(c2)C3CCCC3C(=O)NC4(CCC4)c5ccccc5	1
CCCCN1CCC2(CC1)OC(Cc3ccccc23)OC	1
CC(C)(C)N1CCC(CC1)(c2ccccc2)c3ccccc3	1
Cc1cc(OCC(O)CN2CCN(CC2)c3ccc(Cc4ccc(F)cc4)cc3)c(C)c(C)c1N	1
CN(C)CCCn1cc(C2=C(C(=O)NC2=O)c3c[nH]c4ccccc34)c5ccccc15	1
Fc1ccc(cc1)C2CCNCC2COc3ccc4OCOc4c3	1
Cc1nc2cc(OC(F)(F)F)ccc2n1c3ccc(s3)C(=O)NC4CC4	1
CC1=Nc2cccc(C)c2C(=O)N1c3ccc(OCCCN4CCCC4)cc3	1
Cc1sc2nc(CN3CCCC3)nc(N4CCN(CC4)S(=O)(=O)c5cccc(F)c5)c2c1C	1
CCOCC(Oc1ncnc2c1cnn2c3ncccc3Cl)C(=O)Nc4ccc(Cl)cn4	1
COc1ccc2c(c1)c(CC(=O)O)c(C)n2c3ccnc4cc(Cl)ccc34	1
CCc1c(C)c2OCC(=O)Nc2nc1CNC34CCC(CCc5c(F)cnc6ccc(OC)nc56)(CC3)OC4	1
Clc1cccc(C(=O)N(C2CCNC2)c3ccccc3)c1Cl	1
COc1ccc(cc1S(=O)(=O)N2CCOCC2)C(=O)Nc3nc4ccccc4[nH]3	1
COc1ccc(CN2CCCC(CO)(Cc3ccc(F)cc3)C2)c(OC)c1OC	1
FC(F)(F)c1ccccc1c2onc(c2)C3CCCC3C(=O)NC4(CCC4)c5ccccc5	1
CCN1CCCC1CN(Cc2cc3ccc(C)cc3nc2O)C(=S)Nc4ccccc4C(=O)OC	1
OC1(CN(CC1CN2CCC(CC2)N(CC=C)C(=O)Cc3ccc(cc3)[N](=O)O)C(=O)C4CCCC4)c5ccccc5	1
Cc1nn(C)c(C)c1c2nnc(CCCCN3CC4CC4(C3)c5ccc(cc5)C(F)(F)F)n2C	1
CCOC(=O)C1(CCc2ccccc2)CCN(Cc3ccccn3)CC1	1
C(Cn1ccnc1)C2CCc3c2cnn3c4ccccc4	1
CN1CCN(CC1)c2ccc(cc2C(=O)Nc3ccccc3)[N](=O)O	1
FC(F)(F)c1cc(NC(=O)NC2CC3CCCC(C2)N3Cc4ccccc4)ccc1Cl	1
Cc1nn2c(nnc2c3ccccc13)c4cccc(NC(=O)CSc5oc6ccccc6n5)c4	1
Cn1c(CCCCN2CC3CC3(C2)c4ccc(cc4)C(F)(F)F)nnc1c5ccc(Cl)cc5Cl	1
C(Cc1c[nH]c2ccccc12)Nc3ccc(CN4CCCC4)cc3	1
O[N](=O)c1cccc(\C=C(/NC(=O)c2ccccc2)\C(=O)NCc3ccncc3)c1	1
COc1ccc(CCN2C(=N)C(=CC3=C2N=C4C=CC=CN4C3=O)C(=O)NCC5CCCO5)cc1	1
CNC(=O)c1ccc2c(C)cn(CC3CCCCC3)c2c1	1
C1CCc2c(C1)nc3ccccc3c2Nc4ccc5OCCOc5c4	1
Cc1onc(C)c1CSCC(=O)OCC(=O)N2CC(=O)Nc3ccccc23	1
CCc1oc2c(C)c3CCN(CCc3cc2n1)C(C)CCSc4nnc(c5cccc6nc(C)ccc56)n4C	1
Fc1ccc2c(noc2c1)C3CCN(CCCNS(=O)(=O)c4ccc(OC(F)(F)F)cc4)CC3	1
C(NC1CN(Cc2ccccc2)CC1C3CCCCC3)c4ccccc4	1
Fc1ccc(Sc2cc(C(=O)NCCCN3CCCC3)c4ccccc4n2)cc1	1
FC(F)(F)c1nnc2ccc(nn12)N3CCN(Cc4ccc(cc4)C#N)CC3	1
Cc1cc(nc2c(CCC34CCC(CC3)(CO4)NCc5ccc6OCC(=O)Nc6n5)ccnc12)S(=O)(=O)C	1
CCOC(=O)C1(Cc2ccc(Cl)cc2)CCN(Cc3cnc(N)nc3)CC1	1
O=C1N(CCCN2CCC(Cc3ccccc3)CC2)C(=S)Nc4ccccc14	1
COc1ccc(NC(=O)c2ccccc2NC(=O)c3occc3)c(OC)c1	1
CC1OC(CC(N)C1O)OC2CC(O)(Cc3c(O)c4C(=O)c5ccccc5C(=O)c4c(O)c23)C(=O)C	1
O=C(NCC1(CCCCC1)N2CCOCC2)N3CCC(CC3)c4onc(n4)c5ccc6ccccc6n5	1
O=C(N1CCN(CC1)c2oc(nc2C#N)c3ccccc3)c4occc4	1
O=C1NC(=O)C(=C1c2cn(c3ccc4ccccc4c3)c5ccccc25)c6nn(CCCN7CCOCC7)c8ccccc68	1
Clc1ccc(cc1)S(=O)(=O)C2(CC2)C(=O)NCCCN3CCN(CC3)c4cccc(Cl)c4	1
CC(C)S(=O)(=O)NC1CN(C)CC1c2ccc(cc2)c3cccc(c3)C(F)(F)F	1
C[N]1=C(C=CC=C1C#CCOc2ccc(Cl)cc2)C#CCOc3ccc(Cl)cc3	1
FC(F)(F)Oc1ccc(cc1)C(=O)NC2COc3cccc(c3C2)c4ccncc4	1
Brc1ccc(NC(=O)CNC(=O)CN2CCCCC2)c(c1)C(=O)c3ccccc3	1
CC1=CC=CN2C(=O)C3=C(N=C12)N(CCCN4CCOCC4)C(=N)C(=C3)C(=S)N	1
CC1CCCN1CCc2ccc3nc(ccc3c2)c4cnc(s4)c5ccccc5	1
CN1CCC(COCc2cc(cc(n2)C3CC3(C)C)C(F)(F)F)(CC1)c4ccc(F)cc4	1
Oc1nc2ccccc2n1C3CCN(CCCC(=O)c4ccc(F)cc4)C=C3	1
CC(C)CS(=O)(=O)N(C)CCCCN1CCN(CC1)c2cccc(NC(=O)C)c2	1
Clc1cccc(CN2CCC(NCc3cncn3Cc4ccc(cc4)C#N)C2=O)c1	1
CC(=O)c1cccc(CN2CCCC(CCC(=O)NCc3ccc(F)c(F)c3)C2)c1	1
CCOC(=O)C1=NN(C(=O)c2ccc(OC)cc2)C(O)(C1)c3ccc(Cl)cc3	1
COc1ccc(N2CCN(CC2)C(=O)c3ccc(Br)cc3)c(c1)[N](=O)O	1
O=C(NC1CN2CCC1CC2)c3cccc4oc(nc34)C5CC5	1
COc1ccc(OC)c(CN2CCCC(C2)C(=O)c3ccccc3SC)c1	1
Cc1ccc2c(cccc2n1)N3CCN(CCc4cccc5c4OCc6c(ncn56)C(=O)N7CCCCC7)CC3	1
Cc1ncc(CN2CCCC(C2)C(=O)Nc3ccc(cc3)c4cccc(F)c4)cn1	1
Fc1ccccc1COc2ccc(Br)cc2CNCc3ccncc3	1
Oc1ccc2C(=O)C=C(Oc2c1)C(=O)NC3CCN(Cc4ccc5OCOc5c4)CC3	1
N#Cc1ccc(CSc2nnc(c3ccncc3)n2CCc4ccccc4)cc1	1
OC1(CCNCC1C(=O)N(Cc2c[nH]c3cccc(Br)c23)C4CC4)c5ccc(F)c(F)c5	1
CCC(C)(C)c1ccc(OCCCC[N]2=CC=C(C)C=C2)c(c1)C(C)(C)CC	1
CC#CCn1c(N2CCCNCC2)c(C#N)c3N(C)C(=O)N(Cc4nccc5ccccc45)C(=O)c13	1
COc1ccc2cccc(C(O)C(O)C3CCC(CO3)NCc4ccc5SCC(=O)Nc5n4)c2n1	1
CCCN(CCC)CCc1cccc2NC(=O)Cc12	1
OC1CCCCC1NC(=O)C2=CC(=C3C=CC=CN3C2=O)CN4CCC(CC4)(C#N)c5ccccc5	1
COc1cccc(c1)c2nnc(CCCCN3CC4CC4(C3)c5ccc(cc5)C(F)(F)F)n2C	1
Cc1ccc(cc1)C(=O)N2CCC(CC2)C(=O)Nc3cccc(c3)[N](=O)O	1
Cc1oc(cc1)C(N(CCCN2CCOCC2)C(=O)c3ccc([nH]3)c4ccccc4)C(=O)NC(C)(C)C	1
CN(CCN1CCN(C1=O)c2cccc(C)c2)CC34CCC(CC3)C4(C)C	1
Cc1cc(nc2ccc(NC(=O)COc3ccc(OC(F)(F)F)cc3)cc12)N4CCC(N)CC4	1
Clc1ccc(NC(=O)CNCC2(CCCCC2)N3CCOCC3)cc1	1
OCCC1CN(Cc2ccc3nsnc3c2)CCN1CCc4ccccc4	1
CS(=O)(=O)Nc1ccc(OCC(O)CN(CCc2ccc(Cl)c(Cl)c2)Cc3ccccc3F)cc1	1
CC(=O)N1CCC2(CC1)C\C(=N/NC(=S)Nc3ccc(C)cc3)\c4cc(O)ccc4O2	1
CC(C)N1CCN(CC1)C2CCC(CC2)(NC(=O)C(C)c3cc(cc(c3)C(F)(F)F)C(F)(F)F)c4ccccc4	1
COc1ccc2occ(C(=O)c3coc4ccc(O)c(CN(C)C)c34)c2c1	1
CCN(CC)CCNCc1cc(Cl)ccc1OCc2ccccc2F	1
COCCCc1cc(Cl)c(Cl)c(CN(C2CC2)C(=O)C3CNCCC3C4=CC(=O)N(C)C=C4)c1	1
Cc1cc(SCc2cc(cc(NCC(F)(F)F)n2)N3CCC(F)(F)CC3)nn1C	1
COc1ccc(CC2CN3C(Cc4ccc(O)cc4)CN=C3N2CC(C)NC(=O)CCC5CCCCC5)cc1	1
Nc1ncc(nc1NCc2c(Cl)cccc2Cl)c3ccc(cc3)C(=O)N4CCCC4CN5CCCC5	1
C(NC1CN(Cc2ccccc2)CC1c3ccccc3)c4ccccc4	1
COc1ccc2nccc(C(=O)CCC3CCN(CC#Cc4cc(F)cc(F)c4F)CC3C(=O)O)c2c1	1
O=C(C1CC1)c2ccc(cc2)c3ccc4C(=O)N(CCN5CCCC5)CCc4c3	1
CCN(CC)CCN1N=C2c3ccccc3c4cccc(C1=O)c24	1
Clc1ccc(CCNC(=O)CCc2nc3cccnc3n2Cc4ccccc4)cc1	1
CCCc1cc(nc(n1)C#N)c2cc(cc(c2)C(F)(F)F)C(=O)N(CCN(C)C)Cc3ccccc3	1
COc1ccc2nc3cc(Cl)ccc3c(\N=C(/C)\NCCCN4CCCCC4)c2n1	1
Fc1ccc(cc1)N2CCN(CC2)C(CNS(=O)(=O)c3cccs3)c4cccnc4	1
NC1=NC2(CO1)c3cc(ccc3OCC24CC4)c5cncc(OC(F)F)c5	1
CC1CCC(CO)N1CCN(C2CCC3(CC3C2)c4cccc(c4)C#N)C(=O)Nc5ccc(F)c(Cl)c5	1
Cc1ccc(c(C)c1)n2nnnc2SCC(=O)N3CCN(CC3)C(=O)c4occc4	1
COc1ccccc1C2CCN(CC2)C3=C(C#N)C(=O)N(CC4CC4)C=C3	1
Cc1oc(nc1CN2CCCCC2CCn3cccn3)c4cccc(F)c4	1
COc1ccc(C2CC3CN(C(=O)C34CCCN24)c5ccccc5)c(OC)c1OC	1
CSc1ccc(CN(C)CC(=O)NC(C)c2ccccc2)cc1	1
Cc1ccc(cc1)C(=O)N2CCN(CC2)c3nc4ccccc4n3C	1
COc1nccnc1CC2=C(CCN(C)C)Cc3ccccc23	1
CCOC(=O)C1CCN(CC(O)COc2ccc(cc2)C(C)(C)C)CC1	1
Clc1ccccc1C(N2C3CCC2CC(C3)c4ocnc4)c5ccccc5Cl	1
CCCCCN1C(=N)N(CC(O)COc2cccc(C)c2)c3ccccc13	1
COCc1cc(CN2CCN(Cc3ccsc3)C(CCO)C2)ccc1OC	1
CC1CN(CC(O)COc2ccccc2C)CCN1CC(O)COc3ccccc3C	1
CCOC(=O)C1(CCOc2ccccc2)CCN(Cc3cccs3)CC1	1
COc1ccc(\C=C\CN2CCC(CO)(Cc3ccccc3Cl)CC2)cc1	1
CN1CCCC(C1)c2nc3ccccc3n2Cc4ccc(F)cc4	1
COc1cc(\C=C\c2nc(N)c3ccccc3n2)ccc1n4cnc(C)c4	1
CC1(CCN(CC1)C(=O)C2=C(Cl)C=[N](O)C=C2Cl)N3CCC(CC3)N(c4ccccc4)c5cccnc5	1
CCCc1cc(nc(n1)C#N)c2cc(cc(c2)C(F)(F)F)C(=O)N(C)Cc3ccccc3	1
OC(CNC(=O)c1[nH]nc2ccccc12)CN3CCC(CC3)Oc4ccc(Cl)c(Cl)c4	1
O[N](=O)c1ccc(CC(=O)N2CCN(CC2)c3ccc(cc3)[N](=O)O)cc1	1
COc1cc(NCC2CCNCC2)nc3c1nnn3c4cccc(OC(F)(F)F)c4	1
O=C(CSc1ccc2nnc(c3ccccc3)n2n1)NCc4ccc5OCOc5c4	1
O=C1OCCN1C2CCN(CCc3ccc(Oc4nc5ccccc5s4)cc3)CC2	1
OC(CNCCc1ccc(CNCCc2c(Cl)cccc2Cl)cc1)c3ccc(O)c4nc(O)sc34	1
Clc1ccc(cc1)C(=O)N2CCC(CC2)C(=O)Nc3ccc4OCOc4c3	1
COC(=O)c1coc(CN2CCN(CC2)C(=O)CC(c3ccc(F)cc3)c4ccc(cc4)C(F)(F)F)n1	1
CN(CCCOc1ccc(cc1)[N](=O)O)Cc2ccc(cc2)[N](=O)O	1
CCNC(=O)CC1N(CCC(C)C)C(=O)N(C1=O)c2cccc(C)c2	1
COc1ccccc1NC(=O)CN2CCC(CC2)n3c(C)nc4cc(F)ccc34	1
CC12CCC(=O)N1C(CS2)C(=O)OCC(=O)Nc3cccc(c3)S(=O)(=O)N4CCCCCC4	1
CCC(O)(CC)c1ccc(cc1)N2CCC(Cc3ccccc3N4CCN(C)CC4)C2=O	1
O[N](=O)c1ccc(CCN2CCN(CC2)C(=O)Cc3ccc4C(=O)OCc4c3)cc1	1
COc1ccc(CCc2ccc(Nc3ccccc3C(=O)O)cc2)cc1OC	1
Cc1[nH]c(cc1C(=O)N2CCN(CC2)c3ccccc3F)c4ccc(F)cc4	1
O=C1CCN(CCc2ccccc2)CCN1C(CSc3ccccc3)c4ccccc4	1
CC1CCCN(C1)C(=O)c2ccc(Cl)c(c2)S(=O)(=O)N3CCCCCC3	1
COc1ccc(CN2CCCN(CC2)S(=O)(=O)c3ccc(Br)cc3)cc1	1
Fc1ccc(CSc2nnc3ccc(nn23)c4ccncc4)cc1	1
COc1cc(\C=C\2/CCCN3C(CCON=C23)c4ccc(F)cc4)ccc1n5cnc(C)c5	1
CN(C)C1CCN(C1)c2ccc(cn2)N3Cc4cn(nc4C3=O)c5ccc(Cl)cc5	1
Cc1ccc(NC(=S)NCCN(C2CCCC2)C3CCCCC3)cc1	1
Cn1ncc(Br)c1c2cc(NC(=O)Nc3ccc(Cl)cc3)ccc2OCCN4CCCC4	1
C(COc1ccc(cc1)c2ncc[nH]2)CN3CCCCC3	1
CCOC(=O)C1CCCN(C1)C(=O)c2sc3nc(cn3c2C)c4ccc(F)cc4	1
COc1ccc(CNC(=O)C(C)N2C(=O)NC(C2=O)(c3ccccc3)c4ccccc4)cc1	1
Cc1ccn2c(c(C)nc2c1)c3csc(NCc4ccccc4)n3	1
O=C1CCC(=NN1)c2ccc(Nc3ccncc3)cc2	1
Cc1onc(n1)C2(NC(Cc3c2[nH]c4ccccc34)c5nc(c[nH]5)c6ccc(F)cn6)c7cnn(CC8CC8)c7	1
Cc1onc(c1)c2ccc3CCN(CCCSc4nnc(c5ccccn5)n4C)CCc3c2	1
N#Cc1cncc(c1)c2cc3sc(nc3cn2)N4CCC(CC4)N5CCCCC5	1
Cc1ccc2nc3CCCc3c(Nc4ccccc4)c2c1	1
O=C(C(NS(=O)(=O)c1cccc2nsnc12)c3ccccc3)N4CCN(CC4)c5ccccc5	1
Fc1ccc(OCCCCN2CCN(CC2)C(=O)c3occc3)cc1	1
Clc1cccc(c1)C(=O)N2CCC3(CC2)CC(=O)c4ccccc4O3	1
CC(C)(C)NC(=O)n1nc(NCC(=O)NC2CN(C2)C3CCC(CC3)c4ccc5OCOc5c4)c6cc(ccc16)C(F)(F)F	1
FC(F)(F)c1cccc(c1)c2cc(CCCN3CCCCC3)nc(n2)C#N	1
CC1CCN(CCCOc2ccc(cc2)N3C(=Nc4ccccc4C3=O)C)C1	1
COc1cc(N(C)CCN(C)C)c(NC(=O)C=C)cc1Nc2ncc(Cl)c(n2)c3cnn4ccccc34	1
OC(COc1ccc(Cl)cc1)CN2CCN(Cc3c(F)cccc3Cl)CC2	1
COc1ccc2ncc(CO)c(CCC34CCC(CC3)(CO4)NCc5ccc6OCC(=O)Nc6n5)c2n1	1
CCN1C=C(C=C(C)C1=O)C2(N=C(N)c3c(F)cccc23)c4cccc(c4)C#CC5CC5	1
O[N](=O)c1ccc(cc1)n2nncc2c3ccc(Cl)cc3	1
CC(C)N1Cc2cc3CCN(CCCSc4nnc(c5cccc6nc(C)ccc56)n4C)CCc3cc2C1=O	1
Cc1cccnc1CN2CCC(CC2)Oc3ncnc4c3ccn4Cc5ccccc5	1
COc1cc(Cl)ccc1CO\C(=C\2/C(c3c(C)cccc3C)n4nnnc4N=C2C)\O	1
Cn1c(CCCCCN2CC3CC3(C2)c4ccc(cc4)C(F)(F)F)nnc1c5ccc(F)cc5F	1
CC(C)(C)NC(=O)c1c[nH]c2ncc(nc12)c3nn(CCCN4CC(C4)C#N)c5ccc(OC(F)F)cc35	1
Cn1cc(cn1)c2ccc3c(c2)[nH]c4c(cnc(NC(C5CC5)C6CC6)c34)C(=O)N	1
COc1ccc2N=CC(=O)C(CCC3CCC(CC3)NCc4cc5OCCOc5cn4)c2c1	1
CCCN1C(=N)C(=CC2=C1N=C3N(C=CC=C3C)C2=O)C(=O)NCc4ccc5OCOc5c4	1
NC1CCCCC1Nc2cc(Nc3cccc(n3)C4CC4)c(nn2)C(=O)N	1
c1ccc(cc1)n2cc(cn2)c3ccnc4ccccc34	1
CN1C(=O)N=C(NC2CCN(Cc3ccc4ccccc4c3)CC2)c5cc(Cl)ccc15	1
Fc1ccc2c(noc2c1)C3CCN(CCCNS(=O)(=O)c4ccc(Cl)c(Cl)c4)CC3	1
CCN(CC)CCn1c(NCc2occc2)nc3ccccc13	1
CC1=CN2C(=O)C(=C(N=C2C=C1)N3CCN(CC3)c4ccccc4F)C=O	1
CN1c2nc(c(cc2C(CC1(C)C)C(=O)NCO)c3ccc(Cl)cc3)c4ccc(Cl)cc4Cl	1
Cc1nc(NCCCNS(=O)(=O)C)nc2ccc(NC(=O)\C=C\c3ccc(OC(F)(F)F)cc3)cc12	1
CN(C1CCN(C)CC1)C(=O)N2CC(=CC2c3ccccc3)c4cc(F)ccc4F	1
N=C1N(CCN2CCOCC2)C3=C(C=C1C(=O)NC4CCCC4)C(=O)N5C=CC=CC5=N3	1
CC1(C)CC(NC(=O)c2[nH]nc3ccccc23)c4cc(c5ccc(Cl)cc5)c(nc4O1)c6ccc(Cl)cc6Cl	1
CCN(CC)C1(CNC(=O)N2CCC(CC2)c3onc(n3)c4ccc5ccccc5n4)CCCC1	1
C(CCN1CCCCC1)COc2ccc(OCc3ccccc3)cc2	1
COc1cccc(c1)c2cccc(c2)C3(C)SCC(=N3)N	1
COc1cc(OC(C)C)cc(c1)S(=O)(=O)c2ccc3C4CCNCC4Oc3c2	1
Cc1ccc(cc1)c2ccc(cc2)C#CC3=[N](C)C(=CC=C3)C#Cc4ccc(cc4)c5ccc(C)cc5	1
Cc1sc2ncnc(SCC(=O)N3CCN(CC3)C(=O)c4occc4)c2c1C	1
Cc1ccc2c(cccc2n1)c3nnc(SCCCN4CCc5ccc6oc(nc6c5CC4)C(F)(F)C(F)(F)F)n3C	1
CCN(CC)C1CCN(C1)C(=O)c2cc(COc3ccc(F)cc3Cl)on2	1
CC1CN(Cc2cccc(c2)c3cc(CNC(=O)c4cccc(CC5CCNCC5)c4)ccc3F)CCN1	1
CCOC(=O)C1(Cc2cccc(OC)c2)CCN(Cc3cccn3c4ccccn4)CC1	1
Clc1ccccc1C(=O)Nc2ccnn2C3CCN(C\C=C\c4ccccc4)CC3	1
NC(=O)c1ccn(n1)c2cccc(c2)c3ccccc3OC(F)(F)F	1
Clc1ccc(NC(=O)N2CCN(CC3CCCN(Cc4ccccc4)C3)CC2)cc1Cl	1
CC1CCCN1CCN2CCc3cc(ccc3C2=O)c4ccc(F)cc4	1
CCOC(=O)C1=CC2=C(N=C3N(C=CC=C3C)C2=O)N(CCCOC)/C/1=N/C(=O)c4cccnc4	1
Fc1ccc(OC2CNC(C2)C(=O)N3CCCN(CC3)C4CCCC4)cc1	1
COc1nc(nc(C)c1F)N2CC3C(=O)N(C)C(=NC3(C2)c4cc(F)c(F)cc4F)N	1
CC1CCN(CCCNC(=O)c2cc3COc4ccccc4c3s2)CC1	1
Cc1nnc(C)c2c(C)n(Cc3ccc4OCOc4c3)c(C)c12	1
Cc1oc(nc1CN2CCC(CC2)C(=O)N3CCc4ccccc4C3)c5ccc(Cl)cc5	1
CC(C)(Oc1ccc(Cl)cc1)C(=O)NC2CCN(Cc3ccccc3)CC2	1
CN1C2CCC3C(CCC4(C)C3C\C(=C/c5cc(F)cc(F)c5)\C4O)C2(C)C=CC1=O	1
Clc1ccc(Cn2c(\C=C\C3CCN(CC4CCCCC4)C3)nc5cc(Br)ccc25)cc1	1
COc1ccc(cc1)C(O)CC2N(C)CCc3cc(OC)c(OC)cc23	1
OC(COc1ccc(Br)cc1)CN2CCN(CC2)C(=O)c3occc3	1
CC(C)c1ccc(cc1)S(=O)(=O)Cc2ccc(cc2)C34CNCC3C4	1
COc1cc(N2CCC(C2)N(C)C)c(NC(=O)C=C)cc1Nc3ncc(Cl)c(n3)c4cnn5ccccc45	1
O[N](=O)c1c2ccccc2cc3ccccc13	1
OC1(CCNCC1C(=O)N(Cc2c[nH]c3cccc(Cl)c23)C4CC4)c5ccc(F)c(F)c5	1
CC1=Nc2cccc(Cl)c2C(=O)N1c3ccc(OCCCN4CCCC4)cc3	1
Fc1cc(F)cc(c1)C2CCN(CC2)C3=C(C#N)C(=O)N(CC4CC4)C=C3	1
Clc1ccc(cc1)c2cc(nn2c3ccc(Cl)cc3)C(=O)N4CCOCC4	1
CN1CCN(CC1)c2ccccc2NC(=O)Cc3ccc(Cl)cc3	1
CCOC(=O)N1CCC(CN2CCC3(CC2)CC(=O)Nc4ncccc34)CC1	1
CS(=O)(=O)Nc1ccc2C(O)CC3(CCN(CC3)C4CCc5cc(ccc5C4)C#N)Cc2c1	1
Fc1ccc2C(=O)C=C(Oc2c1)C(=O)NC3CCN(Cc4ccc(OCCCN5C(=O)CSC5=O)c(F)c4)CC3	1
CN(C)CCCOc1nn(Cc2ccccc2)c3ccccc13	1
Nc1c2CCN(C3CCCCC3)c2nc4ccc(Br)cc14	1
Fc1ccc(NC(=O)N(CC2CCN(CC2)C3CCOCC3)C4CCC5(CC5C4)c6cccc(c6)C#N)cc1Cl	1
CC(Sc1nnc(c2cccs2)n1c3ccccc3)C(=O)NCc4occc4	1
CCN(Cc1ccncc1)C(=O)c2occc2	1
Oc1cc(O)c2CC(OC(=O)c3cc(O)c(O)c(O)c3)C(Oc2c1)c4cc(O)c(O)c(O)c4	1
CN(C1CCN(Cc2nc3cc(F)ccc3s2)CC1)C(=O)Cc4ccc(cc4)n5cnnn5	1
Fc1cnc2nc(oc2c1)N3CCN4CCC3CC4	1
CN(C)C1(CCC2(CC1)NCCc3c2[nH]c4ccccc34)c5ccccc5	1
COc1ccc(CCN(C)C2CCCN(C2)S(=O)(=O)c3ccc(C)cc3)cc1OC	1
CC(C)c1ccc(\C=C(/NC(=O)c2ccccc2)\C(=O)NCCCN3CCOCC3)cc1	1
COc1cccc(NC(=O)CN(C)C(=O)c2cc(ccc2C)S(=O)(=O)NCc3ccccc3)c1	1
Fc1ccc(Oc2ccc(nc2)C(=O)N3CCCN(CC3)C4CCC4)cc1	1
C1CC2CC(CC1N2)Oc3cccc(n3)c4ccccc4	1
C(Nc1c2CCCc2nc3ccccc13)c4ccccc4	1
Clc1ccc(cc1)c2ccc(nc2)C#Cc3ccc(OCCN4CCCC4)cc3	1
CN(CC(=O)Nc1ccccc1C)S(=O)(=O)c2ccc(s2)c3ccc(O)nn3	1
Cc1ccccc1c2ccc(Nc3ccc(cc3)N4CCOCC4)nn2	1
CN(C)CCNC(=O)\C(=C\c1oc(cc1)c2ccc(Cl)cc2)\NC(=O)c3ccccc3	1
Nc1c(sc2nc(ccc12)c3ccccc3)C(=O)N4CCCC4	1
C(CN1CCCC1)Oc2ccc3Nc4nccc(n4)c5ccnc(OCC\C=C\COCc2c3)c5	1
Cc1ccc(Cn2c(nc3ccccc23)C4CNCCO4)cc1	1
CCCc1oc2cc3CCN(CCCSc4nnc(c5cccc6nc(C)ccc56)n4C)CCc3cc2n1	1
CCC(C)(C)n1nnnc1C(N2CCN(CC2)c3ccc(F)cc3)c4ccc(OC)c(OC)c4	1
Oc1cccc(OC2CC3CCC(C2)N3Cc4ccccc4)c1	1
COc1cc2CCN(C(c3cccs3)c2cc1OC)C(=O)c4cccc(c4)S(=O)(=O)N(C)C	1
Clc1cccc(CN2CCC(N(CCCc3ccccc3)Cc4cncn4Cc5ccc(cc5)C#N)C2=O)c1	1
CCN1C(=O)CN(Cc2ccc(cc2)c3cccc(CN4CCCCC4)n3)C1=O	1
Cc1c(CNC2CCCC2)nn(c3ccc(Cl)cc3Cl)c1c4ccc(Cl)cc4	1
CCC1=NN(CC(=O)NCCCN2CCc3ccccc3C2)C(=O)c4cc5sccc5n14	1
CC(C)c1ccc(NC(=O)c2cccc(c2)c3nn(C4CCCN(C4)C(=O)C=C)c5ncnc(N)c35)cc1	1
Oc1ccccc1N2CCN(CC2)C(=O)CC(NC(=O)c3ccccc3Cl)c4ccccc4	1
Clc1cccc(CN2C3=NCCCN3c4ccccc24)c1	1
COc1ccc(cc1)N2Cc3c(nc(C)c(CN)c3c4ccc(Cl)cc4Cl)C2=O	1
CCCOc1cc(cc2N(Cc3ccc(cc3)C(=O)Nc4nn[nH]n4)\C(=N/c5ccc(cc5)C(C)(C)C)\N(C)c12)C(F)(F)F	1
COc1cc(CC=C)ccc1OCC(O)CN2CCC(Cc3ccccc3)CC2	1
Clc1ccc2N=C3N(C=CC=C3C(=O)N4CCN(Cc5ccc6OCOc6c5)CC4)C(=O)c2c1	1
OC1CCCCC1NC(=O)C2=CC(=C3C=CC=CN3C2=O)CN4CCN(CC4)c5cc6ccccc6cn5	1
Cc1cccc(c1)N2CCN(CCCCCCN3CCN(CC3)c4ccnc5ccccc45)CC2	1
CCc1ccc2c(nc(N)nc2c1)N3CCC(C3)NC	1
Oc1ccc(cc1)C(=O)NCC2CCC(COc3ccc(F)cc3)OC2	1
CCOc1cc2ncc(C(=O)N)c(Nc3cccc(Cl)c3Cl)c2cc1N4CCN(CC4)C(C)C	1
Cc1ccc2c(cccc2n1)c3nnc(SCCCN4CCc5ccc6oc(nc6c5CC4)c7cc(C)nn7C)n3C	1
CCc1cccc(NC(=O)c2cccc3CN(CC4CCCO4)C(=O)c23)c1	1
OC1c2cccc(C#N)c2C=Cc3ncc(cc13)N4CCCCCC4	1
CN(C1CCN(Cc2ccc(cc2)C(F)(F)F)CC1F)C(=O)Cc3ccc(cc3)n4cnnn4	1
Cc1ccc(cc1)S(=O)(=O)NCc2ccc(cc2)C(=O)N3CCN(CC3)c4ccc(cc4)[N](=O)O	1
CC(C)Cc1nnc(NC(=O)CCC(=O)N2CCN(CC2)c3ccc(cc3)[N](=O)O)s1	1
Cc1cccc(Nc2nc(NCC3CCCN3)ncc2C(=O)N)c1	1
COc1cc(CN2CCC(CNCCCCCC(c3ccc(F)cc3)c4ccc(F)cc4)C2)cc(OC)c1OC	1
COc1cnc2C=CC(=O)N(CCN3CCC(CC3)c4c[nH]c5cc(ccc45)C(F)(F)F)c2c1	1
Fc1cc(ccc1C(=O)N2CCCC2)c3ccc4C(=O)N(CCN5CCCC5)CCc4c3	1
CC(C)(C)OC(=O)NCCCCCNC(=O)c1[nH]cnc1C(=O)NC2CCN(CC2)C(=O)OC(C)(C)C	1
Nc1ncc(cc1c2oc3ccccc3n2)c4cnn(c4)C5CCN(CC5)C(=O)c6ccccc6	1
CC(C)c1cc(F)cc2CCC(CCN(C)CCCc3nc4ccccc4[nH]3)(Cc12)OC(=O)C5CC5	1
Cc1ccc(CN2C3CCCC2CC(C3)NC(=S)NCc4ccccc4)cc1	1
Brc1ccc(cc1)N(C2CCN(CC2)C3CCCC3)C(=O)Nc4ccccc4	1
COc1ccc(cc1)c2csc(n2)N(CCCN(C)C)C(=O)c3ccccc3C	1
COc1ccccc1C(=O)Nc2ccc3c(c2)nc(CN4CCN(CC4)C(=O)C)n3C	1
CCCn1c2C(=O)N(CC(=O)NCCCN3CCN(CC3)c4ccccc4)N=Cc2c5ccccc15	1
CS(=O)(=O)Nc1ccc(CCN(CCOc2ccc(NS(=O)(=O)C)cc2)c3ccc(c4nonc34)[N](=O)O)cc1	1
CN(CCOc1ccc(C)cc1)CCc2ccc(C)cc2	1
CN1CCN=C1Cn2ncc3cc(ccc23)N4C=CC(=CC4=O)OCc5ccccc5	1
CCOC(=O)C1(CCCc2ccccc2)CCN(Cc3cnc(C)s3)CC1	1
CCOc1ccc(CN2CCN(Cc3cccn3c4ncccn4)CC2CCO)cc1	1
Cc1oc(nc1CN2CCCN(CC2)C(=O)c3occc3)c4cccc(F)c4	1
OC(COc1cc(O)c(Cl)cc1NC(=O)NC2CC2)CN3CCC4(CC3)Cc5cc(Cl)ccc5O4	1
CCCCCCCN(CC)CC#CCc1ccccc1	1
COc1ccc(CN2CCN(CCCc3ccccc3)CC2)c(OC)c1	1
Nc1ncc(cc1c2ccc(cc2)C(F)(F)F)c3ccc(cc3)C(=O)N4CCOCC4	1
CC1CCCC(NCC(O)COC(c2ccc(F)cc2)c3ccc(F)cc3)C1C	1
Cc1cc(ccc1OCc2cccc(Cl)c2)C(=O)N3CCN(CC3)C(=O)C4CCCO4	1
CCOC(=O)C1CCN(CC1)C2CCN(Cc3onc(n3)c4ccccc4)CC2	1
Cc1ccc(cn1)c2nnc(SCCCN3CCc4ccc5oc(nc5c4CC3)C(F)(F)F)n2C	1
Fc1ccccc1S(=O)(=O)N2CCC3(CC2)CC(=O)c4ccccc4O3	1
COc1ccc(CN2CCCC(CNC(=O)c3ccc(F)cc3)C2)cc1OC	1
CCCc1nn(c(O)c1\C=N\CC(C)C)c2nc3ccccc3s2	1
Fc1ccc(CCN2CCN(C3CCc4cc(Cn5ccnc5)ccc4C3)C(=O)C2)cc1	1
CN1CCN(Cc2ccc3c(Cc4c(n[nH]c34)c5csc(c5)C#CCOc6ccc(C)c(C)c6)c2)CC1	1
COc1ccc(CN2CCN(CC3=CC(=O)Oc4cc(C)ccc34)CC2)c(OC)c1OC	1
CCCCCC1=CC(=O)Oc2c(C(CCN3CCCCC3)c4cc(OC)c(OC)c(OC)c4)c(OC)cc(OC)c12	1
CCC1(C2CN(CC3(O)Cc4ccccc4C3)CC12)c5cccc(c5)C(=O)N	1
Clc1ccc(cc1)C(=O)C2CCN(CCCc3ccccc3)CC2	1
Clc1cc2OC(=CC(=O)c2cc1Cl)C(=O)NC3CCN(Cc4ccc5OCOc5c4)CC3	1
CC(C)Cc1cc(nn1c2ccccc2)C(=O)NCC3(CCN(Cc4ccccc4C(F)(F)F)CC3)C#N	1
COc1ccccc1N2CCN(CC(O)COc3ccc(C)cc3C)CC2	1
Cn1cnc(c1)C(=O)N(CC2C3CN(CC4CC4)CC23)Cc5cccc(OC(F)(F)F)c5	1
COc1ccccc1c2ccc(OCCCN3CCCCC3)cc2	1
Cc1c(oc2c(F)cccc12)C(=O)NCc3ccccc3CN4CCCC4	1
CCN(CC)CCNc1ncnc2c3cc(Cl)ccc3[nH]c12	1
Cc1ccc(cc1)c2nnc(SCc3ccc(cc3)C#N)n2CC=C	1
CC(Cc1ccncc1)c2nc3cc(C)c(C)cc3n2Cc4ccc(Cl)cc4	1
CC1CC(C)CN(CCCNC(=O)C2CCN(CC2)c3nc4c(C)cc(C)cc4s3)C1	1
CN1C2CCC1CC(C2)OC(=O)c3c[nH]c4ccccc34	1
OCC1(CCc2ccccc2)CCN(Cc3cc(F)ccc3n4cccn4)CC1	1
Brc1ccc(cc1)C(=O)NCCN2CCN(CC2)C(=O)c3ccc(Br)cc3	1
CCCC1CC(CCC1N2CCC(NC(=O)c3cc(ccc3NC(=O)NC(C)C)C(F)(F)F)C2=O)N(C)C(C)C	1
Clc1ccc(cc1)C(=O)C2CCN(CCc3cccc4ccccc34)CC2	1
Cc1cc(NCCCn2ccnc2)n3nc(cc3n1)c4ccc(Cl)cc4	1
CC1=Nc2nnnn2C(/C/1=C(/O)\OCc3ccccc3)c4csc5ccccc45	1
COC(=O)N1CC(CC1C(=O)N2CCCN(CC2)C3CCC3)Oc4ccc(F)cc4	1
CC1CCCN1CCc2ccc3nc(ccc3c2)c4sc(nc4C)c5cccs5	1
COc1ccc(Nc2cc(NC3CCCCC3N)nnc2C(=O)N)nc1OC	1
O=C(CCC(=O)N1CCOc2ccccc12)NCCCN3CCN(Cc4ccccc4)CC3	1
NC1=NC(=N)C(=NN1CC=C)c2cccc(Cl)c2Cl	1
CCOC1Cc2cc(ccc2C1N3CCN(CC3C)C4(C)CCN(CC4)C(=O)c5c(C)ncnc5C)C(F)(F)F	1
CCCN1C(=O)NC(=O)C(=C1N)C(=O)CN(C)CC(=O)Nc2cccc(F)c2	1
CNCc1ccc(Cl)cc1Oc2ccc(Cl)c(Cl)c2	1
CCOC(=O)N1CCN(CC1)C(=O)\C(=C/c2ccc(SC)cc2)\NC(=O)c3ccccc3	1
CCN(CC)C(=O)c1ccc(cc1)C(=C2CCN(Cc3ccc(F)cc3)CC2)c4ccccn4	1
CCOC(=O)c1[nH]c2ccc(Br)cc2c1NC(=O)CCN3CCCC(C)C3	1
CCN1\C(=C\C=C\C2=[N](CC)c3ccccc3S2)\Sc4ccccc14	1
COc1cc(OC)c2nccc(CCC34CCC(CC3)(CO4)NCc5ccc6OCC(=O)Nc6n5)c2n1	1
O[N](=O)c1ccc(CCN2CCNCC2)cc1	1
CN1C(=O)C(CN(CC2CCC2)c3ccccc13)NC(=O)C(Cc4ccccc4F)NC(=O)OC(C)(C)C	1
CCOC(=O)CC(=O)CSc1ccc2nnc(c3ccccc3)n2n1	1
Cc1ccc(C)c2nc(O)c(CN(CCN3CCCC3)C(=O)Nc4cccc(Cl)c4)cc12	1
NC1=NC(=N)C(=NN1Cc2cocc2)c3cccc(Cl)c3Cl	1
CCC1(O)C(C)OC(CC1N)c2ccncc2NC(=O)c3ccc(F)c(n3)c4c(F)cccc4F	1
OC1c2cccc(C#N)c2C=Cc3ncc(cc13)c4ccc(F)cc4	1
CCCCN1C2=C(C=C(C(=O)OCC)/C/1=N\C(=O)c3occc3)C(=O)N4C=CC=CC4=N2	1
CN1CCN(CC1)c2nc(nc3ccccc23)c4ccccc4Cl	1
O=S1CCC(CC1)C2NC(Cc3c2[nH]c4ccccc34)c5nc(c[nH]5)c6ccccc6	1
COc1cc(ncn1)N2C(=O)N(C(=O)C23CCN(Cc4ncccc4C)CC3)c5ccc(cc5)c6ccc(C(=O)O)c(Cl)c6	1
COc1cccc(c1)N2CCN(CC2)C(=O)C3CCCN(C3)c4ncnc5c4nc6CCCCCn56	1
CC(C(=O)NC1(CCC(CC1)N2CCC(=O)CC2)c3ccccc3)c4cc(cc(c4)C(F)(F)F)C(F)(F)F	1
CC(C)C1CC(CCC1N2CCC(Nc3ncnc4ccc(cc34)C(F)(F)F)C2=O)N(C)C(C)C	1
COc1ccc(C)cc1\N=C(/N)\Nc2nc(C)cc(C)n2	1
CC(C)Nc1ncc2nc(Nc3c(F)cc(F)cc3F)n(C4CCC(CC4)C(=O)NC5CC5)c2n1	1
NC(=O)C(NC1CCC(CC1)c2c[nH]c3cccnc23)C4CCN(CC4)C(=O)\C=C\c5cc(F)c(F)c(F)c5	1
Cn1c(SCCCN2CCc3ccc4oc(nc4c3CC2)C(F)(F)F)nnc1c5ccccc5	1
COc1ccc(cc1OC2CCN(Cc3ccccc3OCC=C)CC2)C(=O)NC4CC4	1
Cc1ccc(OC2CCN(CCS(=O)(=O)c3ccc(O)cc3)CC2)cc1	1
CCCN1C(=O)CN(Cc2ccc(cc2)c3cccc(CN4CCCCC4)n3)C1=O	1
CCOC(=O)Nc1ccccc1C(N2CCN(Cc3ccccn3)CC2)c4ccc(cc4)C(=O)N(CC)CC	1
CC(NC(=O)C1=CC2=C(N=C3C=CC=CN3C2=O)N(CC4CCCO4)C1=N)c5ccccc5	1
COC1CCN(Cc2cn(Cc3ccccc3)nc2c4oc5ccccc5c4)CC1	1
FC(F)(F)Oc1ccc(NC(=O)CSC2=NC(=O)N(CCN3CCOCC3)C4=C2CCC4)cc1	1
Fc1ccc(\C=C\c2ccc(cn2)S(=O)(=O)c3ccccc3)c(F)c1	1
Cc1ccc(SCC(N2CCN(CCc3ccccc3)CCC2=O)c4ccccc4)cc1	1
CN1CCN(CC1)c2ccc(F)cc2CC3CCN(C3=O)c4ccc(cc4)C(C)(C)O	1
CN(CCOc1ccc(Cl)cc1)C(=O)c2ccc(cc2)S(=O)(=O)N3CCOCC3	1
Cn1c(NCc2cccc(Cl)c2)ncc1c3ccc4OCOc4c3	1
CN1N=CC(=C(Cl)C1=O)Oc2ccc(cc2)[N](=O)O	1
O=C(COc1ccc2ccccc2c1)N3CCN(CC3)C4CCN(Cc5ccccc5)CC4	1
CCCC1CC(CCC1N2CCC(Nc3ncnc4ccc(Cl)cc34)C2=O)N(C)C(C)C	1
O=C(CCCCCN1C(=O)c2ccccc2N=C1SCc3ccncc3)NCc4occc4	1
CC1(C)CC(NC(=O)c2ccc3[nH]ncc3c2)c4cc(c5ccc(Cl)cc5)c(nc4O1)c6ccc(Cl)cc6Cl	1
Cc1ccc(cc1Cl)N2C(=N)SCC2=O	1
CCO\N=C(\C1CCN(CC1)C2(C)CCN(CC2)C(=O)C3=C(C)N(O)CC=C3C)/c4ccc(Br)cc4	1
Cc1cc(C)c(\C=C\2/C(=O)Nc3ccccc23)[nH]1	1
CC(C)C1CCC(CC1)NC(C2CCN(CC2)C(=O)\C=C\c3cc(F)c(F)c(F)c3)C(=O)N	1
CC(N)Cc1c[nH]c2ccc(OCc3cccs3)cc12	1
COc1cccc(CN(C)CC2CCCN(CCc3ccc(Cl)cc3)C2)c1OC	1
CCNC(=O)c1ccc(cc1)c2ccc3C(=O)N(CCN4CCCC4C)CCc3c2	1
CCOc1ccc(cc1OCC)C(=O)N2CCN(CCc3ccccc3)CC2	1
FC(F)(F)c1ccccc1Cn2ccc3c(OC4CCN(Cc5cscn5)CC4)ncnc23	1
CCN(CC)CCCN(C(=O)c1ccc(OC)cc1)c2nc(cs2)c3ccc(OC)cc3	1
Brc1cnc2nc(oc2c1)N3CCN4CCC3CC4	1
Cc1ncoc1c2nnc(SCCCN3CCC4CC4(C3)c5cccc(c5)C(F)(F)F)n2C	1
COc1ccc2c(SC(=[N]2Cc3cc(C)cc4cccnc34)N)c1	1
Fc1ccc(cc1)C(=O)CCCN2CCc3[nH]c4ccc(F)cc4c3C2	1
CC1CCCN1CCc2oc3ccc(cc3c2)c4ccc(cc4)C#N	1
CCCc1ccc(cc1)c2cc(C(=O)NCCCn3ccnc3)c4ccccc4n2	1
Fc1ccc(cc1)C2N(CCCn3cccn3)CCc4c2[nH]c5ccccc45	1
CCC(NCCCCC(Oc1cc(C)c(F)c(C)c1)C(=O)NO)c2ccc(F)cc2	1
COc1cc(\C=C\2/CCCN3CCC(ON=C23)c4cc(F)c(F)c(F)c4)ccc1n5cnc(C)c5	1
CN(C)CCCNC(=O)\C(=C\c1oc(cc1)c2ccc(cc2)[N](=O)O)\NC(=O)c3ccccc3	1
NC1=NC(=N)C(=NN1CCO)c2cccc(Cl)c2Cl	1
Fc1ccc(CCN2CCC(CC2)S(=O)(=O)c3cccc(c3)C#N)c(F)c1	1
CN(C)S(=O)(=O)c1ccc(C)c(NC(=O)COC(=O)Cc2ccsc2)c1	1
COc1cc2nnc(C(=O)N)c(Nc3ccc(C)cc3F)c2cc1N4CCCN(C)CC4	1
CCCCOc1ccc(cc1[N](=O)O)C2=CSC3=NCCN23	1
Clc1ccc(OCC(=O)N2CCN(CC2)C(=O)c3cccs3)cc1	1
O=C(Nc1cccc(c1)S(=O)(=O)N2CCOCC2)c3ccc4C(=O)N5CCCCCC5=Nc4c3	1
FC(F)(F)c1ccc(cc1)n2ccc(CN3CCC(CC(=O)N4CCCCC4C(=O)N5CCCC5)CC3)c2	1
CN1C2CCC3C(CCC4(C)C3C\C(=C/c5cccnc5)\C4O)C2(C)C=CC1=O	1
COc1cc(Nc2nc3N(CCC4CC4)CCCn3n2)ccc1n5cnc(C)c5	1
C(Nc1c2CCCc2nc3ccccc13)c4occc4	1
Cc1ccc(Cl)cc1N2CCN(CCCNC(=O)C3CCN(CC3)c4nc5ccccc5[nH]4)CC2	1
CCN(CC)CCCN\C=C/1\C(=O)N(Cc2ccccc2)C(=O)c3ccccc13	1
Fc1ccc(cc1C#N)c2cnc3nc(oc3c2)N4CCC(CC4)N5CCCCC5	1
C(N1CCN(CC1)c2ncnc3c2oc4ccccc34)c5nc6ccccc6[nH]5	1
CC(C)n1nc(C(=O)NCC2CCN(CCc3ccccc3)CC2)c4ccccc14	1
CC1CCN(CCCN2C(=O)c3ccccc3N=C2SCC(=O)Nc4ccccc4Cl)CC1	1
COc1ccc(cc1NC2CCN(C)CC2)S(=O)(=O)n3cc(C)c4cc(F)ccc34	1
COc1cccc(c1)c2ccc(NC(=O)C3CCCN(Cc4cnn(c4)C(C)C)C3)cc2	1
CC(=O)N1CCN(CC1)c2ccc(OCC3COC(Cn4ccnc4)(O3)c5ccc(Cl)cc5Cl)cc2	1
CCOC(=O)C1=NN(\C(=N\c2nc(cc(c3ccccc3)c2C#N)c4ccccc4)\S1)c5ccc(C)cc5	1
CC(CN1CCC(Cc2ccccc2)CC1)C(O)c3ccc(O)cc3	1
Cc1oc2c(C)c3CCN(CCCCSc4nnc(c5cccc6nc(C)ccc56)n4C)CCc3cc2n1	1
FC(F)(F)c1ccc(cc1)C(=O)NCC(=O)NC2CN(C2)C3CCC(CC3)c4ccc5OCOc5c4	1
CCOc1cc2ncc(C(=O)N)c(Nc3cccc(Cl)c3Cl)c2cc1C4CCN(C)CC4	1
Fc1cnc2ccc(OCC(F)(F)F)nc2c1CCC34CCC(CC3)(CO4)NCc5ccc6OCC(=O)Nc6n5	1
NC(=O)c1cccc(OC2CC3CCC(C2)N3Cc4cccs4)c1	1
Clc1cccc(c1)C(=O)N2CCC(C2)NCc3cncn3Cc4ccc(cc4)C#N	1
CC(C)Oc1ccc(CN2CCC(CC2)n3nccc3NC(=O)C4CC4)cc1	1
CCN1CCNC(CN2CCN(CC2)C(=O)Nc3ccc(Cl)c(Cl)c3)C1	1
CC(C)c1cc(cc2nc(oc12)c3ccc(cc3)C(=O)NCC4CN(C(=O)O4)c5ccc(cn5)c6ccccc6C#N)C#N	1
Cc1cc(C)nc(\N=C(/N)\N(Cc2ccccc2)Cc3ccccc3)n1	1
CCOCCCN1C(=N)C(=CC2=C1N=C3N(C=CC=C3C)C2=O)C(=S)N	1
CC1CCCN1CCN2CCc3cc(ccc3C2=O)c4ccc(cc4)C(=O)N5CCCC5	1
CN1CC(CNC(=O)OCc2ccccc2)CC3C1Cc4cn(C)c5cccc3c45	1
CN(C)CCCN(C(=O)c1ccc(cc1)S(=O)(=O)N(C)C2CCCCC2)c3nc4cc(C)cc(C)c4s3	1
CCNC(=O)C1=CC2=C(N=C3N(C=CC=C3C)C2=O)N(CCc4ccccc4)C1=N	1
O=C(NC1CCN(Cc2ccc3OCOc3c2)CC1)C4=CC(=O)c5ccccc5O4	1
CO\N=C\c1cccc(c1)C23CCC(CC2C3)N(CCN(C(C)C)C(C)C)C(=O)Nc4ccc(F)c(Cl)c4	1
CNC(=O)c1c(NCC2CCC3(CCC3)CC2)nc(nc1OC4CC(C)(C)NC(C)(C)C4)C#N	1
CC(COc1ccc(cc1)C2=NNC(=O)C3CC23)CN4CCCC4C	1
CC(C)(CNC(=O)c1oc(cc1)c2cccc(c2)C(F)(F)F)N3CCOCC3	1
Cc1cccnc1C(=O)N2CCC(C)(CC2)N3CCC(CC3)N(c4ccccc4)c5cccnc5	1
CCOc1cc(N2CCOCC2)c(OCC)cc1NC(=O)CN3C(=O)NC(CC(C)C)C3=O	1
COc1ccc(cc1)c2nnc(SCCCN3CCc4ccc(cc4CC3)c5cc(C)on5)n2C	1
Fc1ccc(\C=C\c2ccc(cn2)S(=O)(=O)c3ccc(F)cc3)cc1	1
FC(F)(F)c1cc(Cl)ccc1NC(=O)C(N2CCN(CC(=O)NC3CC3)CC2)c4ccccc4	1
CCn1nc(Cc2ccc(cc2)S(=O)(=O)C)cc1C3CCN(CC4CN(CC4c5cccc(F)c5)C(C(=O)O)C(C)(C)C)CC3	1
CN1CCN(CCCN(C2CCC3(CC23)c4ccc5c(N)noc5c4)C(=O)Nc6ccc(F)c(c6)C(F)(F)F)CC1	1
CCN(CC)c1ccc(NC(=O)CN2CCN(CC(=O)Nc3ccc(F)cc3)CC2)cc1	1
CNC(=O)CN1C(=O)N(C2CCN(CCC(Oc3cc(OC)ccc3C)C(C)C)CC2)c4ccccc14	1
Oc1oc2cc(ccc2n1)C3=NN(C(C3)c4ccc(F)cc4)c5ccc(cc5)C#N	1
COc1c(cc(cc1C(C)(C)C)C(=O)N2CCN(CC2)C(=O)CCCCC(c3ccc(F)cc3)c4ccc(F)cc4)C(C)(C)C	1
OC1(CN(CC1CN2CCC(CC2)N(CC=C)C(=O)Cc3ccc(F)cc3)C(=O)C4CCCC4)c5ccccc5	1
CCOC(=O)COc1ccc2ncc(F)c(CCC34CCC(CC3)(CO4)NCc5ccc6OCC(=O)Nc6n5)c2n1	1
CCN(CC)CCSc1nc(c2cc(OC)c(cc2Cl)C#N)c3c(c[nH]c3n1)C#N	1
CCCCCCCCCCOC(=O)C[N]1=C(COc2ccccc2OC)N(C)c3ccccc13	1
Cc1cc(ccc1CN2CC(N)C(C2)C(=O)C3CCCC3C#N)n4cncn4	1
FC(F)(F)c1ccc(\C=C\C(=O)N2CCCC2CN3CCCC3)cc1	1
CC(C)(C)c1ccc(NC(=O)N2CCN(CC2)c3ncccc3Cl)nc1	1
Cc1ccc(C)c(c1)c2csc(Nc3ccc(C)c(C)c3)n2	1
Oc1nc2cc(F)ccc2n1C3CCN(CCCN4C(=O)COc5ccccc45)CC3	1
COc1ccc2c(c1)c(c(C)n2CC(=O)O)c3ccnc4cc(Cl)ccc34	1
COc1ccc(cc1)C(=O)C2CN(C)CC2c3ccc(Cl)cc3	1
CCOC(=O)Cn1cc(C(=O)c2ccccc2F)c3ccccc13	1
OC(COc1cc(O)ccc1NC(=O)NC2CC2)CN3CCC4(CC3)Cc5cc(Cl)ccc5O4	1
Cc1nnc(nc1N2CCOCC2)c3cccc(c3)C(F)(F)F	1
COc1ccc(F)cc1C(=O)C2CCCN(Cc3cccn3c4ccccn4)C2	1
Cc1cccc(c1)c2nnc(SCc3ccc(cc3)C#N)n2Cc4occc4	1
CC(C)C(CN1CCC(C)(C(C)C1)c2ccccc2)CC(=O)C3Cc4ccc(O)cc4CN3	1
CC1CCCN(CCCNC(=O)c2nn(C)c3c2CSc4ccccc34)C1	1
O=C1C(CCN1Cc2ccccc2)N(CCN3CCNCC3)Cc4cncn4Cc5ccc(cc5)C#N	1
NCCC(Oc1ccc(cc1)C(F)(F)F)c2ccccc2	1
CN1C(=O)N(C)c2nc(N3CCN(CC3)c4ccc(cc4)[N](=O)O)n(C)c2C1=O	1
CC[N]1=C(C=C2C=CN(C)C=C2)C=Cc3cc(C)ccc13	1
Cc1ccc2nc3CCN(CCCSc4nnc(c5cccc6nc(C)ccc56)n4C)CCc3n2c1	1
CCN1CCN(CC1)c2ccc(cc2NC(=O)C(C)Oc3cccc(Cl)c3)S(=O)(=O)N4CCOCC4	1
COC1C(CC2CN3CCc4c([nH]c5cc(OC)ccc45)C3CC2C1C(=O)OC)OC(=O)c6cc(OC)c(OC)c(OC)c6	1
Cc1ccc(cc1)C(=O)C[N]2=CC=C(Cc3ccccc3)C=C2	1
NC1=NC(c2ccncc2)(c3cccc(c3)c4cncnc4)c5cccc(F)c15	1
CCCCCCCCCCN1C=CC(=N)C=C1	1
FC1CCNCC1c2c([nH]c3cc(F)ccc23)c4ccc5ccccc5c4	1
Fc1ccc2C(=O)C=C(Oc2c1)C(=O)NC3CCN(Cc4ccc(OCCCN(C5CC5)C6CC6)c(F)c4)CC3	1
CN1CCN(CC1)c2ccccc2C3\C(=C(/O)\OCc4ccccc4)\C(=Nc5nnnn35)C	1
CCN1N=C(C(=O)NNC(=O)CCOc2cc(C)ccc2C)c3ccccc3C1=O	1
OCCONC(=O)c1ccn2cncc2c1Nc3ccc(I)cc3F	1
CN1C(=C(C(=O)COC(=O)COc2ccc(Br)cc2)C(=O)N(C)C1=O)N	1
CCOC(=O)C1CCCN(Cc2nc(N)nc(Nc3ccc(OC)cc3)n2)C1	1
COC1CN(C1)c2nnc(C)c3c(C)n(nc23)c4ccc(Cl)cc4OC(F)(F)F	1
COc1ccc(CC2(CO)CCN(Cc3cccn3c4ccccn4)CC2)cc1	1
C(N1CCC(CC1)Oc2ncnc3c2ccn3Cc4ccccc4)c5ccccc5	1
Fc1cccc(Cc2noc(CN3CCCN(CC3)C4Cc5ccccc5C4)n2)c1	1
CC(C)c1ccc(CN2CCC(CC2)Oc3ccc(cc3)C(=O)N4CCCC4)cc1	1
CCOCC(CC(C)C)NC(=O)C1CNCC(C1)C(=O)N(C2CC2)c3ccc(C(C)C)c(OCCCOC)n3	1
CCCOc1ccc(cc1)N2C(=O)CC(N(CCc3ccc(OC)c(OC)c3)C(=O)c4ccccc4)C2=O	1
COCCCc1ccc(F)c2c(CN(C3CC3)C(=O)C4CNCCC4(O)c5ccc(F)c(F)c5)cn(CCCOC)c12	1
COC1CN(CCCOc2ccccc2)CCC1NC(=O)c3cc(Cl)c(N)cc3OC	1
CN1C2CCC1CC(C2)OC(c3ccccc3)c4ccccc4	1
CCN(CC)CCSc1nnc2c3cc(C)ccc3n(Cc4ccccc4)c2n1	1
CC1=C(C(c2cccc3ccccc23)n4nnnc4N1)c5oc(CCc6ccccc6)nn5	1
COc1cc(ccc1Nc2ncc3ccc(c4ccccc4N(C)S(=O)(=O)C)n3n2)N5CCN(CC(C)O)CC5	1
CN1CCN(CC1)c2ccccc2CC3CCCN(C3=O)c4ccc(cc4)C5(O)CCCC5	1
COc1ccc(\C=C(\NC(=O)c2ccc(cc2)[N](=O)O)/C(=O)NCC=C)cc1	1
CN1CCN(CC1)c2ccccc2CC3CCN(C3=O)c4ccc(cn4)C5(O)CCCC5	1
OCCN1CCN(CCCN2c3ccccc3Sc4ccc(cc24)C(F)(F)F)CC1	1
CC#Cc1cncc(c1)c2ccc3OC(CC4CC4)C5(COC5)C6(COC(=N6)N)c3c2	1
CNc1nc(NCCCN(C)C)c2sc(cc2n1)c3ccc(OC)nc3	1
CCOC(=O)N1CCN(CC1)C(=O)c2cc([nH]c2C)c3ccc(F)cc3	1
O=C(CN1CCN(Cc2ccccc2)CC1)Nc3ccccc3c4ccccc4	1
CCN1CCN(CC1)S(=O)(=O)c2ccc(Cl)c(c2)C(=O)Nc3ccc(OC(F)F)cc3	1
COc1ccc(CN2CCC(CC2)C(=O)c3ccc(Cl)cc3)cc1	1
OC(COc1ccc2[nH]c(O)nc2c1)CN3CCN(CC3)c4ccc(Cl)cc4	1
CCOC(=O)c1c(c2ccccc2)c3cc(OC)ccc3n1CCCN(C)C	1
ClC1=CN(C(=O)C=C1)c2ccc(Cn3cncc3Cc4ccc(cc4)C#N)cn2	1
C\C=C\1/CC2C3CCC4N(C)C(=O)C=CC4(C)C3CCC2(C)C1O	1
CN(C)CCCN1c2ccccc2Sc3ccccc13	1
CN(C)CCC1=C(Cc2cnccn2)c3ccccc3C1	1
CCN(CC)CCN1C(=N)N(CC(=O)c2ccc(Br)s2)c3ccccc13	1
Fc1cc(ccn1)c2cc3sc(nc3cn2)N4CCC(CC4)N5CCCCC5	1
CC(OC1CC(C)C(=O)N(C)CC1c2ccc(F)cc2)c3cc(cc(c3)C(F)(F)F)C(F)(F)F	1
Clc1ccc(NC(=O)c2cc(Cl)ccc2NC(=O)c3ccc(cc3)C(=N)N4CCCCC4)nc1	1
C\C(=N/N1CCN(Cc2ccc(Cl)cc2)CC1)\c3ccc(cc3)[N](=O)O	1
O=C(Cn1ncc2C(=O)Oc3ccccc3c12)N4CCN(CC4)C(=O)c5occc5	1
Nc1nc2ccc(NCC(F)(F)F)nc2n1CC(O)c3ccc(Cl)cc3Cl	1
Cc1ccc(CN2CCC(CNC(=O)c3cc(Cl)cc(Cl)c3)CC2)cc1	1
COc1ccc2C(=C(CCN(C)C)Cc2c1)C(C)c3nccnc3OC	1
Fc1cc2COC3(CCN(Cc4ccc(Nc5ccc(F)c(F)c5)cc4)CC3)c2cn1	1
Cc1cc(c2ccc3CCN(CCCSc4nnc(c5ccc(cc5)C(F)(F)F)n4C)CCc3c2)n(C)n1	1
Cc1[nH]cnc1CN2CCc3c(C2=O)c4ccccc4n3C	1
Fc1ccc(cc1)n2cc(C3CCCN(CCN4CCNC4=O)C3)c5cc(Cl)ccc25	1
COc1cccc(c1)C(=O)CN2C(=O)N(C)c3c(C#N)c(N4CCCC(N)C4)n(CC#CC)c3C2=O	1
C(CNc1ncnc2c1c(c3ccccc3)c(c4ccccc4)n2Cc5occc5)Cn6ccnc6	1
O[N](=O)c1ccc(OCCN2CCCCCC2)cc1	1
Cc1[nH]c2ccccc2c1CCN(CCF)Cc3ccc(\C=C\C(=O)NO)cc3	1
CC(C)CN(C1CCNC1)C(=O)c2ccccc2Oc3ccccc3	1
CC1=CC=CN2C(=O)C3=C(N=C12)N(CCOCCO)C(=N)C(=C3)C(=O)NCc4occc4	1
CCC1=CC2CC(C1)c3c(N)c4cc(Cl)ccc4nc3C2	1
OC1(CCC(CC1)N2CC(C2)NC(=O)CNC(=O)c3cccc(c3)C(F)(F)F)c4ccc(F)nc4	1
C(c1ccccc1)C2(CCNC2)c3ccc4[nH]ccc4c3	1
CCc1oc(CN2CCC(CC2)N3CCC(CC3)C(=O)N4CCCC4)cc1	1
NC(=O)C(NC1CCC(CC1)C2CNc3ccccc23)C4CCN(CC4)C(=O)\C=C\c5cc(F)c(F)c(F)c5	1
CS(=O)(=O)Nc1ccc(OCC(O)CN(CCc2ccc(Cl)c(Cl)c2)Cc3ccc(F)c(F)c3F)cc1	1
Cc1ccc(cc1C)S(=O)(=O)N2CCN(CC(=O)Nc3ccc(cc3)[N](=O)O)CC2	1
Fc1ccc(cc1)C(=O)NCCN2CCN(CC2)C(=O)c3ccc(F)cc3	1
COc1ccc(OCCCC2=[N](C)C(=CC=C2)CCCOc3ccc(OC)cc3)cc1	1
Cc1cccc(c1)c2oc(C)c(CN3CCCC(C3)C(=O)NC4CCCC4)n2	1
Cc1cc(C)n(CC(NC(=O)NC2CCN(Cc3ccn(c3)c4ccc(cc4)C(F)(F)F)CC2)c5ccccc5)n1	1
OC(=O)C(C1CCN(CC1)C(=O)\C=C\c2cc(F)c(F)c(F)c2)N3CCC(CC3)c4c[nH]c5ccccc45	1
CCCN1N=C(C(=N)N=C1N)c2cc(Cl)cc(Cl)c2Cl	1
C1Cc2nc3ccccc3c(Nc4ccccc4)c2C1	1
CCOC(=O)C1CCN(CC1)C2CCN(CC2)C(=O)c3oc4c(F)cccc4c3C	1
NC(=O)C(NC1CCC(CC1)c2c[nH]c3ccccc23)C4CCN(CC4)C(=O)\C=C\c5ccc(OC(F)(F)F)cc5	1
COCCOc1ccc(cc1)N2CCN(Cc3cccc(c3)C4=CC5N=C(NN5C(=N4)N)c6occc6)CC2	1
OC(COc1ccccc1C(=O)CCc2ccccc2)CN3CCCCC3	1
CC1Nc2cc(Cl)c(cc2C(=O)N1c3ccccc3C)S(=O)(=O)N	1
O=C1N(CCN2Cc3ccccc3C2)CCN1c4csc5ccccc45	1
Cc1ccc2c(cccc2n1)c3nnc(CCCCN4CC5CC5(C4)c6ccc(cc6)C(F)(F)F)n3C	1
O=C1CN(Cc2ccc(cc2)c3cccc(CN4CCCCC4)n3)C(=O)N1CC5CC5	1
Cc1cc(F)ccc1\C=C\c2ccc(cn2)S(=O)(=O)c3ccccc3F	1
O[N](=O)c1ccc(cc1)C(=O)NCC2CCN(CC2)C(=O)c3ccc(cc3)[N](=O)O	1
Cc1cc2[nH]c(nc2cc1Cl)C3CCN(CCN4C(=O)C=Cc5ncc(F)cc45)CC3	1
C(CN(c1ccccc1)c2ccccc2)NCCc3ccccc3	1
COC(=O)c1ccccc1c2ccc(CN3CCC(COC(=O)c4c5OCCCn5c6ccccc46)CC3)cc2	1
Fc1ccc(\C=C\c2ccc(cn2)S(=O)(=O)c3ccccc3F)c(Cl)c1	1
C(CN1CCC2(CC1)OCc3ccccc23)C4CCCc5c4cnn5c6ccccc6	1
COc1ccc(C2\C(=C(/O)\OCc3ccccc3)\C(=Nc4nnnn24)C)c(c1)C#N	1
Cc1ccc2c(cccc2n1)N3CCN(CCc4cccc5c4OCc6c(ncn56)C(=O)N7CCC7)CC3	1
Cc1ccc2cc(CN(CCN3CCCC3)C(=O)Nc4ccc(F)cc4)c(O)nc2c1C	1
CCCCN(C)C(=O)c1nc2ccccn2c1CN3CCN(C\C=C\c4ccccc4)CC3	1
FC(F)Oc1ccc(cc1)C(=O)OCC(=O)N2CCc3ccccc3C2	1
O[N](=O)c1cc(ccc1n2cncn2)C(=O)N3CCN(CC3)S(=O)(=O)c4ccc(F)c(F)c4	1
CC(=CCn1c(N2CCCC(N)C2)c(C#N)c3N=CN(Cc4ccnc5ccccc45)C(=O)c13)C	1
NC1CCN(CC1)c2nc(N)nc3cc(sc23)c4ccc(cc4)C(F)(F)F	1
CCCCC1=CC(=O)Oc2c(C)c(OCC(=O)NCCN3CCOCC3)ccc12	1
FC(F)(F)COc1ccc(CNC(=O)C2N(CCc3ccccn3)C(=O)c4ccccc24)cc1	1
COC(=O)C(CCCN1CCC(CC1)c2ccccc2OC)(C(C)C)c3ccc(Br)cc3	1
COc1cccc(c1)[N]2=C3CCc4ccccc4N3C=C2c5cccs5	1
CNC(=O)c1c(NCC2CCC3(CCC3)CC2)nc(nc1OCC4CCN(CC4)C(C)C)C#N	1
C[N](C)(O)CCCOc1ccc(Cl)cc1NC(=O)Nc2ccc(cn2)C#N	1
COc1cc(ncn1)N2C(=O)N(C(=O)C23CCN(Cc4ncccc4C)CC3)c5ccc(cc5)c6ccc(cc6)C#N	1
CN(CCO)C1CCN(CC1)c2nc3ccccc3n2Cc4ccc(F)cc4	1
CCc1nn(CCOCC(F)(F)F)c2c(Nc3ccncn3)nc(nc12)N4CCNC(C)C4	1
Nc1nc2C(CCc2s1)C(=O)Nc3ccc(CC4CCC(N4)C(O)c5cccc(F)c5)cc3	1
Fc1ccc(cc1)c2c[nH]c(n2)C3CCc4[nH]c5ccccc5c4C3	1
COc1ccc(SCC(Cc2ccccc2)N3CCN(CCc4ccccc4)CCC3=O)cc1	1
Cc1ccc(cc1)N(Cc2ccccc2)C(=O)c3cccc(c3)S(=O)(=O)N4CCOCC4	1
CC(Nc1nc(nc2ccccc12)N3CCCC3)c4ccccc4	1
COc1ccc(cc1OC2CCN(Cc3cc(C)c(C)cc3C)CC2)C(=O)NC4CC4	1
COc1ccc(cc1)N2CCN(CCCNC(=O)c3cc4sccc4n3C)CC2	1
COc1cnc2N=CC(=O)N(CCN3CCC(CC3)c4nc5cc(C)c(Cl)cc5[nH]4)c2c1	1
CC(C(O)c1ccc2NC(=O)OCc2c1)N3CCC(O)(CC3)c4ccc(F)cc4	1
CCN(Cc1cccc(OCc2noc(n2)c3ccccc3F)c1)C4CCN(C4)C5CC(C)C(C)C5	1
FC1CCNCC1c2c([nH]c3cc(F)ccc23)c4ccccc4	1
COc1ccc(cc1)C2=C[N]3=C4N2CCCCC4=C(C3)c5ccccc5	1
FC(F)Oc1ccc(\C=C\C(=O)OCC(=O)N2CCN(CC2)C(=O)c3occc3)cc1	1
N=C1N(CCc2ccccc2)C3=C(C=C1C(=O)NCc4occc4)C(=O)N5C=CC=CC5=N3	1
COc1cccc(OC)c1C(=O)Nc2ccccc2N3CCCC3	1
OCc1cc(ccc1O)C(O)CNCCCCCCOCCCCc2ccccc2	1
CCOC(=O)C1CCN(CC1)C(=N)c2ccc(C(=O)Nc3c(OC)cc(Cl)cc3C(=O)Nc4ccc(Cl)cn4)c(F)c2	1
CC(CNC(=O)c1ccc(cc1)C#N)NC(=O)c2ccc(cc2)C#N	1
COc1cc(ccc1n2cnc(C)c2)c3cn(nn3)C4CCc5ccccc5N(Cc6ccccc6)C4=O	1
CN1CCN(CC1)c2ccc(cc2[N](=O)O)C(=O)c3ccc(Br)cc3	1
CN1C(=O)NC(=O)c2c1nc(Sc3nc4ccccc4[nH]3)n2CCc5ccccc5	1
CCCCCn1c(NC(=O)c2occc2)c(C(=O)OCC)c3nc4ccccc4nc13	1
Cc1cccc(c1)C(=O)NC2CC3CCCC(C2)N3S(=O)(=O)c4ccccc4	1
COc1cccnc1C(C)c2c(CCN(C)C)sc3ccccc23	1
CC(C)Cc1cc(nn1c2ccccc2)C(=O)NCC3(CCN(CC4=Cc5ccccc5OC4(C)C)CC3)C#N	1
CCOC(=O)C1(CCOc2ccccc2)CCN(Cc3cc(OC)c4OCOc4c3)CC1	1
Cn1nc(NCC(=O)NC2CN(C2)C3CCC(CC3)c4ccccc4)c5cc(ccc15)C(F)(F)F	1
CN1CCN(CC1)c2ccccc2CC3CCCN(C4=CC=C(NC4)C(C)(C)O)C3=O	1
CS(=O)(=O)c1ccc(cc1)C(CC2CCCC2)C(=O)Nc3nccs3	1
Clc1ccc(CNC2=CC(=O)CC(C2)c3occc3)cc1	1
COC(=O)c1scc(C)c1n2ccc(c2)C(=O)C(=O)N(CC=C)CC=C	1
CN1C(=O)NC(=O)c2c1nc(SCCN3CCCCC3)n2Cc4ccccc4	1
O[N](=O)c1cnn(CC(=O)Nc2nc3ccccc3s2)c1	1
NC1=NC2(c3cccc(F)c13)c4cc(ccc4OCC25CC5)c6cncnc6	1
C1CC(CCN1)C2NC(Cc3c2[nH]c4ccccc34)c5nc(c[nH]5)c6ccccc6	1
CCc1ccccc1NC(=O)CN(C)S(=O)(=O)c2ccc(s2)c3ccc(O)nn3	1
CCCCCCC\N=C\1/CC(CC(=C1)O)c2occc2	1
OC(COc1c(F)cc(Br)cc1F)CN2CCc3ccccc3C2	1
CNCc1ccc(Cl)cc1Oc2ccc(C)c(Cl)c2	1
CCc1oc2cc3CCN(CCCSc4nnc(c5ccc(cc5)C(F)(F)F)n4C)CCc3cc2n1	1
Cc1ncccc1c2nnc(SCCCN3CCc4ccc5oc(nc5c4CC3)C(F)(F)F)n2C	1
Brc1cncc(c1)C(=O)N2CCC(C2)NCc3cncn3Cc4ccc(cc4)C#N	1
COc1ccc(CCN2CCCn3c2nc4N(C)C(=O)N(CC=C)C(=O)c34)cc1OC	1
O=C(N1CCCC1)c2nc3ccccn3c2CN4CCC(Cc5ccccc5)CC4	1
CCOC(=O)C1=C(C)N(C)C(=C(C1c2cccc3ccccc23)C(=O)OCC)C	1
CN1CC2CC1CN2c3ccc(nn3)c4ccc5occc5c4	1
CN(C)CCNc1nc(CSc2ccccc2)nc3sc(C)c(C)c13	1
CCN(CC)c1ccc(NC(=O)CN2CCN(CC(=O)Nc3ccc(OC)cc3)CC2)cc1	1
NC(=O)C1(CCC1)NCCCc2cc(nc(n2)C#N)c3cccc(c3)C(F)(F)F	1
CCCCC12CN3CCN(CC(C3)/C/1=N\NC(=O)c4ccccc4N)C2	1
Cc1ccoc1c2nnc(SCCCN3CC4CC4(C3)c5ccc(cc5)C(F)(F)F)n2C	1
CCCC1=CC(=O)Oc2cc(OCC(=O)NCCCN3CCOCC3)c(Cl)cc12	1
CCCCCCCN1C(=N)N(CC(O)c2occc2)c3ccccc13	1
CC(N1C2CCC1CC(C2)Oc3cccc(c3)C(=O)N)c4ccncc4	1
CC(=O)N1CCN(CC(=O)Nc2ccc(C#N)c(Cl)c2)CC1	1
COc1ccc(NC(=O)c2cccc(Cn3cc(Br)c(n3)[N](=O)O)c2)c(C)c1	1
CC(Cc1cnccn1)NCc2cn(nc2c3cccc(C)c3)c4ccc(C)cc4	1
CN(\N=C\c1ccc(cc1)C(C)(C)C)C2=NCCN2	1
O=C1C=C(OCc2ccccc2)C=CN1c3ccc4c(cnn4CCN5CCCC5)c3	1
Cc1ccc2oc(C(=O)N3CCN(Cc4ncccc4C)CC3)c(C)c2c1	1
NCCCCOc1ccc2ncc(F)c(CCC34CCC(CC3)(CO4)NCc5ccc6OCC(=O)Nc6n5)c2n1	1
Cc1ccc(cc1)C(=O)C2CCN(CCc3ccccc3)CC2	1
Cc1ccc2c(cccc2n1)N3CCN(CCc4ccc5NC(=O)COc5c4)CC3	1
CN(C)C(=O)C1CCCN1Cc2ccc3CC(CCc3c2)N(C)C(=O)c4ccc(cc4)c5ccc(F)cc5	1
COCC(=O)Nc1nc2NC(CC(c3ccc(Cl)cc3)n2n1)c4ccc(OC)cc4	1
COc1ccccc1\C=C\C2CC3CN(Cc4cccc(Cl)c4)C(=O)C35CCCN25	1
CCOc1ccc(cc1)C(=O)N2CCC(CC2)C(=O)c3ccc4OCCOc4c3	1
O=C(N1CCC2(CCN(Cc3cccc4CCOc34)CC2)CC1)c5ccncc5	1
CCCCCC\C(=C\c1ccccc1)\C=O	1
CNC(C)c1ccc(Cl)cc1Oc2ccc(C)cc2	1
CCC1CCc2sc(cc2C1)C(=O)NCC(N3CCCC3)c4ccc(OC)cc4	1
CCc1cc2C(=O)N(CC=C)C(=Nc2s1)SCC(=O)N3CCCC3=O	1
Cc1ccc(CN2CCC(CC2)c3nc4cc(Cl)ccc4[nH]3)cc1	1
CC(C)N(C)C1CCC(NC(=O)CNC(=O)c2cccc(c2)C(F)(F)F)C(CCc3ccccc3)C1	1
COc1ccc2OCC(=Cc2c1)CN3CCC(CO)(CCc4ccccc4)CC3	1
COc1ccc(NC(=O)CN2CCN(CC(=O)Nc3ccc(OC)cc3)CC2)cc1	1
NC1(CCC(CC1)N2CC(C2)NC(=O)CNC(=O)c3cccc(c3)C(F)(F)F)c4ccccc4	1
COc1ccc2nc(C)cc(Nc3ccc(Cl)cc3)c2c1	1
COc1ccc(OC)c(CNc2nc3ccccc3n2CCN4CCCCC4)c1	1
O[N](=O)c1ccc(cc1)N2CCN(CC2)C(=O)c3cc(ccc3Cl)[N](=O)O	1
CCCCCn1c(SC(C)C(=O)C)nc2N(C)C(=O)NC(=O)c12	1
C(Nc1ncnc2sc3CCCCc3c12)c4cccnc4	1
CN1CCN(CC1)c2ccc(NS(=O)(=O)c3ccc4ccccc4c3)c(C)c2	1
COc1ccc(Cl)cc1C(=O)Nc2ccccc2N3CCN(C)CC3	1
Cn1cncc1C(=O)N(Cc2cc(O)nc3c(F)c(F)ccc23)c4cccc(Cl)c4	1
CCCCCCCCCCOC(=O)CN1C(=[N](C)c2ccccc12)COc3ccc(OC)cc3	1
CCNC(=O)N1CCC2(CCN(CC2)c3ccc(cn3)C(=O)Nc4cc(ccc4N)c5cccs5)C1	1
CS(=O)(=O)c1ccccc1C(=O)N2CCC(CC2)N(C3CC3)S(=O)(=O)c4cccc(c4)C(F)(F)F	1
Cn1c(NCc2ccc(cc2)C#N)ncc1c3ccc(Br)cc3	1
C(COc1ccc(cc1)c2ccccc2)CN3CCCCC3	1
O=C(NCC1(CCCC1)N2CCCCC2)N3CCC(CC3)c4onc(n4)c5ccc6ccccc6n5	1
COc1cccc(CCNC(=O)C2CCCN(C2)c3ncnc4c3nc5CCCCCn45)c1OC	1
C(COc1ccc(cc1)C2CCCO2)CN3CCCCC3	1
O[N](=O)c1ccc(cc1)C(=O)N2CCN(Cc3ccccc3[N](=O)O)CC2	1
CS(=O)(=O)N1CCC2(CCN(CC2)c3ccc(cn3)C(=O)Nc4cc(ccc4N)c5cccs5)C1	1
Cc1oc(c(C)n1)c2nnc(SCCCN3CCC4CC4(CC3)c5ccc(cc5)C(F)(F)F)n2C	1
Cc1ccc(cc1C)n2nc(C)c(\N=N\c3cccc(c3O)c4cccc(c4)C(=O)O)c2O	1
CN1C(=O)N=C(NC2CCN(Cc3ccc4ncccc4c3)CC2)c5cc(Cl)ccc15	1
CC1CN(CCN1c2ncc(OCc3ccc(cc3F)n4cnnn4)cn2)c5oc(nn5)C(F)(F)F	1
COC(=O)c1cccc(c1)C23CCC(CC2C3)N(CCN(C(C)C)C(C)C)C(=O)Nc4ccc(F)c(F)c4	1
Brc1ccc(NC(=O)CN2CCN(Cc3ccccc3)CC2)cc1	1
COc1ccccc1\C=C\CN2CCCC(CO)(CCc3ccccc3)C2	1
COc1cc(O)c(C(CCN2CCCC2)c3ccc4OCOc4c3)c(OC)c1	1
CN1CCN(CC1)c2ccc(F)cc2CC3CCCN(C3=O)c4ccc(cc4)C5(O)CCC5	1
CN1C(=O)N(C)c2cc(c(cc12)N3CCN(CC3)C(=O)c4ccccc4Br)[N](=O)O	1
CN(C)CCCNC(=O)\C(=C/C=C/c1ccccc1)\NC(=O)c2ccc(cc2)[N](=O)O	1
CNCc1ccc(Cl)cc1Oc2ccc(C)c(C)c2	1
COc1ccc(cc1)c2[nH]ncc2CN3CCC(CC3)C(=O)c4ccc(F)cc4	1
COc1cccc(CN2CCC(CNC(=O)c3cc(CC(C)C)n(n3)c4ccccc4)(CC2)C#N)c1	1
COc1ccc(cc1OC)C(=O)N2CCN(CC2)C3CCCCC3	1
Cc1onc(n1)C2NC(Cc3c2[nH]c4ccccc34)c5nc(c[nH]5)c6ccc(F)cc6	1
CC1C2CN(CCCC3CCOCC3)CCC2Cc4[nH]c5ccc(cc5c14)C(F)(F)F	1
COc1cc(CC=C)ccc1OCC(O)CN2CCN(Cc3ccccc3)CC2	1
CCN(CCc1c[nH]c2ccccc12)Cc3ccc(\C=C\C(=O)NO)cc3	1
O=S(=O)(c1ccccc1)c2nc(oc2NCCCn3ccnc3)c4cccs4	1
CCOCCN1CCN(CC1)c2c(CC)c(C)nc3cc(nn23)c4cc(OC)cc(OC)c4	1
CC(N1C2CCC1CC(C2)Oc3cccc(c3)C(=O)N)c4ccc(C)s4	1
OC(=O)\C=C\c1ccc(O)c(O)c1	1
Brc1ccc(CNC(=O)C2N(CCc3ccccn3)C(=O)c4ccccc24)cc1	1
CC(=O)N1CCN(CC(=O)Nc2ccc(cc2Br)[N](=O)O)CC1	1
Cn1c(CCCCN2CC3CC3(C2)c4ccc(cc4)C(F)(F)F)nnc1c5ccc(F)cc5	1
COc1ccc(cc1)C(=O)NCCN2CCN(CC2)C(=O)c3ccc(OC)cc3	1
COc1ccccc1N2CCN(CCCCOc3ccc(F)cc3)CC2	1
CCOC(=O)c1sc(NC(=O)CCN2CCN(CC)CC2)c(C(=O)OCC)c1C	1
COc1ccc(NC(=O)c2cc(ccc2NC(=O)CNC3CCCCC3C)[N](=O)O)c(OC)c1	1
Nc1ccccc1NC(=O)c2ccc(nc2)N3CCC4(CC3)CNCc5ccccc45	1
COc1cc(\C=C\2/CCCN3C(CON=C23)c4cc(F)c(F)c(F)c4)ccc1n5cnc(C)c5	1
COc1ccc(CC(C)NCCC(c2ccccc2)c3ccccc3)cc1	1
CCCN(CCC)C1=CC(=[N]2CCCC2)CC(C)(C)C1	1
Cn1cc(CN2CCC(CC2)C(O)CCc3ccccc3)c(n1)c4ccccc4F	1
CC1CCCN1Cc2nc3cc(C)ccc3n2Cc4ccc(Cl)cc4	1
CCOC(=O)c1cnc2c(cccc2c1NCc3cccnc3)C(=O)OC	1
CCCNC(=O)C1CCN(CC1)c2cc(nc3ncnn23)c4ccccc4	1
NCc1ccc(F)c(c1)C2CCN(CC2)C(=O)c3cccc(c3)c4onc(n4)c5cccs5	1
COc1ccc(\C=C\C(=O)OCC(=O)NCc2occc2)cc1OC	1
Fc1ccc(cc1)N2CCN(CC2)C(=O)c3ccccc3C(=O)OCC(=O)NCc4ccccc4	1
O=C(Cn1c(cc2sccc12)C(=O)N3CCN(CC3)C4CCCC4)c5ccccc5	1
CN1CCN(CC1)c2ncnc3c2nc(c4ccccc4Cl)n3c5ccc(Cl)cc5	1
Cc1nc(nc2ccc(NC(=O)COc3ccc(OC(F)(F)F)cc3)cc12)N4CCC(CC4)N5CCOCC5	1
COc1ccc(cc1)C(=O)CCN2CCN(CC2)c3ccccc3F	1
COc1cccc(c1)C(=O)CN2C(=O)N(C)c3c(C#N)c(N4CCCC(N)C4)n(Cc5ccccc5)c3C2=O	1
Clc1ccc(cc1)S(=O)(=O)N2CCC(CC2)C(=O)NC3CCN(Cc4ccccc4)CC3	1
FC(F)(F)c1ccc(cc1)n2ccc(CN3CCC(CC3)C(=O)NCCc4ccccn4)c2	1
CCC(C(=O)NCCCC1CN2C(CN=C2N1CCc3ccc(Cl)c(Cl)c3)C4CCCCC4)c5ccccc5	1
N=C1N(CC2CCCO2)C3=C(C=C1C(=O)NCc4cccnc4)C(=O)N5C=CC=CC5=N3	1
CCN(CC)c1ccc(CNc2nc3ccccc3n2CCN4CCCCC4)cc1	1
CC(C)(C)NC(=O)c1c[nH]c2ncc(nc12)c3nn(CCC(O)CO)c4ccc(OC(F)F)cc34	1
CN(C)CC\C=C\1/c2ccccc2Sc3cc(Cl)ccc13	1
Clc1ccc(cc1C(=O)NCCCN2CCOCC2)S(=O)(=O)N3CCN(CC3)c4ccccc4	1
CC(CN1C(Cc2ccc(O)cc2)CN3C(Cc4ccccc4)CN=C13)NC(=O)CCC5CCCCC5	1
CCCN1C(=N)C(=CC2=C1N=C3N(C=CC=C3C)C2=O)C(=O)NCC4CCCO4	1
Brc1ccc(CN2CCc3c(OCC(=O)NCc4occc4)cccc3C2=O)cc1	1
COc1cc(cc(OC)c1OC)C(=O)N2CCN(CC2)C(=O)c3cc([nH]n3)c4ccc(Br)cc4	1
CC(NCc1ccc(OCc2cccc(F)c2)c(Cc3cccc(F)c3)c1)C(=O)N	1
O=C1NC(=O)C(CCc2ccncc2)(CCc3ccncc3)C(=O)N1C4CCCCC4	1
Clc1ccc(cc1Cl)C23CCCCC2CNC3	1
CCN(Cc1ccccc1)C(=O)C2CCN(Cc3ccc(SC)cc3)CC2	1
CC(NC(=O)C1(CCC(CC1)N2CCC3(CCOC3(C)C)CC2)c4ccccc4)c5cc(cc(c5)C(F)(F)F)C(F)(F)F	1
CCC(=O)c1ccc(OCC(O)CNCCc2ccc(Cl)cc2)cc1	1
CC(C)C(N)C(=O)N1CC(=CC1c2ccccc2)c3cc(F)ccc3F	1
COC(=O)c1[nH]c2ccc(Cl)cc2c1NC(=O)CCN3CCN(CC3)C4CCCCC4	1
Oc1ccc(cc1O)C(=O)CN2CCN(CC2)c3ccccc3F	1
Fc1ccccc1N2CCN(CCCNC(=O)CCCCCN3C(=O)Nc4ccccc4C3=O)CC2	1
COc1ccc2c(ccnc2c1)c3cnn(c3)c4ccccc4	1
Fc1ccc(\C=C\CN2CCCC(C2)C(=O)Nc3ccccc3Oc4cccnc4)cc1	1
CC(O)C(O)C1CNc2nc(N)nc(O)c2N1	1
Cn1nc(C(=O)NC2CCN(CCN3CCCC3)CC2)c4ccc(nc14)N5CCCCCC5	1
Fc1ccc(cc1)C(=O)C(CCCCCC(CN2CCOCC2)C(=O)c3ccc(F)cc3)CN4CCOCC4	1
O=C1C2CCN1C3CCOc4ccc(Oc5cc(Cn6cncc6CN2)ccc5C#N)cc34	1
Cc1nc(C)c(s1)c2nnc(SCCCN3CCC4(CCc5ccc(Cl)cc45)C3)n2C	1
CCN1CCCC1CN(Cc2cc3ccc(C)cc3nc2O)C(=S)Nc4cccc(OC)c4	1
COc1c(cc(cc1C(C)(C)C)C(=O)N2CCN(CC2C)C(=O)CCCCC(c3ccc(F)cc3)c4ccc(F)cc4)C(C)(C)C	1
CC(C)(C)CCN1CCC(CNC(=O)c2cc(Cl)cc(Cl)c2)C(F)C1	1
CC1=CC=CN2C(=O)C3=C(N=C12)N(C4CCCCC4)C(=N)C(=C3)C(=O)NCC5CCCO5	1
CCOC(=O)C1(CCOc2ccccc2)CCN(Cc3cc(OC)ccc3OC)CC1	1
Nc1ccc(cc1NC(=O)c2ccc(CNC(=O)CCc3cccnc3)cc2)c4ccccc4	1
Fc1ccc2OC(=CC(=O)c2c1)C(=O)NC3CCN(CC3)C4CCc5cc6OCOc6cc45	1
C(\C=C\c1ccccc1)N2CCN(CC2)C(c3ccccc3)c4ccccc4	1
CC(C)S(=O)(=O)NC1CN(C)CC1c2ccc(cc2)c3ccsc3	1
CC(C)c1nnc(SCCCN2CCc3ccc(cc3CC2)c4cc(C)on4)n1C	1
Brc1csc(\C=N\c2ccc3OCCOCCOCCOCCOc3c2)c1	1
O=S1(=O)CC(Nc2ccccc2)C=C1	1
COc1cccc(c1)C(=O)NC2CC3CCCC(C2)N3S(=O)(=O)c4ccccc4	1
FC(F)(F)c1ccc(cc1)n2ccc(CN3CCC(CC3)NC(=O)NC(Cc4cnccn4)c5ccccc5)c2	1
CCCCN(CCc1ccc(Cl)c(Cl)c1)CC(O)COc2ccc(NS(=O)(=O)C)cc2	1
Oc1ccc2C(=CC(=O)Oc2c1)CN3CCN(Cc4ccccc4)CC3	1
CN1C(=O)NC(=CC1=O)NCCN(CCO)CCCc2ccc(cc2)[N](=O)O	1
CCN1C=C(C=C(C)C1=O)C2(N=C(N)c3c(F)cccc23)c4cccc(NC(=O)c5ccc(Cl)cn5)c4	1
CC(C)CN(CCc1ccc(Cl)c(Cl)c1)CC(O)COc2ccc(NS(=O)(=O)C)cc2	1
CCOC(=O)N1CCC(C)(CN2CCC(C2)N3C(=O)Cc4ccccc34)CC1	1
CC(C)N1C(=O)C(CCc2ccccc12)NC(=O)C(Cc3ccccc3OC(F)(F)F)NC(=O)c4ccccc4	1
C1CC(CCN1)c2c([nH]c3ccccc23)c4ccccc4	1
Cc1ncoc1c2nnc(SCCCN3CCC4(CCCc5ccc(Br)cc45)C3)n2C	1
N#Cc1ncc(nc1C#N)c2ccc3OCCOCCOCCOCCOCCOc3c2	1
Fc1ccc(\C=C\c2ccc(cn2)S(=O)c3ccccc3)cc1	1
COc1ccc(NC(=O)NCCCN2CCN(CC2)c3cc(C)ccc3C)cc1	1
CC(=O)Nc1cccc(Nc2ncnc(n2)N3CCC(CC3)Oc4ccc(cc4)C(F)(F)F)c1C	1
COc1ccc(cc1)C(=O)N2CCN(CCNC(=O)C(=O)Nc3ccc(Br)cc3)CC2	1
CC(=O)c1ccc(cc1)C(=O)N2CCC(CO)(Cc3cccc(c3)C(F)(F)F)CC2	1
C\C(=C/C(=O)Nc1ccc2nc(nc(C)c2c1)N3CCC(CC3)N4CCCC4=O)\c5ccc(OC(F)(F)F)cc5	1
COc1cccc(CN2CCCCCCC2)c1OCc3csc(n3)c4ccccc4	1
CCCCN1CCCC1CN2N=C(Cc3ccc(Cl)cc3)c4cnccc4C2=O	1
CSc1ccc(NC(=O)NCCCN2CCC(Cc3ccccc3)CC2)cc1	1
CCOC(=O)C1(CCOc2ccccc2)CCN(Cc3cccn3c4ncccn4)CC1	1
CCN1C=C(C=C(C)C1=O)C2(N=C(N)c3c(F)cccc23)c4cccc(c4)c5cncc(c5)C#CC	1
N=C1N(CCCn2ccnc2)C=Nc3c1c(c4ccccc4)c(c5ccccc5)n3Cc6ccccc6	1
CC(C)OCCCN1C(=N)C(=CC2=C1N=C3C=CC(=CN3C2=O)C)C(=S)N	1
FC(F)(F)c1ccc(cc1)C(=O)C2CCCN(Cc3cccn3c4ncccn4)C2	1
Nc1ccnc(c1)N2CCC(CC2)N3C(=O)N(c4ccccc4)c5cccnc35	1
Cn1c2CCC(Cn3ccnc3)C(=O)c2c4ccccc14	1
COc1cc(ccc1Nc2ncc(Cl)c(n2)c3cnc4ccccn34)N5CCNCC5	1
CN(Cc1nc(oc1C)c2sccc2C)C(C3CC3)C4CC4	1
COc1ccc(Br)cc1CCc2c(Cl)cccc2C(=O)N=C(N)N	1
CCC(=O)c1ccc2Sc3ccccc3N(CCCN(C)C)c2c1	1
CNC1CC(c2ccc(Cl)c(Cl)c2)c3ccccc3C1	1
CCOc1ccccc1CN2CCC(CO)(CCOc3ccccc3)CC2	1
Cc1cccc(c1)C2=[N](N=C(Nc3ccccc3)S2)c4ccccc4	1
CCOC(=O)c1c2CCN(Cc2sc1NC(=O)CCS(=O)(=O)c3ccccc3)C(C)C	1
CC(C)n1nc(C(=O)NCC2CCN(CCC3CCCCC3)CC2)c4ccccc14	1
CN1CCc2nc(SCc3cccc(C)c3)c(cc2C1)C#N	1
Cc1ccn2c3CCN(CCCSc4nnc(c5cccc6nc(C)ccc56)n4C)CCc3nc2c1	1
NC(=O)Nc1ccccc1OCC(O)CN2CCC3(CC2)Cc4cc(Cl)ccc4O3	1
CN1C(=O)N(C)c2c(C#N)c(N3CCCC(N)C3)n(Cc4ccccc4)c2C1=O	1
O=C(Nc1ccc(Oc2cccnc2)cc1)C3CCN(Cc4ccccc4)CC3	1
COc1cc(cc(OC)c1OC)C(=O)N2CCC(CNC(=O)CCCCC(c3ccc(F)cc3)c4ccc(F)cc4)C2	1
CN1CCN(CC1)C(=O)c2ccc(cc2)c3cnc(N)c(c3)c4ccc(nc4)C(F)(F)F	1
Cc1ccc2C(=CC(=O)Oc2c1)CN3CCN(CCO)CC3	1
CCOc1ccc(NC(=O)CN2CCN(CC(=O)Nc3ccc(OC)cc3OC)CC2)cc1	1
CCCCCOc1ccc(CSC2=NCCN2)cc1[N](=O)O	1
O=C1N(C(=Nc2ccccc12)c3ccc(OCCCN4CCCCC4)cc3)c5ccccc5	1
COC(=O)NCC(O)CN1C2CCC1CC(C2)NC(=O)C3=Cc4ccccc4N(C(C)C)C3=O	1
Cc1cccc2C(O)CC(CN3CCC(CC3)c4ccccc4C)CCc12	1
CS(=O)(=O)N1CCN(Cc2ccnc(Nc3ncc(s3)c4ccccc4)c2)CC1	1
FC(F)(F)Oc1ccc2OCC(=O)N(CCN3CCC(CC3)NCc4ccc5OCC(=O)Nc5n4)c2c1	1
Cc1cc(N\N=C\c2ccccc2O)c3ccccc3n1	1
COc1ccc(cn1)c2nnc(SCCCN3CCc4ccc(cc4CC3)c5cc(C)on5)n2C	1
CCOC(=O)N1CCC(CC1)N2C(Nc3c(C)cccc3C)c4ccccc4C2=O	1
NC(=O)c1cccc(NC2CC3CCC(C2)N3Cc4ccccc4)c1	1
CS(=O)(=O)c1cc(ccc1C(=O)N2CCC(CC2)N(C3CC3)S(=O)(=O)c4cccc(c4)C(F)(F)F)C#N	1
Nc1ccc(cc1)C(=O)N2CC3CC(CN(Cc4ccccc4)C3)C2	1
CCCCN1C(=N)N(CC(=O)c2ccc(OC)cc2)c3ccccc13	1
Cc1ccc(CN2CCC(CC2)C(O)(c3ccccc3)c4ccccc4)cc1	1
CCOC(=O)N1CCN(CCOc2cc(C)n(n2)c3ccc(Cl)c(Cl)c3)CC1	1
N=C1N(Cc2ccccc2)C3=C(C=C1C(=O)NCC4CCCO4)C(=O)N5C=CC=CC5=N3	1
Cc1ccc(Nc2nc(N)nc(CN3CCN(Cc4ccc5OCOc5c4)CC3)n2)cc1Cl	1
COc1cc(ccn1)c2cnc3nc(sc3c2)N4CCC(CC4)N5CCCCC5	1
COc1ccc(CCN(C)CCN2CCN(C2=O)c3cccc(Cl)c3)cc1OC	1
OCCN(CCO)Cc1csc(n1)c2cn(CC3CCOCC3)c4c(Cl)cccc24	1
CC1CCCN1CCCOc2ccc(cc2)c3cnnc(O)c3	1
CC(C)Oc1ccc(CN2CCC(CC2)n3nccc3NC(=O)c4cccnc4)cc1	1
COc1ccc2ncc(F)c(CCC34CCC(CC3)(CO4)NCc5nc6NC(=O)COc6c(C)c5F)c2n1	1
COc1cc(\C=C\2/CCCN3CCC(ON=C23)c4ccccc4)ccc1n5cnc(C)c5	1
CCOc1ccc(cc1)n2c(SCC3=CC(=O)Oc4cc(C)ccc34)nnc2c5cccnc5	1
CCCCn1c(C)c(C(=O)OCC)c2c(CN3CCCC3)c(O)ccc12	1
Cc1cc2ncc(cn2n1)C(=O)NCC(C)(C)NCC(=O)N3CCCC3C#N	1
Cc1cccc(CCN2C(C(=O)NCc3ccc(OC(F)(F)F)cc3)c4ccccc4C2=O)n1	1
Cc1oc(nc1)c2ccc3CCN(CCCSc4nnc(c5cccs5)n4C)CCc3c2	1
CC1(C)N(CCn2c(Nc3ccc(Cl)cc3)c(nc12)c4ccc(F)cc4)C(=O)CN	1
Cc1cc(C)cc(OCC(O)CN2CCC(CN3C(=O)c4cccc5cccc(C3=O)c45)CC2)c1	1
CN(C)S(=O)(=O)c1ccc(Cl)c(NC(=O)CSC2=Nc3ccccc3C(=O)N2CCCN4CCOCC4)c1	1
COc1cc(CN2CCN(CCCCCC(c3ccc(F)cc3)c4ccc(F)cc4)CC2)cc(OC)c1OC	1
Brc1ccc(cc1)C(=O)N2CCC3(CC2)CC(=O)c4ccccc4O3	1
CNC(C)c1cc(ccc1Oc2ccc(Cl)c(Cl)c2)C(F)(F)F	1
COC(=O)CCN1CCC(CC1)c2cc([nH]n2)c3cccc(c3)C(F)(F)F	1
CCN(C1CCN(CCC(N2CCN(CC2)S(=O)(=O)C(F)(F)F)c3ccccc3)CC1)C(=O)Cc4ccc(cc4)S(=O)(=O)C	1
COc1cc(N)c(Cl)cc1C(=O)NCC2CCN(Cc3ccc(F)cc3)CC2	1
Clc1ccc(cc1)C(NC(=O)C2CCC(CC2c3ccc(Br)cc3)N4CCOCC4)c5ncccn5	1
CN1CCN(CC1)c2ccccc2CC3CCCN(C3=O)c4ccc(cc4)c5ocnc5	1
COc1ccc2[nH]c3c(NCCN(C(C)C)C(C)C)ncnc3c2c1	1
CC(C)(C)c1[nH]c2ccccc2c1C3CCCN(Cc4ccc(\C=C\C(=O)NO)cc4Cl)C3	1
Oc1nc(nc(c2ccccc2)c1C#N)c3ccncc3	1
CCOC(=O)CN1C(=O)CN(C1=N)c2nc(NC(C)C)nc(NC(C)C)n2	1
O[N](=O)c1ccc(cc1)C(=O)N2CCN(CC2)c3ncccn3	1
OC1CCN(CCn2ncc3cc(ccc23)N4C=CC(=CC4=O)OCc5ccccc5)C1	1
CN(C)CCCN(C(=O)c1occc1)c2nc3ccc(Br)cc3s2	1
C(CN1CCC(CC1)c2ccccc2)C3CCc4c3cnn4c5ccccc5	1
COc1ccc(cc1)c2csc(n2)N(CCCN(C)C)C(=O)c3cccs3	1
COc1cc(Nc2nc3N(Cc4ccccc4)C(=O)C(C)Cn3n2)ccc1n5cnc(C)c5	1
O=C(Nc1ccnn1C2CCN(C\C=C\c3ccccc3)CC2)c4ccccc4	1
COc1ccc(cc1)n2cc(CNCCCn3ccnc3)c(n2)c4cccc(F)c4	1
Fc1cc(cc(c1)c2onc(n2)c3ccc(cn3)C#N)C#N	1
CN(C1CCc2cc(CN3CCN(CC3)C(=O)N)ccc2C1)C(=O)c4ccc(cc4)c5ccc(F)cc5	1
Fc1ccc(CCc2ccc(nc2)S(=O)(=O)c3ccc(F)cc3)cc1	1
CC(=O)c1ccc(cc1)c2oc(cc2)C(=O)NC3CC(C)(C)NC(C)(C)C3	1
Cc1oc(cc1)c2cc(C(=O)N3CCN(CC3)c4ccccc4O)c5ccccc5n2	1
CN1CCCC1CN2N=C(Cc3ccc(Cl)cc3)c4cccnc4C2=O	1
CCOc1ccc(cc1)c2oc(C)c(CN3CCCCC3CCn4cccn4)n2	1
C\C(=N/OC(=O)c1cc(F)c(F)cc1Cl)\Cn2nnc3ccccc23	1
COc1cc(N2CC(C2)N(C)C)c(NC(=O)C=C)cc1Nc3ncc(Cl)c(n3)c4cnn5ccccc45	1
CC1=Nc2nnnn2C(/C/1=C(/O)\OCc3ccccc3)c4oc5ccccc5c4	1
Fc1cccc(CN(C2CCOCC2)C3CCNC3)c1C(F)(F)F	1
COCCN1CCCC(CN2C(=O)c3sc(nc3N=C2c4ccccc4C)c5ccc(Cl)cc5)C1	1
CC#Cc1cncc(c1)c2cc3c(OCC4(CC4)C35COC(=N5)N)cc2F	1
CCNCc1cc(Nc2ccnc3cc(Cl)ccc23)ccc1O	1
Cc1oc(nc1CN2CCCC(C2)C(=O)NCc3occc3)c4cccc(Cl)c4	1
Cc1ncoc1c2nnc(SCCCN3CC4CC4(C3)c5ccc(Cl)cc5)n2C	1
Fc1ccc(CCN2CCN(C3CCc4cc(CNCC(F)(F)F)ccc4C3)C(=O)C2)cc1	1
CO\N=C\COc1ccc(CN2CCC(CC2)NC(=O)C3=CC(=O)c4ccc(F)cc4O3)cc1F	1
CS(=O)(=O)c1ccc(c(F)c1)c2ccc3[nH]nc(c4cncc(OC5CNCCC56CC6)n4)c3c2	1
Oc1nc2ccc(Cl)cc2c(NC3CCN(Cc4ccc5OCOc5c4)CC3)c1C#N	1
COc1cc2CCN(Cc2cc1OC)c3nc(CN4CCOCC4)nc5sc6CCCCc6c35	1
FC(F)(F)c1ccc(cc1)C(=O)C2CCCN(C2)C3CCSCC3	1
CC(C)N(C)C1CCC(C(CS(=O)(=O)c2ccccc2)C1)N3CCC(NC(=O)c4cc(cc(c4)C(F)(F)F)C(F)(F)F)C3=O	1
O=C(NCCCN1CCOCC1)c2cccc(c2)S(=O)(=O)N3CCN(CC3)c4ccccc4	1
CC(C(=O)NC1(CCC(CC1)N2CCC(CC2)C3CCC(=O)O3)c4ccccc4)c5cc(cc(c5)C(F)(F)F)C(F)(F)F	1
CN1CCN(CC1)c2cccc3OCC(Cc23)NC(=O)c4nn(nc4C)c5ccccc5	1
C[N]1=C(CCCOc2ccccc2Cl)C=CC=C1CCCOc3ccccc3Cl	1
NC(=O)C(NC1CCC(CC1)c2c[nH]c3ccccc23)C4CCN(CC4)C(=O)\C=C\c5ccccc5F	1
OC(=O)c1ccccc1C(=O)Nc2ccc(Br)c(c2)C(F)(F)F	1
NC1CC(OC2CCCC12)c3ccncc3NC(=O)c4csc(n4)c5c(F)cccc5F	1
Nc1ncc(c2cnn(CCO)c2)c3scc(c4ccc(NC(=O)Nc5cccc(F)c5)cc4)c13	1
Brc1ccc(NC(=O)CN2CCN(CC2)C(=O)N3CCOCC3)cc1	1
OCc1ccc(cn1)c2cccc3OCC(Cc23)NC(=O)c4ccc(OCC(F)(F)F)nc4	1
Cc1ncoc1c2nnc(SCCCN3CCc4ccc5nc(oc5c4CC3)C(C)(F)F)n2C	1
Cc1ccc(cc1C)[N]2=C3CCc4ccccc4N3C=C2c5cccs5	1
CC(=O)c1ccc(CN2CCC(CC2)NC(=O)C3=CC(=O)c4ccc(F)cc4O3)cc1	1
Fc1ccc(CCN2CCC(CC2)S(=O)(=O)c3ccc(Cl)cc3)c(F)c1	1
CC1CN(CCN1)c2ccc(cc2)c3nc4c(N5CCN(Cc6cc(C)on6)CC5)c(Cl)cnc4[nH]3	1
Cc1cc(NCc2occc2)nc(n1)N3CCC(CC3)C(=O)NC4CCCCC4	1
CC(C)N1CCOC(CN2CCN(CC2)C(=O)Nc3ccc(Cl)c(Cl)c3)C1	1
O[N](=O)c1ccc(N2CCN(CC2)C(=O)c3occc3)c(Cl)c1	1
COc1ccc(CN2CCCC(C2)C(=O)N(C)Cc3ccccc3)cc1OC	1
C(CN1CCn2c1nc3ccccc23)N4CCN(Cc5ccccc5)CC4	1
CC(CCC(=C)C)N1CCC(CC1)n2nccc2NC(=O)CCCc3ccccc3	1
CCOC(=O)c1c(CN(C)C)n(c2ccccc2)c3cc(Br)c(O)cc13	1
Cc1ccc(cc1)C#CC[N]2(CC#Cc3ccc(C)cc3)CCCCC2	1
Clc1ccc(CNC(=O)N(C2CCN(CC2)C3CCCC3)c4ccc(Br)cc4)cc1Cl	1
CC(C)CNC(=O)c1ccc2Sc3ccccc3C(=Nc2c1)c4ccc(Cl)cc4	1
Cc1cc(C)nc(\N=C(/N)\Nc2ccc(SC(F)F)cc2)n1	1
CCN1CCCC1CN(Cc2cc3ccc(C)cc3nc2O)C(=S)Nc4ccc(F)cc4	1
CS(=O)(=O)Nc1ccc2[nH]c(CN3CCC(Cc4ccccc4)CC3)nc2c1	1
Clc1ccc(cc1)C(=O)N2CCN(CC2)c3ccc(NC(=O)c4oc(Br)cc4)cc3	1
COc1cc(CC(C)N2CCN(CCc3ccc4C(=O)OCc4c3C)CC2)ccc1C#N	1
O=C1CN(Cc2ccc(cc2)c3cccc(CN4CCCCC4)n3)C(=O)N1C5CC5	1
CCOC(=O)C1CCC(CC1)N2CC(C2)NC(=O)CNc3noc4ccc(cc34)C(F)(F)F	1
CCOCCN1CCN(CC1)c2nnc3CN=C(c4ccccc4Cl)c5cc(Cl)ccc5n23	1
CN1N(C(=O)C(=C1C)N\C=C\2/C(=O)NC(=O)N(CC=C)C2=O)c3ccccc3	1
CN1C(=O)N(Cc2cnc3ccccc3n2)C(=O)c4c1c(C#N)c(N5CCCC(N)C5)n4CC=C(C)C	1
Clc1ccc(cc1)C(=O)N2CCC3(CC2)CC(=O)c4ccccc4O3	1
COc1ccc(OC2CN(C2)c3c4CCNCCc4nc5ccnn35)cc1	1
Nc1cncc(Nc2ccc(Oc3ccc(Cl)cc3)cc2)n1	1
OCC1(CCOc2ccccc2)CCN(Cc3ccc4OCCOc4c3)CC1	1
CC(C)(C)Oc1ccc(cn1)C2(O)CCC(CC2)N3CC(C3)NC(=O)CNC(=O)c4cccc(c4)C(F)(F)F	1
Nc1ccnc(c1)N2CCC(CC2)(NC(=O)c3ccccn3)c4ccccc4	1
CC(C)(C)NC(=O)NCCN1CCN(CC(=O)Nc2cc(Cl)cc(Cl)c2)CC1	1
CN1CCN(C(C1)c2ccccc2)C(=O)NC3CCN(Cc4ccn(c4)c5ccc(cc5)C(F)(F)F)CC3	1
N#Cc1cnc(Nc2cc(ncn2)N3CCN(CCN4CCCC4)CC3)s1	1
CCOC(=O)C1=CC2(CC)CCCN3CCc4c(C23)n1c5ccccc45	1
OC1(CC23CCC(CC2)(CO3)NC\C=C\c4cc(F)ccc4F)CN5C(=O)C=Cc6ncc(F)c1c56	1
OCc1nc(Nc2ccc(cc2)C(F)(F)F)c3ccc(cc3n1)c4ncccc4C(F)(F)F	1
COc1ccc(cc1)C2CN(Cc3ccc(OC)c(OC)c3)CC2CNC(=O)c4cccc(Cl)c4	1
O=C1C=C(OCc2ccccc2)C=CN1c3ccc4c(cnn4CC5CCCN5)c3	1
CCn1cc(cn1)C2(NC(Cc3c2[nH]c4ccccc34)c5nc(c[nH]5)c6ccc(F)cn6)C7=NN(C(C)C)C(=O)O7	1
CC(Oc1ccc(cc1)C#N)C(=O)N2CCN(CC(=O)Nc3cccc(C)c3C)CC2	1
Cc1ccc(cc1)C#CC[N](C)(C)CC#Cc2ccccc2	1
Cc1oc(nc1CN2CCC(CC2)C(=O)NCc3occc3)c4cccc(Cl)c4	1
COc1cc(ccc1C#N)C(C)CN2CCN(CCc3ccc4C(=O)OCc4c3C)CC2	1
Clc1ccc(Cl)c(CN2CCN(CCN3Cc4ccccc4C3)C2=O)c1	1
COc1ccc(COC2=CC(=O)N(C=C2)c3ccc(OCCN4CCCC4)cc3)cc1	1
COc1ccc(OC)c(NC(=O)COC(=O)C2CCN(CC2)C(=O)c3ccc(Cl)cc3)c1	1
Cc1cc(c2ccc3CCN(CCCSc4nnc(c5ocnc5C)n4C)CCc3c2)n(C)n1	1
O=C1N(CCCn2ccnc2)C(=S)N/C/1=C\c3ccc(cc3)C#N	1
Cc1ncoc1c2nnc(SCCCN3CC4CC4(C3)c5cc(ccc5F)C(F)(F)F)n2C	1
Oc1ccc(cc1)[N]2=C(C=C(C=C2c3ccccc3)c4ccccc4)c5ccccc5	1
CN(CCCOc1ccc(cc1)[N](=O)O)CCc2ccc(cc2)[N](=O)O	1
COc1cc(ccc1n2cnc(C)c2)c3cn(nn3)C4CSc5ccccc5N(CC(F)(F)F)C4=O	1
C\C(=N/NC(=O)CN1CCN(CC1)S(=O)(=O)c2ccc(C)cc2)\c3ccncc3	1
COc1ccccc1C(=O)Nc2ccnn2C3CCN(Cc4csc(c4)C(=O)C)CC3	1
Oc1nc2ccc(F)cc2n1C3CCN(CCCN4C(=O)COc5ccccc45)CC3	1
CCOc1ccc(cc1)n2c(SCc3ccc(cc3)C#N)nnc2c4cccnc4	1
CCOC(=O)C1(CCc2ccccc2)CCN(Cc3cc[nH]n3)CC1	1
CCCCN1C2CCC1CC(C2)OC(c3ccc(F)cc3)c4ccc(F)cc4	1
Clc1ccc(cc1)c2nc(COc3ccccc3C(=O)N4CCCC4)cs2	1
CC1(C)CC(NC(=O)c2cocc2)c3cnn(c3C1)c4ccccc4	1
CN(C)c1nc2N(C(=O)NCc2c(n1)c3ccccc3Cl)c4c(Cl)cccc4Cl	1
COC1COCCC1NC2CC3CCCC3(C2)C(=O)N4CCc5ccc(OC(F)(F)F)cc5C4	1
Cc1ccc2c(cccc2n1)c3nnc(SCCCN4CCc5ccc6nc(oc6c5CC4)C(C)(F)F)n3C	1
Nc1nc(N2CCNCC2)c3ccc(cc3n1)c4occc4	1
Cc1cccc(CSc2ccc3nnc(c4ccccn4)n3n2)c1	1
Cc1cccc(CN2CCC(CNC(=O)Nc3ccc(F)c(Cl)c3)CC2)c1	1
C(Nc1nc(nc2ccccc12)N3CCCCC3)C4CCCO4	1
OCc1nn(cc1CN2CCC3(CC2)OCC(F)(F)c4cc(Cl)sc34)c5c(F)cccc5F	1
Fc1cccc(Cn2ccc3c(OC4CCN(Cc5cscn5)CC4)ncnc23)c1F	1
CC(C)C1(C)CC(=O)N(Cc2cc(F)cc(c2)C(=O)NC(C)c3ccccc3)C(=N1)N	1
O[N](=O)c1ccc(cc1)C(=O)N\C(=C/c2ccc(Br)cc2)\C(=O)N3CCOCC3	1
CN1CCN(CC1)C(=O)\C(=C\c2cccs2)\NC(=O)c3ccc(C)c(C)c3	1
COc1cc(\C=C\c2nc(N)c3c(oc4ccccc34)n2)ccc1n5cnc(C)c5	1
Cc1ncoc1c2nnc(SCCCN3CC4CC4(C3)c5ccc(OC(F)(F)F)cc5)n2C	1
CCN(CC)CC(=O)Nc1ccc(NC(=O)Nc2ccc(cc2)N(CCCl)CCCl)cc1	1
COC(=O)CNc1cc(cc(CSc2nc(C)c(C)s2)n1)N3C4CCC3COC4	1
CCN(CC)c1ccc(CN2CCC(=CC2)c3ccc(F)cc3)cc1	1
COc1cccc(CN2CCc3cc4nc(N)sc4cc3CC2)c1	1
Cc1ccc(cc1)c2cnc3Oc4ccc(cc4C5(COC(=N5)N)c3c2)c6cccnc6F	1
CCN(CC)CCCN(C(=O)c1occc1)c2nc(cs2)c3ccc(C)cc3	1
OC(CNC(=O)CC1CCN(Cc2oc(cc2)c3ccc(Cl)cc3)CC1)C(F)(F)F	1
CC(C)C1(CCC(C1)N2CCC(CC2)c3cccc(O)c3)C(=O)NCc4cc(cc(c4)C(F)(F)F)C(F)(F)F	1
CCCCCN1C=CC=C/C/1=C\C=C(C#N)C#N	1
Cc1cccc(CN2CCC(CC2)C(=O)Nc3cccc(c3)c4cccc(F)c4)n1	1
CCOC(=O)N1CCC(CN2CCC3(CC2)CC(=O)N(CC)c4ncccc34)CC1	1
CN(C)Cc1ccc(cc1)C(=O)CN2C=CC(=CC2=O)OCc3ccccc3	1
CC(NCc1ccc(OCc2ccccc2F)c(Cc3ccccc3F)c1)C(=O)N	1
Fc1ccc(CNC(=O)N(C2CCN(Cc3ccncc3)CC2)c4ccc(Cl)cc4)cc1	1
CC12CC(CC(C1)c3ccccc3)N(CCN4CCN(C4=O)c5cccc(Cl)c5)C2	1
CN(Cc1ccc(cc1)n2cccn2)Cc3cn(C)nc3c4ccccc4F	1
Cc1nc2C=CN(Cc3ccccc3)C(=O)c2cc1C(=O)N4CCN(CC4)c5ccccc5	1
Fc1cccc(c1)c2cccc(NC(=O)C3CCN(CC3)C4CCOCC4)c2	1
CCc1cc(Oc2cc(Cl)ccc2CNC)ccc1Cl	1
OC(=O)CN(CCOc1ccc(cc1)[N](=O)O)CCc2ccc(cc2)[N](=O)O	1
CCCc1ccc(OCC(O)CN2CCc3ccccc3C2)cc1	1
Oc1c2nc3ccccc3c2nc(SCCN4CCCC4)n1CC=C	1
Oc1ccc2[nH]c(CN3CCC(Cc4ccccc4)CC3)nc2c1	1
C(COc1ccc(cc1)N2CCCCC2)CN3CCCCC3	1
Cc1cc(C)nc(\N=C(/N)\Nc2ccc(OCc3ccccc3)cc2)n1	1
CCCOc1cc(cc2N(Cc3ccc(cc3)C(=O)Nc4nn[nH]n4)\C(=N/c5cccc(OC(F)(F)F)c5)\N(C)c12)C(F)(F)F	1
CN(C)c1ccc(\C=N\NC(=O)C2CC2c3ccccc3)cc1	1
COc1ccc(N2CCN(CC2)C(=O)c3cccc(F)c3)c(c1)[N](=O)O	1
CC(C)C1(C)CC(=O)N(Cc2cccc(c2)N3CC(CC3=O)c4cccc(Cl)c4)C(=N1)N	1
CC(CN1CCCCC1)OC(=O)\C=C\c2ccccc2	1
COC(=O)c1[nH]c2ccc(C)cc2c1NC(=O)C(C)N3CCN(CC3)C4CCCCC4	1
CC1(C)C(=O)N(CCN2CCC(CC2)C(=O)c3ccc(F)cc3)c4ccccc14	1
CCN(CC)CCOCCC1=CCC2CC1C2(C)C	1
Cc1ccc(Oc2ccc(Nc3nccc(N)n3)cc2)cc1	1
CCCCC(NC(=O)CC1CCN(Cc2ccn(c2)c3ccc(cc3)C(F)(F)F)CC1)c4ccc(OC)nc4	1
Cc1cccc(C)c1C(=O)N2CCC(CC2)N3CCC(C3)N(Cc4ccccc4)C(=O)C5CC5	1
OC(COc1ccc2NC(=O)Cc2c1)CN3CCN(CC3)c4ccc(Cl)cc4	1
Cc1ccc(cc1)N2Cc3c(nc(C)c(CN)c3c4ccc(Cl)cc4Cl)C2=O	1
Cc1ccc2c(cccc2n1)c3nnc(SCCCN4CCc5nc6ccc(Cl)cn6c5CC4)n3C	1
CCOC(=O)C1(Cc2ccccc2)CCN(Cc3cccn3c4nccs4)CC1	1
C(CN1CCC(CC1)c2ccccc2)C3CCCc4c3cnn4c5ccccc5	1
C=CCn1c(SCC(=O)Nc2ccc3CCCc3c2)nnc1c4cccs4	1
COc1ccc2CCCC3(CCN(CCCSc4nnc(c5ocnc5C)n4C)C3)c2c1	1
Ic1ccccc1CNC2C3CCN(CC3)C2C(c4ccccc4)c5ccccc5	1
CCN(CC(=O)NCc1ccc(Cl)cc1)C(=O)COc2cccc(Cl)c2	1
COc1cc(F)ccc1c2cncc(NC3CCCOC3)c2	1
COC(=O)C1(CNC(=O)c2cc(Cl)cc(Cl)c2)CCN(Cc3ccc(OC)cc3)CC1	1
CCCCN(C)C1CCN(CC1)C(=S)Nc2ccc(OCC)cc2	1
CCCCC(O)Cn1nc(Nc2ccc(F)c(F)c2)nc1c3cc(C)nc(C)c3	1
COc1ccc(CCN2CCCC(CN(C)C(=O)c3cocc3)C2)cc1	1
Cc1cc(nn1c2cccc(c2)c3c(F)cccc3C(F)(F)F)C(=O)N	1
CCCc1nc(Nc2cc(NCCN)nnc2C(=O)N)ccc1OC	1
CC1=C(CCOC(=O)CC23CC4CC(CC(C)(C4)C2)C3)SC=[N]1Cc5ccc(cc5)[N](=O)O	1
CC(COc1ccccc1Cc2ccccc2)N3CCCCC3	1
Cc1ccc2c(cccc2n1)c3nnc(SCCCN4CC5CC5(C4)c6ccc(cc6)C(F)(F)F)n3C	1
COCCOc1cc2ncc(C(=O)N)c(Nc3ccc(C)cc3F)c2cc1N4CCOCC4	1
Fc1ccc(\C=C\CN2CCC(CC2)Oc3ccc(cc3)C(=O)N4CCCC4)cc1	1
O[N](=O)c1ccccc1S(=O)(=O)Oc2ccc(cc2)C(=S)N3CCOCC3	1
Cn1c(CCCCN2CC3CC3(C2)c4ccc(cc4)C(F)(F)F)nnc1c5ccc(F)cc5F	1
Cc1ccc(\C=C\C(=O)N(Cc2cccs2)C3CCS(=O)(=O)C3)cc1	1
Cc1csc(NC(=O)CSc2nnc(c3ccoc3C)n2Cc4occc4)n1	1
Cc1cc(nn1c2cccc(c2)c3ccccc3C(F)(F)F)C(=O)N	1
COc1cccc(F)c1CC(N2CCNCC2)c3ccccc3	1
CCN(CC(=O)NCc1ccc(F)cc1)CC(=O)Nc2cc(ccc2C)S(=O)(=O)N(C)C	1
Cc1cccc(CC(N2CCC(CN3CCC(CC3)Oc4ccc(Cl)c(Cl)c4)CC2)C(=O)O)c1	1
CC(O)c1ccccc1S(=O)(=O)c2ccc(\C=C\c3ccc(F)cc3)cc2	1
CN(C)CCNC(=O)c1cc2c(nn(C)c2s1)c3ccc(Cl)cc3	1
Clc1ccc(cc1Cl)C23CNCC2C3	1
COc1ccc(CC2(CO)CCN(Cc3ccc(OC(F)(F)F)cc3)CC2)cc1	1
CNC(=O)c1ncn2c1COc3c(CCN4CCN(CC4)c5cccc6nc(C)ccc56)cccc23	1
CCc1ccc2C(=O)C=C(Oc2c1)C(=O)NC3CCN(Cc4ccc5OCOc5c4)CC3	1
COc1ccc(CCNC(=O)C2=CC3=C(N=C4N(C=CC=C4C)C3=O)N(CC5CCCO5)C2=N)cc1	1
Cc1ccc(C)c(c1)N2CCN(CCCNC(=O)Cn3cccc3C(=O)c4ccccc4)CC2	1
COc1ccc(CNC(=O)c2sc(Nc3ccc(Br)cc3)nc2C)cc1	1
Cc1cc(C)nc(SCc2nnc(SCc3ccc(cc3)[N](=O)O)n2Cc4occc4)n1	1
Cc1nc2cc(nn2c(c1CN)c3ccc(Cl)cc3Cl)c4ccccc4	1
COc1cc(ncn1)N2C(=O)N(C(=O)C23CCN(Cc4ncccc4C)CC3)c5ccc(cc5)c6ccc(cc6)C(=O)N	1
O[N](=O)c1ccccc1\C=C/C=N/NC(=O)CN2CCN(Cc3ccccc3Cl)CC2	1
C(\C=C\1/CCCc2c1cnn2c3ccccc3)N4CCN(CC4)C5CCCCC5	1
O=C(Nc1ccccc1)Nc2cc(ccc2N3CCCC3)S(=O)(=O)N4CCOCC4	1
OC1CCC(CC1)NC(=O)c2oc(cc2)c3ccc(cc3)[N](=O)O	1
COc1ccc(cc1)N(Cc2cnccc2C)C3CCN(CC3)C(C)CCNC(=O)c4c(C)cc(Cl)nc4C	1
C(CCN1CCN(CC1)c2cccc3ccccc23)COc4ccc5CNCc5c4	1
Cc1ccc2c(c1)cc(CN(Cc3cccnc3)C(=O)c4ccccc4)c5nnnn25	1
CCN1CCN(CC1)c2cc3[nH]c(SC4(C)CCC(CC4)NC(=O)OC)nc3cc2Cl	1
Nc1cncc(Nc2ccc(Oc3ccc(OC(F)(F)F)cc3)cc2)n1	1
FC1CCNCC1c2c([nH]c3ccc(F)cc23)c4ccccc4	1
OC(COC(c1ccccc1)c2ccccc2)CN3CCN(CC3)c4ccccn4	1
OC1(CN(CC1CN2CCC(CC2)N(CC=C)C(=O)OCc3ccc(cc3)[N](=O)O)C(=O)C4CCCC4)c5ccccc5	1
Cc1ccc(Nc2c(nc3CN(CCn23)C(=O)C(C)(C)N)c4ccc(F)cc4)cc1	1
CCn1cc(cn1)C2(NC(Cc3c2[nH]c4ccccc34)c5nc(c[nH]5)c6ccc(F)cn6)c7noc(C)n7	1
CC(C)CCN1C(=O)c2ccccc2n3c(CN(C)Cc4ccccc4)nnc13	1
CC(C)CN1CCC(COc2ccc(NC(=O)Nc3cccnc3Oc4ccccc4C(C)(C)C)c(F)c2)CC1	1
CN1CCN(CC1)c2ccccc2CC3CCN(C3=O)c4ccc(cc4)C(=O)C5CCNCC5	1
COc1cc(ccc1n2cnc(C)c2)c3cn(nn3)C4CC(C)c5ccccc5N(CC(F)(F)F)C4=O	1
Nc1ccc(cc1NC(=O)c2ccc(CN3CCC4(CCCN4)CC3)cc2)c5cccc(F)c5	1
Clc1ccc(NC(=O)CSC2=NC(=O)N(CCCN3CCOCC3)C4=C2CCCC4)cc1	1
Brc1oc(cc1)C(=O)Nc2ccc(cc2)N3CCN(CC3)C(=O)c4ccccc4	1
CO\C(=C\1/C(C(=C(C)N=C1C)C(=O)OC)c2ccccc2[N](=O)O)\O	1
COc1ccc(NC(=O)N(C2CCN(Cc3ccc(Oc4ccc(NS(=O)(=O)C)cc4)nc3C)CC2)c5cccc(F)c5)cn1	1
O[N](=O)c1ccc(\C=C(/NC(=O)c2cccc(Br)c2)\C(=O)N3CCOCC3)cc1	1
CC1(C)CC(NC(=O)c2cocc2)c3cnn(c3C1)c4ccc(F)cc4	1
COc1ccc2nccc(C(O)CCC3CCN(CC3C(=O)O)C4CC(C4)c5cc(F)ccc5F)c2c1	1
C(CN1CCN(CC1)c2ccccc2)C3CCc4c3cnn4c5ccccc5	1
O=C(CSC1=Nc2cc(ccc2C(=O)N1Cc3occc3)C(=O)NCC4CCCO4)N5CCCC5	1
FC(F)(F)Oc1ccc(CNC(=O)C2N(CC(F)(F)c3ccccn3)C(=O)c4ccccc24)cc1	1
CCN(CC)Cc1nc(Nc2ccc(cc2)C(F)(F)F)c3ccc(cc3n1)c4ncccc4C(F)(F)F	1
Cc1cccc(CNc2ncc(c3cccc(c3)[N](=O)O)n2C)c1	1
O[N](=O)c1ccc(CCN2CCN(CCc3ccc(cc3)c4cccc5C(=O)OCc45)CC2)cc1	1
COc1cc(ccc1n2cnc(C)c2)c3cn(CC(=O)N(CC(F)(F)F)c4ccc5CCCc5c4)nn3	1
FC(F)(F)c1cccc(c1)C(=O)NCC(=O)NC2CN(C2)C3CCC(CC3)c4ccc5[nH]cnc5c4	1
FC(F)(F)c1cc(COC2CCC3NC2(CC3S(=O)(=O)c4ccccc4)c5ccccc5)cc(c1)C(F)(F)F	1
CCCCCCCCC1=NCCc2c1[nH]c3ccccc23	1
FC(F)(F)c1cc(COCC2(CCNCC2)c3ccccc3)nc(c1)C4CC4	1
COc1cc(ccc1OCCN2CCCC2)N3C=CN=C(CCCc4ccccc4)C3=O	1
CCCCC1Oc2ccccc2C1C(=O)c3cc(I)c(OCCN(CC)CC)c(I)c3	1
COc1cccc(\C=C\c2ccc(cc2)C(=O)Nc3cc(C(=O)Nc4cc(C(=O)NCCN=C(N)N)n(C)c4)n(C)c3)c1	1
CN1N(C(=O)C(=C1C)Nc2c3ccccc3nc4ccccc24)c5ccccc5	1
COc1ccsc1NC(=O)OCc2ccc(Cl)cc2	1
COC(=O)N1CCN(CC1)C2CN(CCC(CN(C)C(=O)c3cc(Cl)cc(c3)C(F)(F)F)c4ccc(F)cc4)C2	1
CCn1cc(cn1)C2(NC(Cc3c2[nH]c4ccccc34)c5nc(c[nH]5)c6ccc(F)cn6)C7=NN(CCN(C)C)C(=O)O7	1
CS(=O)(=O)Nc1ccc(OCC(=O)N2CCN(CC2)c3ccc(Cl)c(Cl)c3)cc1	1
COc1ccc(CNC(=O)C2(CC3CC(=NO3)c4ccccc4)CCN(CC2)C(=O)c5ccccc5)cc1	1
C[N]1=C(CCc2ccc(cc2)c3ccccc3)C=CC=C1CCc4ccc(cc4)c5ccccc5	1
CCC(O)C1CCN(Cc2cn(nc2c3cccc(F)c3)c4ccc(OC)cc4)CC1	1
Fc1ccccc1C(=O)Nc2ccc(cc2)c3oc(NCCCN4CC5CCC4C5)nn3	1
CC(=O)c1ccc(Nc2c3CCCc3c(C#N)c4nc5ccccc5n24)cc1	1
CC(C)C(Nc1nc2ccnc(O)c2c3cc(F)ccc13)C(F)(F)F	1
Oc1nc2ccccc2n1CCCN3CCN(CC3)C(c4ccccc4)c5ccccc5	1
CCCS(=O)(=O)N1CCCC(C1)C(=O)N2CCN(CC2)c3ccc(cc3)[N](=O)O	1
OC1(CC23CCC(CC2)(CO3)NC\C=C\c4ccccc4)CN5C(=O)C=Cc6ncc(F)c1c56	1
Fc1cccc(c1)c2cc(NC(=O)CCCN3CCCCC3)[nH]n2	1
O[N](=O)c1ccc(OC\C=C\2/Oc3ccc(cc3C2N4CCOCC4)[N](=O)O)cc1	1
NC(=O)c1cccc(OC2CC3CCC(C2)N3Cc4ccncc4)c1	1
COc1ccccc1N2CCN(CC2)C3CCN(CC3)C4CCC(CC4)c5ccccc5	1
N=C1N(CCc2ccccc2)C3=C(C=C1C(=O)NC4CCCCC4)C(=O)N5C=CC=CC5=N3	1
Cc1ccc(c(C)c1)[N]2=C3CCc4ccccc4N3C=C2c5ccccc5	1
CCCCOc1cc(CC2CNC(=O)N2)ccc1OC	1
COc1ccc2nccc(C3CN(C4CCN(Cc5ccc(C)c(C)c5)CC4)C(=O)O3)c2c1	1
COc1cc(F)ccc1c2cncc(CNCC3CC3)n2	1
Fc1ccc(cc1)N(CCNCCc2ccccc2)c3ccc(F)cc3	1
CC(C)c1ccc(C)cc1OCC(=O)Nc2ccc3c(c2)nc(CN4CCCC4)n3C	1
OC(=O)c1ccccc1N2CCC(CN3CCC(CC3)Oc4ccc(Cl)c(Cl)c4)CC2	1
COc1cc2ncnc(N3CCC(CCNS(=O)(=O)N)CC3)c2cc1OC	1
CC(C)c1occ(n1)c2nnc3C(C)N(CCn23)C(=O)c4ccc(cc4)c5cccs5	1
CN1CCN(CC1)C2=Nc3ccccc3Nc4sccc24	1
CN(CCOc1ccc(cc1)[N](=O)O)CCc2ccc(cc2)[N](=O)O	1
CCN1CCN(CC1)c2ccc(NC(=O)c3ccccc3F)cc2Cl	1
C[N]1=C(CCCOc2ccccc2)C=CC=C1CCCOc3ccccc3	1
Cn1cnc(c1)C(=O)N(CC2C3CN(CC4CCCC4)CC23)Cc5cccc(OC(F)(F)F)c5	1
CCCNC(=O)c1ccc2Sc3ccccc3C(=Nc2c1)c4ccc(Cl)cc4	1
CN(C)C(=N)c1ccc(cc1)C(=O)Nc2ccc(Sc3ccc(cc3)C(=O)N(C)C)cc2C(=O)Nc4ccc(Cl)cn4	1
CC(C)c1ccc(\C=C\2/SC(=O)N(CC(=O)NCCCn3ccnc3)C2=O)cc1	1
C(CN1Cc2ccccc2C1)C3CCc4c3cnn4c5ccccc5	1
COc1ccc(cc1)C(=O)N2CCC(CC2)C(=O)Nc3ccc(C)cc3	1
Cc1onc(CN2C(=O)CCc3cc(ccc23)c4ccc(OC(F)(F)F)cc4)c1	1
Fc1ccc(cc1)C(=O)N2CCN(CC2)C3CCC(CC3)c4ccccc4	1
O=C1C(CCN1Cc2ccccc2)NCc3cncn3Cc4ccc(cc4)C#N	1
Clc1ccccc1c2nc(nc3N(C(=O)NCc23)c4c(Cl)cccc4Cl)N5CCOCC5	1
COc1ccccc1Nc2nc(N)nc(CN3CCC(Cc4ccccc4)CC3)n2	1
CCN1CCN(CC1)c2ccc(cc2C(=O)c3ccc(Cl)cc3)[N](=O)O	1
COc1ccc(CN2CCCC(C2)C(=O)c3ccc(cc3)C(F)(F)F)c(O)c1	1
Nc1ccc(cc1NC(=O)c2ccc(CN3CCC4(CCCN4)CC3)cc2)c5cccs5	1
Fc1ccc(cc1)C(=O)N2CCC3(CC2)CC(=O)c4ccccc4O3	1
COc1ccc(CN(Cc2ccccn2)S(=O)(=O)c3ccc(cc3)n4cnnn4)cc1	1
CNC1CCN(C1)c2cc(NCC3CC3)nc(N)n2	1
OCC1(CCc2ccccc2)CCN(Cc3ccc4nsnc4c3)CC1	1
CC(C)(C)c1cc(C(=O)Nc2nc(CN)cs2)n(Cc3ccccc3)n1	1
COc1cccc(CN2CCC(CC2)n3nccc3NC(=O)CCCc4ccccc4)c1O	1
Cc1oc2c(Br)c3CCN(CCSc4nnc(c5cccc6nc(C)ccc56)n4C)CCc3cc2n1	1
CCOc1ccc(CN2CCC(Cc3ccccc3)CC2)cc1	1
O[N](=O)c1ccc(cc1)N2CCN(CCC(=O)c3ccc(Cl)cc3)CC2	1
Clc1ccc(cc1)C2=NN(C(C2)c3occc3)C(=O)COC(=O)CNC(=O)c4ccccc4	1
C(CN1CCC2(CC1)OCc3ccccc23)C4CCc5c4cnn5c6ccccc6	1
CCN(CCO)Cc1nc(sc1CC)c2cn(CC3CCOCC3)c4c(Cl)cccc24	1
CCOc1ccc(CN2CCCC(C2)C(=O)c3ccccc3OC)cc1	1
CN1N=C(C(=N)N=C1N)c2ccc3ccccc3c2	1
COc1ccc(N2CCN(CC2)C(=O)c3cccc(Br)c3)c(c1)[N](=O)O	1
CCN1C=C(C(=O)NCCCN2CC(C)CC(C)C2)C(=O)c3cc(ccc13)S(=O)(=O)N(C)C4CCCCC4	1
CCOC(=O)C1(CCOc2ccccc2)CCN(CC1)C(=O)c3ccc(cc3)n4cccn4	1
OC1(CCCCC1N2CCC3(CC2)C(CNC3=O)c4ccccc4)c5ccc(F)cc5	1
CC(C)COc1ccc2Oc3ccc(cc3C4(COC(=N4)N)c2c1)c5cncnc5	1
CNCc1ccc(Br)cc1Oc2ccc(Cl)c(Cl)c2	1
Cc1cccnc1CN2CCC3(CC2)N(C(=O)N(C3=O)c4ccc(cc4)c5ccc(cc5C)C(=O)O)c6cnccn6	1
CC(C)(C)c1ccc(cc1)C(=O)CCCN2CCC(CC2)OC(c3ccccc3)c4ccccc4	1
CNc1cc(Nc2cnc(C#N)c(OC(C)CN(C)C)n2)ncc1C#C	1
OCCCC1CCCCN1Cc2onc(Cc3ccccc3Cl)n2	1
Cc1nc2ccccc2n1CCOc3ccc(cc3)[N](=O)O	1
Cc1cnc(nc1)N2CCC(CC2)C3CC3CCOc4nc(C)cc(n4)C#N	1
Clc1ccc(NC(=S)N2CCC(CC2)NC(=O)c3occc3)cc1	1
COc1ccc(CN2CCN(CC(=O)Nc3ccccc3C(=O)NC4CC4)CC2)cc1F	1
COc1cc(ccc1n2cnc(C)c2)c3cn(Cc4ccccc4F)nn3	1
CCCC1=CC(=O)Oc2cc(C)cc(OCC(=O)NCCCn3ccnc3)c12	1
COc1cc(F)ccc1\C=C\c2ccc(cn2)S(=O)(=O)c3ccccc3F	1
COc1cnc2C=CC(=O)N(CCN3CCC(CC3)c4c[nH]c5ccc(cc45)C#N)c2c1	1
COCCN1CN(c2nc3ccccc3nc12)S(=O)(=O)c4ccc(Cl)cc4	1
CCC1COCCC1NC2CCC(C2)(C(C)C)C(=O)N3CCN(CC3)c4cc(ccn4)C(F)(F)F	1
NC1CCCCC1Nc2cnc(C(=O)N)c(Nc3cccc(n3)C(F)(F)F)c2	1
CCN1CCN(CC1)c2cc3[nH]c(SC4(C)CCC(CC4)c5nnnn5C)nc3cc2Cl	1
Oc1cnc(CCOc2ccc3ncc(F)c(CCC45CCC(CC4)(CO5)NCc6ccc7OCC(=O)Nc7n6)c3n2)cc1O	1
COc1ccc(cc1)N2C(=O)N(C3CCN(CC3)c4cc(N)ccn4)c5ncccc25	1
CCc1oc(CCc2cc(cc(NCC(F)(F)F)n2)N3CCOCC3)nc1C	1
Nc1ccnc(c1)N2CCC3(CC2)OC(c4ccccc4)c5ccccc35	1
N\C(=N\C(=O)c1nc(Cl)c(N)nc1N)\NCc2ccccc2	1
Clc1cc2CN3CCC(NCc4cncn4Cc5ccc(C#N)c(Oc(c1)c2)c5)C3=O	1
Cc1ccccc1C2CCc3c(O2)c4nc(C)n(C)c4cc3C(=O)NCCO	1
Cn1nc(C(=O)NC2CCN(CCN3CCCCC3CO)CC2)c4ccc(nc14)N5CCCCCC5	1
COc1cc(\C=N/NC(=O)c2oc(Cn3nc(c(Cl)c3C)[N](=O)O)cc2)ccc1O	1
COc1ccc(cc1)N2CCc3c(C)nc4c(OC)cccc4c23	1
CCCn1cnc2cc(NCc3ccc(Br)cc3)ccc12	1
OC(COCc1ccc(Cl)cc1)CN2CCC(=CC2)c3ccccc3	1
COc1ccc2ncc(F)c(CCC34CCC(CC3)(CO4)NCc5ccc6OC(C)(C)C(=O)Nc6n5)c2n1	1
COc1cc(\C=C\2/CCCN3C(CCON=C23)c4cc(F)cc(Cl)c4)ccc1n5cnc(C)c5	1
CCN1CCN(CC1)c2ccc(NC(=O)c3ccc(F)cc3)cc2Cl	1
CCC(CO)NS(=O)(=O)c1ccc(cc1)c2ccc(CCN3CCCC3C)cc2	1
CC1(NC(=O)N(CC(=O)Nc2ccc(OC(F)F)cc2)C1=O)c3ccc(OC(F)F)cc3	1
Cc1nc(C#Cc2ccnc(Cl)c2)c(C)n1c3ccc(F)cc3	1
NC(=O)c1cccc(OC2CC3CCC(C2)N3CC(=O)Nc4ccccc4)c1	1
Cc1cccc(c1)C(CCCN)(c2ccccc2)c3ccccc3	1
COc1ccc(CC(C)(C)NCC(O)COc2cccc(Cl)c2C#N)cc1	1
COc1ccc(CC2CN3C(CN=C3N2CC(C)NC(=O)CCC4CCCCC4)C(C)C)cc1	1
O=C1COc2ccc(CNC34CCC(CCc5c(cnc6ccc(nc56)C#N)C#N)(CC3)OC4)nc2N1	1
Clc1cccc(c1)N2CCN(CC2)C(=O)C3CCCN(C3)c4ncnc5c4nc6CCCCCn56	1
COc1ccc2N(Cc3ccc(C)cc3)C=C(C(=O)c4ccccc4)C(=O)c2c1	1
O=C(CNc1ccc(cc1)C#N)N2CCN(CC2)S(=O)(=O)c3ccccc3	1
COc1cc(CC(=O)N2CCOCC2)ccc1Nc3ncc(Cl)c(n3)c4cnc5ccccn45	1
O=C(Nc1ccnn1C2CCN(CCCc3ccccc3)CC2)c4ccccc4	1
Cc1nnc2c3cc(c4ccccc4)c(nc3ccn12)c5ccc(CN6CCC(CC6)c7n[nH]c(n7)c8ccccn8)cc5	1
CCOC(=O)N1CCC(CC1)\N=C\2/C(=O)C(=C2N3CCN(CC3)c4cc(Cl)ccc4C)O	1
COc1ccccc1N2CCN(CCCCNS(=O)(=O)c3cccc4c(cccc34)N(C)C)CC2	1
NC(=O)c1cccc(OC2CC3CCC(C2)N3C4CCCCC4)c1	1
CCC1Nc2ncnc(N3CCN(CC3)c4ccccn4)c2N(Cc5ccc(Cl)cc5)C1=O	1
CC(C(O)c1ccc(O)cc1)N2CCC(O)(CC2)c3ccccc3	1
CN(C)CCCN(C(=O)c1ccc2CCCCc2c1)c3nc4cc5OCOc5cc4s3	1
CN(C)CCCN(C(=O)COc1ccccc1)c2nc3c(F)cccc3s2	1
CN1CCCC1CCN2CCCc3cc(NC(=N)c4cccs4)ccc23	1
Cc1cc(N2CCN(CC2)C(=O)Nc3ccccc3C#N)c4ccccc4n1	1
Fc1ccc(cc1)C(=O)NC2CCc3ccc(CCN4CCN(CC4)c5nsc6ccccc56)cc23	1
COc1ccc2N=C(N(C)C(=O)c2c1)c3ccc(OC4CCN(CC4)C5CCC5)cc3	1
CCNC(=O)Nc1ccc(cc1)c2nc3CN(CCc3c(n2)N4CCOCC4C)C(C)C	1
CN(CCO)Cc1csc(n1)c2cn(CC3CCOCC3)c4c(Cl)cccc24	1
CC(C)C1(CCC(C1)N2CCC(CC2)c3cccc(F)c3)C(=O)NCc4cc(cc(c4)C(F)(F)F)C(F)(F)F	1
COCCCc1cc(C)c(C)c(CN(C2CC2)C(=O)C3CNCCC34OCc5cc(F)c(F)cc45)c1	1
Fc1ccc(cc1)N2CC3(CCC(CC3)c4nc5cc(OC(F)(F)F)ccc5[nH]4)OC2=O	1
COc1ccccc1CN2CCC(CC2)n3nccc3NC(=O)c4ccccc4Cl	1
CN(C)CCCNC(=O)\C(=C\c1oc(cc1)c2ccc(Br)cc2)\NC(=O)c3ccc(C)cc3	1
Oc1ccc(cn1)c2nc3cc(Cl)ccc3n2Cc4ccccc4	1
C(Oc1nnc(c2ccccc2)c3ccccc13)c4cccnc4	1
COCCCc1cc(Br)cc(CN(C2CC2)C(=O)C3CNCCC3C4=CC(=O)N(C)C=C4)c1	1
CC(=O)Nc1cccc(c1)C2CCN(Cc3ccc(cc3)C(=O)c4nc5cccnc5n4c6ccc(F)cc6)CC2	1
CCN1CCN(CC1)c2ccc(cc2)c3nc4c(N5CCN(Cc6cc(C)on6)CC5)c(Cl)cnc4[nH]3	1
CCOC(=O)c1ccc(NC(=S)N(CCCN2CCN(CC)CC2)Cc3occc3)cc1	1
CCCCCC1CN(CCCC)C(=O)C1CC(=O)NCc2ccccc2	1
CCc1cc2C(=O)N(CC=C)C(=Nc2s1)SCC(=O)N3CCN(CC3)C(=O)c4occc4	1
Fc1ccc(cc1)N2CCN(CC2)C(=O)C3CN(C(=O)C3)c4ccc(F)cc4	1
COc1ccc(cc1OC)c2nc3cc(C)ccn3c2NCC4CCCO4	1
COc1ccc(CC2(CO)CCN(C\C=C\c3ccccc3OC)CC2)cc1	1
O=C1OCc2cc(CCN3CCN(CCc4ccc(C#N)c(OC5CC5)c4)CC3)ccc12	1
Fc1ccc2c(noc2c1)C3CCN(CCCCNS(=O)(=O)c4ccc(F)c(Cl)c4)CC3	1
COc1cccc(CN2CCCC(C2)C(=O)c3ccccc3SC)c1O	1
Oc1cc(Cl)ccc1CNC(=O)C2CCN(Cc3ccn(c3)c4ccc(cc4)C(F)(F)F)CC2	1
N#Cc1ccc2cc(COC3CCNC3)ccc2c1	1
Clc1cccc(NC(=O)CCN2CCN(Cc3ccccc3)CC2)c1	1
CC(Oc1ccc2C=CC(=O)Oc2c1)C(=O)NC3CCN(Cc4ccccc4)CC3	1
COc1ccc(CNN2C(=O)c3ccccc3N=C2c4cccc(C)c4)cc1OC	1
Clc1ccc(Sc2cn(nc2c3ccc(cc3)c4nocn4)c5cccnc5)cc1	1
O=C(N(C1CCNC1)c2ccccc2)c3ccccc3Oc4ccccc4	1
CN1CCN(CCOc2cc(C)n(n2)c3ccc(Cl)c(Cl)c3)CC1	1
OC1c2cccc(C#N)c2C=Cc3ncc(cc13)c4ccccc4F	1
CCCCCCCN(CC)CCCCc1ccccc1	1
CCCC(O)Cn1nc(Nc2ccc(F)c(F)c2)nc1c3cc(C)nc(C)c3	1
OC1(C[N](=C2SCCCN12)c3ccc(Cl)cc3)c4cccs4	1
O=C(NCCc1nc2ccccc2[nH]1)\C(=C\c3ccc4OCOc4c3)\NC(=O)c5ccccc5	1
Cc1cc(nc2c(CCC34CCC(CC3)(CO4)NCc5ccc6OCC(=O)Nc6n5)c(F)cnc12)S(=O)(=O)C	1
NC1(CCN(CC1)c2ncnc3[nH]ccc23)C(=O)NC(c4ccccc4)c5ccc(Cl)cc5	1
CCOC(=O)C1(Cc2ccc(Cl)cc2)CCN(CC1)C(=O)C3CN(CC=C)C(=O)C3	1
COc1ccc(CCNCc2cc3ccc(C)cc3nc2O)cc1OC	1
CCOc1ccccc1N2CCN(Cc3c[nH]nc3c4ccc(F)cc4)CC2	1
FC(F)(F)c1ccc2[nH]c(nc2c1)C3CCC4(CC3)CN(C(=O)O4)c5ccccn5	1
CCOC(=O)C1(CC2CC2)CCN(Cc3ccc(OC)cc3F)CC1	1
Cc1cc(C)nc(Nc2cc(NCC3(N)CC3)cnc2C(=O)N)c1	1
CN(C)c1ccc(cc1)C2=[N](N=C(Nc3ccccc3)S2)c4ccc(F)cc4	1
Cc1ccc2c(cccc2n1)c3nnc(SCCCN4CCc5cc6oc(nc6cc5CC4)C(F)(F)F)n3C	1
O[N](=O)c1cc(ccc1NCCc2ccccn2)C#N	1
Cc1cccc(Nc2nc(NC3COCCC3N)ncc2C(=O)N)c1	1
COc1ccc(cc1Cl)C23CC2CN(CCCSc4nnc(c5ocnc5C)n4C)C3	1
COc1ccc(Nc2c3CCCc3nc4ccccc24)cc1	1
Fc1ccc(cc1)N2N=C(SCC(=O)N3CCN(CC3)C(=O)c4occc4)SC2=S	1
CCN1CCN(CC1)c2nc(nc3ccccc23)c4cccs4	1
CCCCCCCNC(=O)C1(CC2CC(=NO2)c3cccc(Br)c3)CCN(CC1)C(=O)c4ccccc4	1
CNCCC(c1ccccc1)c2c[nH]c3ccccc23	1
Cc1nc(nc2ccc(NC(=O)\C=C\c3ccc(Cl)cc3)cc12)N4CCC(CC4)NC(=O)C5CC5	1
Clc1ccc(cc1)c2nc(COc3ccccc3C(=O)N4CCCCC4)cs2	1
Cc1ccc(CSCCNC(=O)CSCc2ccc(cc2)[N](=O)O)cc1	1
O=C(OCc1ccccc1)N2CCC(CNc3cnccn3)CC2	1
CN1C(=O)C(NC(=O)Nc2cccc(C)c2)N=C(c3ccccc3)c4ccccc14	1
Cn1cc(cn1)c2cnc3C=Cc4ccc(NS(=O)(=O)N)cc4C(=O)c3c2	1
COc1cc(ccc1n2cnc(C)c2)c3cn(CC(=O)N(Cc4ccc(F)cc4)C5C6CC7CC(CC5C7)C6)nn3	1
CC(OC(=O)CCC(=O)c1ccccc1)C(=O)Nc2ccc(F)cc2	1
COC(=O)CN1C(c2ccccc2)c3cc(Br)ccc3N=C1CN4CCOCC4	1
OC(COc1ccc(cc1)C#N)CN2CCC(CC2)C(O)(c3ccccc3)c4ccccc4	1
Fc1cccc(NC(=O)CCN2CCN(C\C=C\c3ccccc3)CC2)c1	1
COc1cccc(c1)n2cc3N=C(CC(C)C)N(CC4CCCN(CC5CCCO5)C4)C(=O)c3n2	1
Cn1c(NCc2ccc(cc2)C#N)ncc1c3cccc(c3)[N](=O)O	1
CNC1CCN(C1)c2ccc(cn2)N3Cc4cn(nc4C3=O)c5ccc(Cl)cc5	1
CN1CCN(CC1=O)C(=O)c2ccc(OCc3cccc(Cl)c3)c(Cl)c2	1
OC(=O)c1cc(O)c2ccc(Cl)cc2n1	1
OC1(CCC(CC1)N2CC(C2)NC(=O)CNC(=O)c3cccc(c3)C(F)(F)F)c4ccc(OCC(F)(F)F)nc4	1
Cn1cnc(c1)C(=O)N(Cc2cccc(OC(F)(F)F)c2)C3CC4CN(CC(O)c5ccccc5)CC4C3	1
Cc1cnc(cn1)N2CCC(CC2)C3CCN(CC3)c4cc(nc(C)n4)C#N	1
OCCOCCn1c(nc2ccccc12)C(CO)Nc3nc(cs3)c4ccccc4Br	1
OCC\N=C\1/C=C(Oc2ccc(Cl)cc12)c3ccccc3	1
COc1ccc(CCN2C(=N)C(=CC3=C2N=C4C=CC=CN4C3=O)C(=O)NCC5CCCO5)cc1OC	1
CC(=O)Nc1ccc2[nH]c(Cc3ccc(Oc4ccccc4)cc3)nc2c1	1
COC1CC(N=C1N)(c2ccc(OC)cc2)c3cccc(c3)c4cccnc4	1
Brc1ccc(NC(=O)CN2CCN(CC2)C(=O)C3CCCO3)cc1	1
CN1CCCC(C1)c2nc3ccccc3n2CCOc4ccccc4	1
CN1CCN(CCN2CCN(C2=O)c3cccc(Cl)c3)CC1	1
CCOC(=O)C1CCCN(C1)C(=O)c2ccc(Cl)c(c2)S(=O)(=O)N3CCCCCC3	1
OC1=C(Oc2cc(O)cc(O)c2C1=O)c3ccc(O)cc3O	1
CN1CCN(CC1)c2ccccc2CC3CCN(C3=O)c4cncc(c4)C(C)(C)O	1
CC(=O)Nc1cccc(c1)C2CCN(CCCn3c(nc4ccccc34)c5ccc(Cl)cc5)CC2	1
NC(=O)CN1CCC2(CCN(CC2)c3ccc(cn3)C(=O)Nc4cc(ccc4N)c5cccs5)C1	1
CCCCNC(=O)c1ccc2Sc3ccccc3C(=Nc2c1)c4ccc(Br)cn4	1
CNC1CCN(C1)c2ccc(cc2)N3Cc4cn(nc4C3=O)c5ccc(Cl)cc5	1
CC1(N=C(N)COC1F)c2cc(NC(=O)c3ccc(Cl)cn3)ccc2F	1
CC(C)N1CCCC(CN2C(=O)c3nn(cc3N=C2c4ccccc4C)c5cccc(Cl)c5)C1	1
Cc1nc(N2CCN(CC2)c3ccccn3)c4c(C)c(sc4n1)C(=O)Nc5ccc(F)cc5	1
COc1ccc(OCCN2CCN(CC2)C(=O)c3ccc(OC)cc3)cc1	1
Fc1cc(Cl)cc(c1)N2CCN(CCN3Cc4ccccc4C3)C2=O	1
COc1ccc2nc3cc(Cl)ccc3c(\N=C(/NCCCN4CCCCC4)\C(C)C)c2n1	1
Cc1ccc(cc1)C(=O)N\C(=C/c2ccccc2)\C(=O)NCc3ccncc3	1
CN1CC2CC1CN2c3cnc(cn3)c4ccccc4	1
CN(C)CCCN(Cc1cc2cccc(C)c2nc1O)C(=S)NCCc3ccccc3	1
CCOCCn1nc(CC)c2nc(nc(Nc3cc(C)ccn3)c12)N4CCC(CC4)C(=O)O	1
Cc1nonc1OCCN2CCN(CC2)c3ccc(cc3)[N](=O)O	1
Cc1oc(nc1)c2ccc3CCN(CCCSc4nnc(c5cc6ccccc6[nH]5)n4C)CCc3c2	1
CC1CCC(CC1)c2nnc(SCCCN3CCc4ccc(cc4CC3)c5cc(C)on5)n2C	1
Cc1ccc(cc1)C(N2CCN(Cc3ccc4OCOc4c3)CC2)c5nnnn5Cc6cccs6	1
CC(C)NCc1c(onc1C(=O)NC2CCCC(O)C2)c3ccc(cc3)C(F)(F)F	1
Cc1oc(c(C)n1)c2nnc(CCCCCN3CC4CC4(C3)c5ccc(cc5)C(F)(F)F)n2C	1
Cc1cc2nc(CC3CCNCC3)n(Cc4ccc(Cl)cc4)c2cc1C	1
FC(F)(F)c1cc(ccc1CC(=O)N2CCN(CCc3ccc4C(=O)OCc4c3)CC2)n5cnnn5	1
COc1ccc(cc1)C2=NOC(=O)N2Cc3ccc(cc3)C#N	1
CC[N]1=C(\C=C\2/C=Cc3ccccc3N2CC=C)C=Cc4cc(C)ccc14	1
N=C1N(CC2CCCO2)C3=C(C=C1C(=O)NC4CCCC4)C(=O)N5C=CC=CC5=N3	1
COc1ccc(cc1OC2CCN(Cc3cc(C)cc(C)c3)CC2)C(=O)NC4CC4	1
CNCc1cc(Cl)ccc1Oc2ccc(C)c(C)c2	1
O=C(CNC(=O)c1occc1)N2CCC(=CC2)c3ccccc3	1
CC(C)(NC(=O)CBr)C1CCCC(C)(C1)NCC(O)COc2ccccc2CC=C	1
OC(=O)C1CC2(NC1CCC2NCc3cc(OC(F)(F)F)ccc3OC4CC4)c5ccc(F)cc5	1
Cc1c2CCCN3CCCCC3CNc4cc(ccc4C(=O)N)n2c5CC(C)(C)CC(=O)c15	1
COc1cc(NC(=O)C(=O)c2c(C)n(Cc3ncc(Cl)cc3Cl)c4ccc(C)cc24)ccn1	1
COc1cccc2c1nc(N)n3nc(CN4CCN(CC4C)c5ccc(F)cc5)nc23	1
CCCC(=O)NC1CCCc2c1cnn2c3ccc(C)c(C)c3	1
CN1CC2CC1CN2c3ccc(cn3)c4ccc5[nH]ncc5c4	1
Cc1cc(C)cc(c1)N(CC(=O)Nc2ccc(cc2)C(F)(F)F)S(=O)(=O)c3c(C)nc(O)nc3O	1
CC1=CC=CN2C(=O)C3=C(N=C12)N(CCN4CCOCC4)C(=N)C(=C3)C(=O)NC5CCCCC5	1
CCOC(=O)C1CCC(CC1)N2CC(C2)NC(=O)CNc3nn(CC)c4ccc(cc34)C(F)(F)F	1
CC(C(O)c1ccc2NC(=O)CCc2c1)N3CCC(O)(CC3)c4ccc(Cl)cc4	1
FC(F)(F)c1cccc(c1)C(=O)C2CCCN(Cc3cccn3c4ccccn4)C2	1
CCOC(=O)c1c2CCCCc2sc1NC(=O)C(NCCN(C)C)c3ccccc3	1
CN1CCC2C(C1)c3cc(C)ccc3N2S(=O)(=O)c4ccc(cc4)[N](=O)O	1
CN(C)CCCn1nc(c2cnc3[nH]cc(C(=O)NC(C)(C)C)c3n2)c4cc(OC(F)F)ccc14	1
CCCN(CCC)CC(O)CN(c1ccccc1)S(=O)(=O)c2ccc(C)cc2	1
CCc1ccc(COC(=O)N2CCC(CNc3ncccn3)CC2)cc1	1
OCc1cc(Cl)ccc1NC(=O)NC2CCN(Cc3ccn(c3)c4ccc(cc4)C(F)(F)F)CC2	1
Cc1c(CNC2CCCC2)nn(c1c3ccc(Cl)nc3)c4ncccc4Cl	1
COc1ccc(cc1)C2(N=C(N)c3c(F)cccc23)c4cccc(c4)c5cncnc5	1
CC1CCN(CC1)C(=O)c2ccc3c(c2)c4CN(CCc4n3C)C5CCOCC5	1
OC(COc1ccccc1F)CN2CCC(Cc3ccccc3)CC2	1
O=C(Nc1ccccc1C(=O)NC2CCCCC2)C3CN(C(=O)C3)c4ccccc4	1
C[N]1=C(C=CC=C1C#Cc2ccc(cc2)c3ccc(Cl)cc3)C#Cc4ccc(cc4)c5ccc(Cl)cc5	1
CCOC(=O)c1[nH]ncc1CN2CCCC(C2)C(=O)c3cc(Cl)ccc3OC	1
N=C1N(CCCN2CCOCC2)C3=C(C=C1C(=O)NCCc4ccccc4)C(=O)N5C=CC=CC5=N3	1
COc1cc(\C=C\2/CCCN(C(C)c3ccc(F)cc3)C2=O)ccc1n4cnc(C)c4	1
CS(=O)(=O)N1CCN(CC1)c2nc(cs2)c3ccc(F)cc3	1
Cc1nc2sc(C(N3CCN(Cc4ccccc4)CC3)c5cccs5)c(O)n2n1	1
CCOC(=O)c1sc2nc(C)nc(NCc3ccc(Cl)cc3)c2c1C	1
CCN1CCCC1CN(Cc2cc3c(C)cc(C)cc3nc2O)C(=O)NC4CCCCC4	1
CC(C)(O)C#Cc1ccc(cc1)C(=O)N2CCN(CC2)c3ccc(cc3)[N](=O)O	1
CS\C(=N/C#N)\N1CCN(CC1)c2ccc(cc2)[N](=O)O	1
CCCCN(CCCC)CCC(O)c1cc2c(Cl)cc(Cl)cc2c3cc(ccc13)C(F)(F)F	1
Clc1ccc(Cn2nc(OCCCN3CCCC3c4ccccc4)c5ccccc25)cc1	1
Clc1ccc(OC2CCN(CC2)C3CCN(CC3)C(=O)NS(=O)(=O)c4ccccc4)cc1Cl	1
Clc1cc2sc(nc2cn1)N3CCC(CC3)N4CCCCC4	1
O=C(C1CCN(CC1)S(=O)(=O)c2ccc(cc2)C#N)N3CCN(Cc4ccc5OCOc5c4)CC3	1
Cc1ccc(cc1C)n2nnnc2SCc3ccc(cc3)C(=O)O	1
COc1ccc(cc1S(=O)(=O)N2CCOCC2)C(=O)NNC(=O)COc3ccc(Cl)cc3C	1
CCOc1ccc(NC(=O)CN2CCN(CC(=O)c3ccc(OC)c(OC)c3)CC2)cc1	1
OC(COc1ccc(F)cc1)CN2CCN(Cc3ccc(Cl)cc3)CC2	1
COc1cc(OC)c(CN2CCC(Cc3ccccc3)CC2)cc1Br	1
OCCC#Cc1ccc(CN2CCC(CC2)n3nccc3NC(=O)c4cccc(F)c4)cc1	1
CCOc1cc(ccc1OC)C2=[N](N=C(Nc3ccc(CC)cc3)S2)c4ccccc4	1
CCC(O)Cn1nc(Nc2ccc(F)c(F)c2)nc1c3ccnc(NCCOC)c3	1
CC1CCCN1CCc2ccc3nc(ccc3c2)c4c(C)nc5ccccn45	1
CC1=NN(CC(=O)NCCCN2CCN(Cc3ccccc3)CC2)C(=O)c4cc(nn14)c5ccccc5	1
NC(=O)c1ccc(OCCC(O)N2CCC(=CC2)c3ccc(F)cc3)cc1	1
COc1ccc(CN2C3CCCC2CC(C3)NC(=O)Nc4cccc(C)c4)cc1	1
CC(C)C(=O)N1CCN(CC1)c2nc(cs2)c3ccc(Cl)cc3	1
C(C1CCN(CC1)C2=Nc3cccc4cccc2c34)c5ccccc5	1
CCOc1ccc2nc(O)c(CN(CCN3CCCC3)C(=S)Nc4ccccc4OCC)cc2c1	1
O=S(=O)(C1CCN(CCCc2ccccc2)CC1)c3ccccc3	1
Fc1ccc(CSC2=Nc3ccccc3C4=NC(CCC(=O)NCc5occc5)C(=O)N24)cc1	1
CC(C)C1CCC(C)CC1OC(=O)CN2C(=[N](C)c3ccccc23)COc4ccccc4C	1
COc1cccc(CC2(CO)CCCN(C\C=C\c3ccccc3OC)C2)c1	1
CN1CCN(CC1)C2Cc3ccc(F)cc3Sc4cc(F)c(Cl)cc24	1
CN(CC(=O)Nc1ccc(Cl)c(c1)C(F)(F)F)CC2=CC(=O)N3C=CSC3=N2	1
C\C=C(/C)\C(=O)OC1C(OC(=O)C)C(C)(C)Oc2ccc3C=CC(=O)Oc3c12	1
C(N1CCCC1)c2ccc(Nc3ncc(s3)c4ccccc4)nc2	1
Fc1cc(F)cc(c1)C(=O)N2CCN(C(=O)C2)c3ccc(OCCCN4CCCC4)cc3	1
CC(C)CCN1C(=O)c2ccccc2n3c(CN4C(=O)NC5(CCC(C)CC5)C4=O)nnc13	1
Cc1cc(C)n2nc(CC(=O)NC3CCCCCCC3)nc2n1	1
COc1cc(ccc1n2cnc(C)c2)c3cn(nn3)C4CC(CCN(CC(C)(C)C)C4=O)C(C)(C)C	1
NC1(CCCCC1)C(=O)NC(Cc2ccc(cc2)c3ccc(cc3)C#N)C#N	1
FC(F)(F)c1ccc(cc1)C2=CC3(CCNCC3)Oc4ccccc24	1
CN(CC(CCN1CC(C1)N2CCOCC2)c3ccc(F)cc3)C(=O)c4cc(Cl)cc(c4)C(F)(F)F	1
O[N](=O)c1cccc(c1)C(=O)OC2=COC(=CC2=O)CSc3ncccn3	1
O[N](=O)c1ccc(cc1)C(=O)N2CCC(Cc3ccccc3)CC2	1
CC(C)CC1CC(C)(OC1=O)c2csc(NNC(=O)c3ccccc3)n2	1
CC(C)N(CCN(C1CCC2(CC2C1)c3cccc(CNC(=O)C)c3)C(=O)Nc4ccc(F)c(Cl)c4)C(C)C	1
CC(C)NC(=O)C1=CC2=C(N=C3N(C=CC=C3C)C2=O)N(Cc4ccncc4)C1=N	1
Cc1ccc(CCC2=[N](C)C(=CC=C2)CCc3ccc(C)cc3)cc1	1
COc1ccc(CN2C(=N)C(=CC3=C2N=C4C=CC=CN4C3=O)C(=O)NCC5CCCO5)cc1	1
CC1(C)Oc2ccc(NC(=O)c3ccc(Cl)cn3)cc2C4(COC(=N4)N)C15CC5	1
CN(CC(=O)Nc1ccc(Cl)c(Cl)c1)C(=O)CC2OC(=O)c3ccccc23	1
COc1ccc(OCC(=O)N2CCN(CC2)C(=O)COc3ccc(Br)cc3)cc1	1
FC(F)(F)c1ccc2[nH]nc(NCC(=O)NC3CN(C3)C4CCC(CC4)c5ccc6OCOc6c5)c2c1	1
COc1ccc(CN2CCN(CC2)c3cccc(C)c3C)cc1OC	1
FC(F)(F)Oc1ccc(Cl)c(CNC2CCC3CCC2(N3)c4ccccc4)c1	1
CCN(Cc1ccncc1)C(=O)c2cc(COc3c(C)cccc3C)on2	1
CN(C)C1CCCC1Nc2nc(Nc3ccc(cc3)S(=O)(=O)NC4CC4)ncc2C(F)(F)F	1
CN(CC(O)COc1ccc(CNCc2nccn2C)cc1)Cc3ccccc3	1
CCc1oc(CCc2cc(cc(NCCC#N)n2)N3CCOCC3)nc1C	1
OC(c1cc(cc(c1)S(=O)(=O)N2CCN(CC2)C(=O)C3CC3c4ccc(cc4)C(F)(F)F)C(F)(F)F)C(F)(F)F	1
COc1cc(Nc2cc(ccn2)c3cccc(c3)C#N)ccc1N4CCOCC4	1
OCCN1CCN(CC(=O)Nc2ccc(Cl)cc2C(=O)c3ccccc3)CC1	1
COc1cc(ccc1n2cnc(C)c2)c3cn(Cc4ccc(cc4)C(C)(C)C)nn3	1
CC(=O)NC1CC(C)(C)Oc2nc(c(cc12)c3ccc(Cl)cc3)c4ccc(Cl)cc4Cl	1
Cc1cccc(c1C)c2noc(C3CNCCC3(O)c4ccc(F)c(F)c4)c2Br	1
Clc1ccc2[nH]c(nc2c1)C3CCN(Cc4ccccc4)CC3	1
FC(F)(F)c1cccc(c1)c2cc(CCCNc3ccccn3)nc(n2)C#N	1
NC1CCCCC1Nc2cc(Nc3ccc4CCCc4n3)c(nn2)C(=O)N	1
COc1ccc(CN2CCC(CC2)n3nccc3NC(=O)c4cccc(F)c4)cc1O	1
COc1ccc(\C=N\NC(=O)c2ccncc2)cc1CN3CCN(CC3)c4ccc(F)cc4	1
COc1ccccc1C(=O)Nc2ccnn2C3CCN(C\C=C\c4ccccc4)CC3	1
COCCNC(=O)c1cccc(OC2CCN(Cc3ccc(OC(F)F)cc3)CC2)c1	1
COc1ccc(C2=[N](N=C(Nc3ccccc3)S2)c4ccc(F)cc4)c(C)c1C	1
OCC1(Cc2ccc(Cl)cc2)CCN(Cc3ccc(Oc4ncccn4)cc3)CC1	1
COc1ccc2nc(C)cc(N3CCN(CC3)S(=O)(=O)c4ccccc4F)c2c1	1
Clc1ccc(NC(=O)C2=CCN(CC2)c3ncccc3Cl)cc1	1
CC1CC(CC(C)N1CCC(NC(=O)C2CCC2)c3ccccc3)n4c(C)nc5ccccc45	1
COc1ccc(cc1)[N]2=C3SC(C)CN3C=C2c4ccc(Br)cc4	1
CCOc1ccc(cc1)N2C(=O)CC(NCCNc3ccc(cn3)[N](=O)O)C2=O	1
Cc1ccc(Oc2ccc(Nc3cncc(N)n3)cc2)cc1	1
NC1CCN(C1)c2cc(Nc3ncc(C#N)s3)ncn2	1
O=C1C2CCN1C3CCc4ccc(Oc5cc(Cn6cncc6CN2)ccc5C#N)cc34	1
O=C1C2CCN1c3ccccc3c4cccc(Oc5cc(Cn6cncc6CN2)ccc5C#N)c4	1
COC1OC2(CCN(CCc3ccccc3)C2)c4ccccc14	1
CCN(CCO)Cc1csc(n1)c2cn(CC3CCOCC3)c4c(Cl)cccc24	1
CN1C(=O)NC(=O)c2c1nc(SCCN3CCCCC3)n2Cc4ccc(C)cc4	1
CCOC(=O)COc1ccc(NC(=O)c2ccc(cc2)C(=N)N(C)C)c(c1)C(=O)Nc3ccc(Cl)cn3	1
CCCCCc1nc2CCCCc2c3CCCCc13	1
CCC(C)c1ccc(cc1)S(=O)(=O)N2CCN(CC2)C(C)C(=O)NC3CCCC3	1
COc1ccc(CCNC(=O)C2CCCN(Cc3nc(oc3C)c4cccc(Cl)c4)C2)cc1OC	1
C1CCN(CC1)C2CCN(CC2)c3oc4cc(cnc4n3)c5cccc6OCCOc56	1
CN1CCN(Cc2c(nnn2c3nonc3N)C(=O)N\N=C\c4cccc(Br)c4)CC1	1
CN(C)c1ccc(cc1)\N=C\C=C\2/N(C)c3ccccc3C2(C)C	1
O=C1C2CCN1C(c3ccccc3)c4cccc(Oc5cc(Cn6cncc6CN2)ccc5C#N)c4	1
COC(=O)c1cc(c[nH]1)S(=O)(=O)NCC2CCN(Cc3ccc(C)cc3)CC2	1
COc1ccc(C2=[N](N=C(Nc3ccccc3)S2)c4ccc(F)cc4)c(OC)c1OC	1
CCN(CC)c1ccc2c(c1)c(OCCCN3CCCC3)nn2Cc4ccc(Cl)cc4	1
Nc1ncnc2c1c(cn2C3CCCC3)c4ccc(Oc5ccccc5)cc4	1
Cc1ccc(cc1)C(=O)N2CCN(Cc3nc(O)c4c5CCCCc5sc4n3)CC2	1
COc1cc(ccc1C#N)C(O)CN2CCN(CCc3ccc4C(=O)OCc4c3C)CC2	1
CN1CCCC(C1)c2nc3ccccc3n2CC4CCCO4	1
NC1=NC(=N)C(=NN1C2CCNCC2)c3cccc(Cl)c3Cl	1
COc1cccc(c1)n2c(SCC(=O)Nc3nccs3)nnc2c4ccoc4C	1
COc1ccc(cc1)c2csc3ncnc(N4CCN(CC4)C(=O)c5occc5)c23	1
CCOC(=O)N1CCC(CN2CCC3(CC2)CN(C(=O)N)c4ncccc34)CC1	1
COc1ccc(C)cc1NC(=O)CCN2CCN(C\C=C\c3ccccc3)CC2	1
CCCOCCN1C(=O)C(=Nc2cnc(cc12)c3ccc(OC)nc3)N4CCN(CCO)CC4	1
CCn1c(COc2ccc(Cl)cc2)nnc1SCc3ccc(cc3)C#N	1
CC1=CC=CN2C(=O)C3=C(N=C12)N(CCCN4CCOCC4)C(=N)C(=C3)C#N	1
Clc1ccccc1C(=O)Nc2ccccc2SCC3CSC4=Nc5ccccc5C(=O)N34	1
CC1=CC=CN2C(=O)C3=C(N=C12)N(C4CCCC4)C(=N)C(=C3)C(=O)NCc5occc5	1
COC1COCCC1NC2CCC(C2)(C(C)C)C(=O)N3CCN(CC3)c4cncc(n4)C(F)(F)F	1
O[N](=O)c1ccc(cc1)C(=O)NC2CC3CCCC(C2)N3Cc4ccccc4	1
Clc1ccc(cc1)C(=O)Nc2ccccc2N3CCN(CC3)C(=O)c4ccccc4	1
COc1ccc(cc1)[N]2=C3CCCCN3C(O)(C2)c4ccc(OC(F)F)cc4	1
CCN1C(=O)N(Cc2ccccc2)C(=C(C(=O)CN3CCN(Cc4ccc5OCOc5c4)CC3)C1=O)N	1
COc1ccc(OCc2nc3ccccc3n2CC=C)cc1	1
Cc1ccc(OC(=O)N(CC(=O)O)Cc2cccc(OCc3nc(sc3C)c4ccc(Cl)cc4)c2)cc1	1
CC(C)(C)c1ccc(COC(=O)N2CCC(CNc3ncccn3)CC2)cc1	1
Fc1cccc(CN2CCC(CC2)NC(=O)C3=CC(=O)c4ccc(F)cc4O3)c1	1
CNCc1cc(ccc1Oc2ccc(Cl)cc2C)C(=O)N(C)C	1
O=C(CN1CCN(C\C=C\c2ccccc2)CC1)NCc3ccccc3	1
CCCN(CCC)CCCOC(=O)c1ccc(Cl)cc1Cl	1
CN1CCN(CC1)C(c2ccccc2)c3ccc(Cl)cc3	1
CS(=O)(=O)c1ccc(cc1)c2cnn3ccc(cc23)c4cccc(c4)S(=O)(=O)C5CC5	1
Cc1cc(nn1CC(=O)Nc2cnc3ccccc3c2)[N](=O)O	1
Clc1ccc2OC(=O)C=C(NC3CCN(CCCc4ccccc4)CC3)c2c1	1
CCOC(=O)CNC(=S)N(Cc1ccccc1F)C2CCCCC2	1
CS(=O)(=O)c1ccc(cc1)c2cnc3ccc(nn23)c4cccc(c4)S(=O)(=O)C5CC5	1
CC1(Oc2cccc(F)c2C(=N1)N)c3cccc(c3)c4cncnc4	1
Cc1cc(C)n2nc(nc2n1)C(=O)N3CCN(CC3)c4ccc(cc4)[N](=O)O	1
CC(C)c1ccc(cc1)S(=O)(=O)Nc2ccc(cc2)C34CC3CN(CC=C)C4	1
CN(Cc1cccc2cnccc12)C(=O)CCc3oc(nn3)c4ccc(s4)C(=O)C	1
CC(Oc1ccc(cc1C(=O)N2CCN(CC2)c3ccc(cc3)C#N)S(=O)(=O)C)C(F)(F)F	1
CN(C)Cc1ccc(C(=O)CN2N=CC(=CC2=O)OCc3ccc(Br)cn3)c(C)c1	1
COc1cc(\C=C\2/CCCN3C(CCON=C23)c4cccc(F)c4)ccc1n5cnc(C)c5	1
C\C(=N\O)\c1cnc(NC(=O)C(CC2CCCC2)c3ccc(c(Cl)c3)S(=O)(=O)C)cn1	1
COc1cccc(c1)c2cc(C(=O)NCCCn3ccnc3)c4ccccc4n2	1
Cc1cccc2nc(CSc3ccc(Cl)cc3)cn12	1
FC1CCNCC1c2c([nH]c3cc(Cl)ccc23)c4ccccc4	1
CS(=O)(=O)Nc1ccc(OCC(O)CN2CCN(CC2)c3ccc(Cl)cc3)cc1	1
CCn1c2ccccc2c3cc(CNCc4ccc(OC)cc4OC)ccc13	1
COc1ccc(\C=C(/NC(=O)c2ccc(C)cc2)\C(=O)NCCCn3ccnc3)cc1	1
Clc1cccc2c(cn(CC3CCOCC3)c12)c4nc(CN5CCCC5)cs4	1
COCCCN1C(=N)C(=CC2=C1N=C3C=CC=CN3C2=O)C(=O)NC4CCCCC4	1
O[N](=O)c1ccc(SCC(=O)Nc2cccc(c2)S(=O)(=O)Nc3ccccc3F)cc1	1
COCCN(C)C1CCN(CC1)c2nc3ccccc3n2Cc4ccc(F)cc4	1
CCCn1ncc(CN2CCC(CC2)n3nccc3NC(=O)c4ccccc4OC)c1C	1
Fc1cccc(c1)C2(CCC2)NC(=O)C3CCCC3c4cc(on4)c5ccccc5	1
CC(C)(C)Cc1c[nH]c(CC(C)(O)c2ccc(cc2)c3ccc(F)cn3)n1	1
Oc1ccccc1c2onc(c2)C3CCCC3C(=O)NC4(CCC4)c5ccccc5	1
Cc1ccc(cc1)n2cc(CNCCCn3cccn3)c(n2)c4cccc(C)c4	1
OC1CCC(CC1)c2ccc(OCCCN3CCCCC3)cc2	1
CCN(CC)Cc1ccc(Nc2ccnc3cc(Cl)ccc23)cc1O	1
CCc1sc(nc1CN(C)CCO)c2cn(CC3CCOCC3)c4c(Cl)cccc24	1
C(N1CCCN(CC1)C2Cc3ccccc3C2)c4onc(Cc5ccccc5)n4	1
CC1Nc2cc(ccc2C(=O)N)n3c(CCCN4CCCCC14)c(C)c5C(=O)CC(C)(C)Cc35	1
O[N](=O)c1ccc(cc1)N2CCN(CC(=O)Nc3ccccn3)CC2	1
CN(CC(=O)O)C(=N)c1ccc(cc1)C(=O)Nc2ccc(Cl)cc2C(=O)Nc3ccc(Cl)cn3	1
CCCCc1nnc2c(c(ccn12)N3CCC(CC3)c4ccccc4)C(F)(F)F	1
OC1(CCC(CC1)N2CC(C2)NC(=O)CNC(=O)c3cccc(c3)C(F)(F)F)c4ccccc4	1
OC(CCc1cccc(OC(F)(F)F)c1)C2CCCC2C(=O)NCc3ccccc3	1
Fc1ccc(CN2C(=N)C(=CC3=C2N=C4C=CC=CN4C3=O)C(=O)NCCN5CCOCC5)cc1	1
COc1ccccc1NC(=O)CN2CCN(CC(=O)Nc3ccc(F)cc3)CC2	1
CCC(O)Cn1nc(Nc2ccc(F)c(C)c2)nc1c3ccnc(C)c3	1
CCCNC(=O)c1ccc(N2CCC3(CC2)CC(=NO3)c4ccc(Cl)cc4)c(c1)[N](=O)O	1
COc1cc(OC)c(CN2CCN(CC2)c3ccc(F)cc3)cc1Br	1
Cn1cc(cn1)c2ccc(CN3CC(N)C(C3)C(=O)N4CCCC4C#N)cc2	1
CCSc1ccccc1C(=O)N(CC2CCC2)C3CCNC3	1
CC1C2CN(CCCC3(CCOCC3)C(=O)O)CCC2Cc4[nH]c5ccc(cc5c14)C(F)(F)F	1
N#Cc1cnc(Nc2cc(CN3CCOCC3)ccn2)s1	1
Cn1nc(C(=O)NC2CCN(CCN3CCCCC3)CC2)c4ccc(nc14)N5CCCCCC5	1
Cc1ccc(cc1)C(=O)N\C(=C/c2cccs2)\C(=O)NCCCn3ccnc3	1
N#Cc1ccc2ccc(OCC3CCNCC3)cc2c1	1
O[N](=O)c1ccc(cc1)C(=O)CN2C3=NCCCN3c4ccccc24	1
Cc1cc(CC(C)(C)O)cc(Nc2cc(NC3CCCCC3N)cnc2C(=O)N)n1	1
OC1CC(O)CC(C1)Oc2ccc3ncc(F)c(CCC45CCC(CC4)(CO5)NCc6ccc7OCC(=O)Nc7n6)c3n2	1
COc1cccc(c1)C(C)NC(=O)c2sc(Nc3cc(Cl)ccc3OC)nc2C	1
Brc1ccccc1C(=O)N2CCC3(CC2)CC(=O)c4ccccc4O3	1
CCN(CC)c1ccc(CNc2nc3ccccc3n2CCN4CCOCC4)cc1	1
CCOC(=O)N1CCC(CC1)N2Cc3cccc(C(=O)NCc4ccccc4OC)c3C2=O	1
N#Cc1ccc2[nH]c(Cc3ccc(Oc4ccccc4)cc3)nc2c1	1
C(\C=C\1/CCCc2c1cnn2c3ccccc3)N4CCC(CC4)c5ccccc5	1
COc1ccc(CCN2C(=N)C(=CC3=C2N=C4N(C=CC=C4C)C3=O)C(=O)NC5CCCC5)cc1	1
CC(C)(C)CCN1CC2CCC(C1)N2CC(=O)Nc3cc(Cl)cc(Cl)c3	1
CC1(C)CC(=O)c2cc(OCC(=O)NCCCN3CCN(CC3)c4ccc(F)cc4)ccc2O1	1
CCN(CC(=O)NCc1cccs1)C(=O)c2oc(cc2)c3cccc(c3)C(F)(F)F	1
COc1cc(ncn1)N2C(=O)N(C(=O)C23CCN(Cc4ncccc4C)CC3)c5ccc(cc5)c6ccc7[nH]ncc7c6	1
CCN(C1CCS(=O)(=O)C1)C(=O)CSC2=Nc3ccccc3C(=O)N2Cc4ccc(C)cc4	1
CC\C(=C/C1=[N](CC)c2cc3ccccc3cc2O1)\Nc4ccccc4	1
CCN(CC)CC(O)CN(c1ccccc1)S(=O)(=O)c2ccc3ccccc3c2	1
COc1ccnc(c1)C2=NC(C(C)N2)(c3ccc(F)cc3)c4ccc(F)nc4	1
Fc1ccc(CCN2CCN(CC2)C(=O)c3cccc4c(c[nH]c34)C#N)c(F)c1	1
CN(C)c1cnc2c(CCC34CCC(CC3)(CO4)NCc5ccc6OCC(=O)Nc6n5)c(F)cnc2c1	1
COCCOc1ccc(cc1)N2CCN(CC2)c3cccc(c3)C4=CC5N=C(NN5C(=N4)N)c6occc6	1
CCCn1c(C)c(cc1c2ccccc2)C(=O)NCCCN3CCN(CC3)c4cccc(Cl)c4Cl	1
COc1ccc(cc1)C(=O)C2=C3C=CC(=CC3=[N](O)N2CCCN)C(F)(F)F	1
COCCOCC#Cc1cc(cs1)c2[nH]nc3c2Cc4cc(CN5CCN(C)CC5)ccc34	1
COCC1CCN(Cc2cn(Cc3ccccc3)nc2c4oc5ccccc5c4)CC1	1
NC1CCCN(CC1)c2cc(Nc3ncc(C#N)s3)ncn2	1
FC(F)(F)c1cccc(c1)c2c[nH]c(n2)c3ccccc3	1
CCCCCCCCCN1C2=C(CCC2)C(=N)C3=C1CCC3	1
CN1CCN(CC1)c2ccccc2CC3CCN(C3=O)c4cccc(c4)C(C)(C)O	1
COc1ccc(cc1)C2CN(CCc3ccc(OC)c(OC)c3)CC2CNC(=O)c4cccc(Cl)c4	1
COc1ccc(cc1OC)C(=O)C2CCCN(Cc3ccc(C)s3)C2	1
Fc1cc(Cl)c(cc1F)C(=O)Nc2ccc(Cc3ccncc3)cc2	1
CN1C(=O)C=Cc2c(CCN3CCC(CC3)c4cccc5nc(C)ccc45)c(C)ccc12	1
CCCCCCCN(C)CCCC(O)c1ccc(NS(=O)(=O)C)cc1	1
FC(F)(F)c1ccc(Oc2cccc(c2)C3CC4(CCN(CC4)C(=O)Nc5cccnn5)C3)nc1	1
CCN(CC)CCN1C(=O)N=C(SCC(=O)Nc2cc(OC)cc(OC)c2)C3=C1CCC3	1
Clc1cccc(COC2=COC(=CC2=O)CN3CCN(CC3)C(=O)c4occc4)c1	1
CCCCCC(Cc1ccc(cc1)C(=O)NCCC(=O)O)C(=O)c2cc3cc(Cl)ccc3n2c4cccc(c4)C(F)(F)F	1
Fc1ccc(\C=C(\NC(=O)c2ccccc2)/C(=O)NCCCC(=O)OCc3ccccc3)cc1	1
CCN1N=C(OC1=O)C2(NC(Cc3c2[nH]c4ccccc34)c5nc(c[nH]5)c6ccc(F)cn6)c7cnn(CC)c7	1
NC1CN(Cc2ccc(cc2)c3csnn3)CC1C(=O)N4CCCC4C#N	1
COc1ccc(Cl)cc1C(=O)N2CCC3(CC2)CC(=O)c4ccccc4O3	1
Cc1ccc(cc1)C(=O)N\C(=C/c2oc(cc2)c3cccc(c3)[N](=O)O)\C(=O)NCCCN4CCOCC4	1
CN(C)CCn1ncc2cc(ccc12)N3C=CC(=CC3=O)OCc4ccccc4	1
CN(C)CCCNC(=O)\C(=C/c1oc(cc1)c2cccc(c2)[N](=O)O)\NC(=O)c3ccc(C)cc3	1
N=C1N(CCCN2CCOCC2)C=Nc3oc(c4ccccc4)c(c5ccccc5)c13	1
OC1(CCNCC1C(=O)N(Cc2cn(Cc3ccc(F)c(F)c3)c4cccc(F)c24)C5CC5)c6ccc(F)c(F)c6	1
Cc1cccc(Cn2ccc3c(OC4CCN(Cc5cscn5)CC4)ncnc23)c1	1
O[N](=O)c1oc(CN2CCN(CC2)c3ccc(cc3)[N](=O)O)cc1	1
Clc1ccccc1COc2ccccc2C(=O)N\N=C\c3occc3	1
CNCc1ccc(OC)cc1Oc2ccc(Cl)c(Cl)c2	1
CC(=O)c1ccc(OCC(O)CN2CCN(CC2)c3cccc(C)c3C)cc1	1
CCc1cccc2c(cn(CC3CCOCC3)c12)c4nc(CN5CCCC5)cs4	1
COc1c(C)cc(nc1C)C2(N=C(N)c3c(F)cccc23)c4cccc(c4)c5cncnc5	1
C[N]1=C(C=CC=C1C#CC2CCCCC2)C#CC3CCCCC3	1
OC(CNC(=O)c1cnc(O)c2ccccc12)CN3CCC(CC3)Oc4ccc(Cl)c(Cl)c4	1
O=C1N(Cc2cccnc2)CC3CC(N4CCCC134)c5ccc(cc5)c6ccccc6	1
COc1cc2CCNC(COc3ccc(cc3)[N](=O)O)c2cc1OC	1
CN1CCN(CC1)c2ccc3c(Cc4c(n[nH]c34)c5csc(c5)C#CCOc6ccccc6)c2	1
FC(F)(F)Oc1ccc2[nH]c(nc2c1)C3CCC4(CC3)CN(C(=O)O4)c5ccccn5	1
CC(CCSc1nnc(c2cccc3nc(C)ccc23)n1C)N4CCc5ccc(cc5CC4)c6cc(C)nn6C	1
O=C(NC1CCc2cc(CCN3CCN(CC3)c4nsc5ccccc45)ccc12)c6cccnc6	1
COc1ccccc1C(=O)NC(CCSC)C(=O)N2CCN(C\C=C\c3ccccc3)CC2	1
OC1CN2C3CC(CC2CC1C3)OC(=O)c4c[nH]c5ccccc45	1
CS(=O)(=O)Cc1ccc(CN2C3CCC2CC(C3)Oc4cccc(c4)C(=O)N)cc1	1
CCOC(=O)CC(=O)CSc1ccc2nnc(c3cccc(F)c3)n2n1	1
Cc1ccc(Nc2c3CCCc3nc4ccccc24)cc1	1
OCCOCCn1c(nc2cc(ccc12)C(F)(F)F)C3CCCN3c4nc(cs4)c5ccc(F)cc5	1
Fc1ccc(cc1)C(=O)C2CCN(Cc3c[nH]nc3c4ccccc4)CC2	1
Cc1onc(c1)c2ccc3CCN(CCCSc4nnc(c5cccs5)n4C)CCc3c2	1
CN1CCC(CC1)c2ccccc2CC3CCN(C3=O)c4ccc(cc4)C5(O)CCCC5	1
Clc1ccc(cc1)C(=O)C2CC[N](CCc3ccccc3)(Cc4ccccc4)CC2	1
Fc1ccc2cc(CCN3CCNCC3)ccc2c1	1
OC1CCCCC1NC(=O)C2=CC(=C3C=CC=CN3C2=O)CN4CCN(CC4)c5ccc(cc5)C#N	1
CCCOC(=O)c1ccc(cc1)[N]2=C(C=C(C=C2c3ccccc3)c4ccccc4)c5ccccc5	1
COc1cc(Nc2cnc(C#N)c(OC(C)CN(C)C)n2)ncc1c3cnn(C)c3	1
CCN(CC(=O)NCc1ccc(Cl)cc1)C(=O)Cc2ccc(OC)cc2	1
CCN1CCN(CC1)c2c(Cl)cccc2NC(=O)c3occc3	1
CC(=O)N1CCN(CC1)c2cc(Nc3ncc(C#N)s3)ncn2	1
COc1cc(C)c2nccc(CCC34CCC(CC3)(CO4)NCc5ccc6OCC(=O)Nc6n5)c2n1	1
CN(C)CCCN(C(=O)c1cccc(C)c1)c2nc(CC(=O)Nc3ccc(Cl)cc3)cs2	1
CC(=O)Nc1cccc(c1)N2CCN(CCCCNS(=O)(=O)CC3CCCCC3)CC2	1
CC(c1ccccn1)c2c(CCN(C)C)oc3ccccc23	1
CO\C(=C\1/C(C(=C(C)N=C1C)C(=O)OCCN(C)Cc2ccccc2)c3cccc(c3)[N](=O)O)\O	1
COc1cccc(c1)C(=O)NCCCN2CCN(CCCNC(=O)c3cccc(OC)c3)CC2	1
CCCN1CC(CSC)CC2C1Cc3c[nH]c4cccc2c34	1
Cc1ccc2c(cccc2n1)N3CCN(CCc4cccc5c4OCc6cncn56)CC3	1
CCc1oc2c(Br)c3CCN(CCc3cc2n1)C(C)CCSc4nnc(c5cccc6nc(C)ccc56)n4C	1
CN1C2CCC3C(CCC4(C)C3C\C(=C/c5cccc(F)c5)\C4O)C2(C)C=CC1=O	1
O=C(OCc1ccccc1)N2CCC(CNc3ccccn3)CC2	1
Nc1nc2N(C(=O)NCc2c(n1)c3ccccc3Cl)c4c(Cl)cccc4Cl	1
CCOC(=O)C1CCN(CC1)C(=O)c2ccc(OCC)c(OCC)c2	1
CC1CN(CCN1CCc2c(C)ccc3N(C)C(=O)C=Cc23)c4cc(F)cc5nc(C)ccc45	1
COc1ccc(NC(=O)C)c(OCC(C)(O)CNC2CCN(Cc3ccc(Cl)cc3)CC2)c1	1
C(CN1CCC(CNc2ncccn2)CC1)Cc3ccccc3	1
CN(C)CCN1CCN(CC1)c2ncc3cc(c4ccccc4)c(nc3n2)c5ccc(CN6CCC(CC6)c7n[nH]c(n7)c8ccc(N)nc8)cc5	1
CC(C)(F)COc1ccc2Oc3ccc(cc3C4(COC(=N4)N)c2c1)c5cncnc5	1
COc1ccc(cc1)C(=O)N2CCC(CC2)n3c(C)nc4cc(F)ccc34	1
CN(C1CCN(Cc2ccc(cc2)C(F)(F)F)CC1)C(=O)Cc3ccc(cc3)n4cnnn4	1
OC1(CCN(C1=O)C2(CCC(CC2)N3CCC4(CCOC4)CC3)c5ccccc5)c6cc(cc(c6)C(F)(F)F)C(F)(F)F	1
COC(=O)C1CCN(CCCOc2ccc(CN3CCN(CC3)c4ccc(cc4)[N](=O)O)cc2)CC1	1
Fc1ccc(nc1)c2c[nH]c(n2)C3Cc4c([nH]c5ccccc45)C(N3)C6CCCCC6	1
O=C1C(=C(C(=O)c2ccccc12)[N]3=CC=C(CCCc4ccccc4)C=C3)NS(=O)(=O)c5cccs5	1
CCOC(=O)C(C)Sc1nc2N(C)C(=O)NC(=O)c2n1Cc3ccc(Cl)cc3	1
CCCCCCS(=O)(=O)c1ccc(C(=O)CCN2CCN(CC2)S(=O)(=O)CC)c(Cl)c1	1
Cc1ccc(cc1)C2=CC(=[N](C(=C2)c3ccc(C)cc3)c4ccccc4)c5ccc(C)cc5	1
CN(C)CCCNC(=O)\C(=C/c1oc(cc1)c2cccc(c2)[N](=O)O)\NC(=O)c3ccccc3	1
OCCN1CCN(CC1)c2ncc3cc(c4ccccc4)c(nc3n2)c5ccc(CN6CCC(CC6)c7n[nH]c(n7)c8ccc(O)nc8)cc5	1
CC(CN1CCC2(C)c3cccc(O)c3CC1C2(C)C)OCc4ccccc4	1
COC(=O)C(CCSC)NC(=O)Nc1ccc(C)c(C)c1	1
COC(=O)N(NC(=O)c1c(CN2CCNCC2)c(nc3ccccc13)c4ccccc4)c5ccccc5	1
CCN1CCN(CC1)C(=O)\C(=C\c2occc2)\NC(=O)c3ccccc3	1
CCOC(=O)N1CCC(=C2c3ccc(Cl)cc3CCc4cccnc24)CC1	1
CN(C)S(=O)(=O)c1ccc(C)c(NC(=O)COC(=O)Cc2cccs2)c1	1
CCN(CC)CCNc1ncnc2c3cc(Br)ccc3[nH]c12	1
CN1C(=O)c2cccc(Cl)c2N=C1c3ccc(OC4CCN(CC4)C5CCC5)cc3	1
OC1(CCNCC1C(=O)N(Cc2cccc(Cl)c2Cl)C3CC3)c4ccc(F)c(F)c4	1
Oc1ccc2[nH]c(CN3CCC(Cc4c(F)cccc4F)CC3)nc2c1	1
CS(=O)(=O)NCC1CC2(NC1CCC2NCc3cc(OC(F)(F)F)ccc3OC4CC4)c5ccc(F)cc5	1
Cc1ccc(CN2CCC(CC2)Oc3ncnc4c3ccn4Cc5ccccc5)nc1	1
Cc1ccc2c(cccc2n1)N3CCN(CCc4cccc5NC(=O)CCc45)CC3	1
OC(COC(c1ccc(F)cc1)c2ccc(F)cc2)CN3CCc4ccccc4C3	1
CCc1cc2C(=O)N(Cc3ccccc3)C(=Nc2s1)SC4CCOC4=O	1
COc1cc(Nc2cccc3c2nc(c4ccc(F)cc4)n3C)ccc1n5cnc(C)c5	1
CN1CCN(CC1)S(=O)(=O)c2cccc(c2)C(=O)Nc3sccc3C(=O)N	1
COC(=O)C1(CNC(=O)c2cc(OC)cc(OC)c2)CCN(Cc3cccc(c3)C(F)(F)F)CC1	1
Cc1cc(C)nc(\N=C(/N)\Nc2ccc(cc2)c3ccccc3)n1	1
CCN1C=C(C(=O)NCCCN2CCCCCC2)C(=O)c3cc(ccc13)S(=O)(=O)N4CCc5ccccc5C4	1
O=C(Nc1ccnn1C2CCN(CCCC3CCCC3)CC2)c4ccccc4	1
CCC1=NC2=C(C(=O)N1CCc3ccc(OC)cc3)C(=O)c4ccccc4N2C	1
CCOc1ccc(cc1)n2c(SCc3onc(n3)c4ccc(C)cc4)nnc2c5ccncc5	1
COc1ccc(cc1)C(CCN2CCCC(C)C2)c3c(OC)cc(OC)c4C(=CC(=O)Oc34)C	1
CC(C)N(C(C)C)C(=O)c1ccc(cc1)C2=CC3(CCNCC3)Oc4ccccc24	1
CCc1ccc(cc1)C2=CN(C(=N)O2)c3nc(C)cc(C)n3	1
Cc1ncoc1c2nnc(SCCCN3CCC4(CCc5cc(F)ccc45)C3)n2C	1
Cn1c2C(=O)N(CC(=O)NCCCN3CCN(CC3)c4ccccc4F)N=Cc2c5ccccc15	1
CCCCN1C(=N)N(CC(=O)c2ccc(cc2)[N](=O)O)c3ccccc13	1
CC(C)c1cc(NCCCN2CCOCC2)n3c4ccccc4nc3c1C#N	1
COCCCNCCC(CCC(C)C)c1ccc2OCOc2c1	1
Clc1cc(Cl)cc(c1)C(=O)NCC2CCN(Cc3ccc(Br)nc3)CC2	1
CCN(C)CCN1CCCc2cc(NC(=N)c3cccs3)ccc12	1
BrC1=Cc2ccccc2[N](=C1)CC(=O)c3ccc(Br)cc3	1
CNC1CCN(c2ccc(Cl)c(Cl)c2)c3ccccc13	1
C(N1CCCC1)c2ccnc(Nc3ncc(s3)c4ccccc4)c2	1
CCN(CC)CCOc1ccc(cc1)N2C=CC(=CC2=O)OCc3ccccc3	1
CCNC(=O)N1CCN(CC1)c2cnc3cc(cc(NCc4cccc(c4)[N](=O)O)c3c2)C(F)(F)F	1
NC(=O)c1cnc(NC(C2CC2)C(F)(F)F)c3c4ccc(cc4[nH]c13)c5cn[nH]c5	1
COc1ccc(c2oc(C)c(CN3CCN(CC3)c4cc(C)nc(C)c4)n2)c5ccccc15	1
Brc1cccc(NC(=O)CSc2nnc(C3CC3)n2C4CC4)c1	1
CC(C)(C)OC(=O)N1CCN(CC1)c2ccc(cc2)[N](=O)O	1
CC1C2CCCN2CCN1Cc3c4ccccc4c(Cl)c5ccccc35	1
CCN1C(=O)N(Cc2ccccc2)C(=C(C(=O)CN(C)Cc3ccc(F)cc3)C1=O)N	1
COc1cc(ccc1n2cnc(C)c2)c3cn(nn3)C4CC(CCN(CC56CC7CC(CC(C7)C5)C6)C4=O)C(C)(C)C	1
FC(F)(F)c1ccc(cc1)n2ccc(CN3CCC(CC(=O)NC(c4ccccc4)c5ccccn5)CC3)c2	1
Fc1ccc(\C=C\c2ccc(cn2)S(=O)c3ccccc3F)cc1	1
Nc1nc(CN2CCN(CC2)c3ccccc3)nc(Nc4ccc(Cl)cc4)n1	1
[truncated: 85,367 more rows]
